# Supplementary material for: Proteomic and Metabolomic Analysis of the Quercus ilex–Phytophthora cinnamomi Pathosystem Reveals a Population-Specific Response, Independent of Co-Occurrence of Drought
Source: Biomolecules. 2024 Jan 29;14(2):160. doi: 10.3390/biom14020160 (PMC10887186; doi:10.3390/biom14020160)
Supplement: Supplementary file 1 [file biomolecules-14-00160-s001.zip]

Archive with 7 entries (7 files):
- 1. Supplem. Table S1.xlsx
- 2. Supplem. Table S2.xlsx
- 3. Supplem. Tabla S3.xlsx
- 4. Supplem. Table S4.xlsx
- 5. Supplem. Table S5.xlsx
- 6. Supplem. Table S6.xlsx
- Supplementary figures_revised.pptx
