# Supplementary material for: Proteomic and Metabolomic Analysis of the Quercus ilex–Phytophthora cinnamomi Pathosystem Reveals a Population-Specific Response, Independent of Co-Occurrence of Drought
Source: Biomolecules. 2024 Jan 29;14(2):160. doi: 10.3390/biom14020160 (PMC10887186; doi:10.3390/biom14020160)
Supplement: Supplementary file 1 [file biomolecules-14-00160-s001.zip › 1. Supplem. Table S1.xlsx]

## Sheet: Sheet1
Table S1. Environmental features of the Quercus ilex populations. Altitude (meters above sea level -MASL), average temperature of the warmest months (Tmax) and the coldest months (Tmin), and average annual rainfall (P).
Population	Region	Individual	Coordenates (ERTS89)	MASL (m)	Tmax (°C)	Tmin (°C)	P (mm)
Cordoba	Hinojosa del Duque	Asymptomatic	38° 23' 36" N, 5° 10' 56" W	496	24.7	9.4	33.9
Cordoba	El Viso	Symptomatic	38° 30' 8" N 4° 55' 26'' W	737	24.2	8.0	35.5
Huelva	Santa Olalla del Cala	Asymptomatic	37° 56' 46" N 6° 11' 33" W	120	26.2	11.8	38.4
Huelva	Aroche	Symptomatic	37° 59' 23" N 6° 51' 6" W	216	25.2	11.4	42.3
