# Supplementary material for: Proteomic and Metabolomic Analysis of the Quercus ilex–Phytophthora cinnamomi Pathosystem Reveals a Population-Specific Response, Independent of Co-Occurrence of Drought
Source: Biomolecules. 2024 Jan 29;14(2):160. doi: 10.3390/biom14020160 (PMC10887186; doi:10.3390/biom14020160)
Supplement: Supplementary file 1 [file biomolecules-14-00160-s001.zip › 2. Supplem. Table S2.xlsx]

## Sheet: Sheet1
Table S2. Summary of experimental design
Mother trees		Offsprint
Population	Phenotype	Treatment per phenotype
Cordoba	Asymptomatic	C: Control (irrigated, non-inoculated with P. cinnamomi) D: Drought (non-irrigated, non-inoculated with P. cinnamomi) I: Inoculation (irrigated, inoculated with P. cinnamomi) DxI: Combined stress (non-irrigated, inoculated with P. cinnamomi)
	Symptomatic
Huelva	Asymptomatic
	Symptomatic
