# Supplementary material for: Proteomic and Metabolomic Analysis of the Quercus ilex–Phytophthora cinnamomi Pathosystem Reveals a Population-Specific Response, Independent of Co-Occurrence of Drought
Source: Biomolecules. 2024 Jan 29;14(2):160. doi: 10.3390/biom14020160 (PMC10887186; doi:10.3390/biom14020160)
Supplement: Supplementary file 1 [file biomolecules-14-00160-s001.zip › 3. Supplem. Tabla S3.xlsx]

## Sheet: Hoja2
Table S3. Raw data of proteins identified by shotgun (LC-MSMS) analysis
Accession	Description	HDxI3	HDxI2	HDxI1	HI3	HI2	HI1	HD3	HD2	HD1	HC3	HC2	HC1	CDxI3	CDxI2	CDxI1	CI3	CI2	CI1	CD3	CD2	CD1	CC3	CC2	CC1
qilexprot_53337	ABCI11 ABC transporter I family member 11, chloroplastic 3.6.3.30;3.6.3.-;3.6.3.25;3.6.3.27 GO:0015408;GO:0015419;GO:0015415;GO:0005215;GO:0005524;GO:0016887;GO:0004848 ferric-transporting ATPase activity;sulfate transmembrane-transporting ATPase activity;phosphate ion transmembrane-transporting ATPase activity;transporter activity;ATP binding;ATPase activity;ureidoglycolate hydrolase activity GO…	0	0	0	0	0	0	0	0	0	0	0	0.054536	0.0254881	0	0	0.0622732	0	0	0	0	0	0	0	0
qilexprot_70811	SYP51 Syntaxin-51 GO:0048278;GO:0006906;GO:0006886;GO:0016192;GO:0061025 vesicle docking;vesicle fusion;intracellular protein transport;vesicle-mediated transport;membrane fusion GO:0005484;GO:0000149 SNAP receptor activity;SNARE binding GO:0012505;GO:0031201;GO:0010008;GO:0005794;GO:0031902;GO:0016021;GO:0005773;GO:0005622 endomembrane system;SNARE complex;endosome membrane;Golgi apparatus;late …	0	0	0	0	0	0	0	0	0.094543	0.0308802	0	0	0.033598	0	0	0	0	0	0	0.0511698	0	0	0	0.102391
qilexprot_44297	MDC Diphosphomevalonate decarboxylase 4.1.1.33 GO:0008299;GO:0016126;GO:0019287 isoprenoid biosynthetic process;sterol biosynthetic process;isopentenyl diphosphate biosynthetic process, mevalonate pathway GO:0004163;GO:0004356;GO:0005524;GO:0016831 diphosphomevalonate decarboxylase activity;glutamate-ammonia ligase activity;ATP binding;carboxy-lyase activity GO:0005777;GO:0005829 peroxisome;cytos…	0	0	0	0.0455983	0.0217437	0	0	0	0	0.0638658	0	0	0	0	0.058407	0.0581216	0.066671	0	0	0	0	0	0	0
qilexprot_74812	NDA1 Internal alternative NAD(P)H-ubiquinone oxidoreductase A1, mitochondrial 1.6.5.9;1.6.5.3;1.6.99.3 GO:0071482;GO:0006308;GO:0006120;GO:0055114 cellular response to light stimulus;DNA catabolic process;mitochondrial electron transport, NADH to ubiquinone;oxidation-reduction process GO:0008137;GO:0003959;GO:0016491;GO:0003954 NADH dehydrogenase (ubiquinone) activity;NADPH dehydrogenase activity…	0	0	0	0.0888582	0.124911	0	0	0.0630025	0	0.105273	0	0	0	0.0857153	0	0	0	0	0	0.0511698	0	0	0	0
qilexprot_38597	devT Alr4674 protein 6.1.1.6 GO:0006430 lysyl-tRNA aminoacylation GO:0016787;GO:0004527;GO:0004824 hydrolase activity;exonuclease activity;lysine-tRNA ligase activity Nuclease;LIM domain;Hydrolase;Exonuclease GO:0006412;GO:0004518;GO:0006399	0	0	0	0.0151994	0	0	0	0.0124096	0	0.011931	0.0124675	0.0054536	0.0150612	0	0.0122962	0	0.0135274	0.0161541	0	0.0142655	0	0	0	0
qilexprot_71291	Os08g0476300 Os08g0476300 protein 1.1.1.102 GO:0019290 siderophore biosynthetic process GO:0047560;GO:0008667 3-dehydrosphinganine reductase activity;2,3-dihydro-2,3-dihydroxybenzoate dehydrogenase activity Coiled coil GO:0019748;GO:0051186;GO:0016491	0.0247932	0	0	0	0	0.0267817	0	0	0	0.0161419	0	0	0	0	0	0.045667	0	0	0	0	0	0	0	0
qilexprot_49390	smtA SAM-dependent methyltransferase 2.1.1.- GO:0032259 methylation GO:0008168;GO:0008757 methyltransferase activity;S-adenosylmethionine-dependent methyltransferase activity GO:0005737;GO:0009507 cytoplasm;chloroplast Methyltransferase;Transferase;Ubiquinone GO:0005737;GO:0008168;GO:0009536	0	0	0	0	0	0	0	0	0.0724829	0	0	0.0488699	0	0	0	0	0	0	0.0463174	0	0	0	0	0
qilexprot_79227	dtGR Glutathione reductase 1.6.4.2;1.8.1.7 GO:0006626;GO:0006749;GO:0009658;GO:0045454;GO:0048481 protein targeting to mitochondrion;glutathione metabolic process;chloroplast organization;cell redox homeostasis;plant ovule development GO:0004362;GO:0005507;GO:0016668;GO:0050660;GO:0050661 glutathione-disulfide reductase activity;copper ion binding;oxidoreductase activity, acting on a sulfur group…	0	0	0	0	0	0	0	0.0400925	0	0	0	0	0	0	0.0399627	0.045667	0	0	0	0	0	0	0	0
qilexprot_42231	GWD3 Phosphoglucan, water dikinase 2.7.9.4;2.7.9.5 GO:0005982;GO:0005983;GO:0009664;GO:0019252;GO:0046777 starch metabolic process;starch catabolic process;plant-type cell wall organization;starch biosynthetic process;protein autophosphorylation GO:0005524;GO:0016301;GO:0019200;GO:0050521;GO:0051752;GO:2001070 ATP binding;kinase activity;carbohydrate kinase activity;alpha-glucan, water dikinase a…	0.131258	0.0608712	0	0	0	0.133908	0	0	0	0	0	0	0	0	0	0	0	0	0	0	0	0	0	0
qilexprot_56656	MTS Probable methionyl-trna synthetase 6.1.1.10;6.1.1.1 GO:0009909;GO:0007155;GO:0001525;GO:0006418;GO:0006228;GO:0006241;GO:0006424;GO:0009220;GO:0006431;GO:0006915;GO:0001937;GO:0046686;GO:0034968;GO:0006425;GO:0050900;GO:0006183;GO:0006954;GO:0009611;GO:0010388;GO:0007267;GO:0006438;GO:0006006;GO:0010758;GO:0009640;GO:0006437 regulation of flower development;cell adhesion;angiogenesis;tRNA ami…	0	0	0	0.0783355	0.161921	0	0	0	0	0	0	0	0.090367	0	0.0112715	0	0	0.11966	0	0	0	0	0	0
qilexprot_4370	PRS3 Ribose-phosphate pyrophosphokinase 3, mitochondrial 2.7.6.1 GO:0009165;GO:0009116 nucleotide biosynthetic process;nucleoside metabolic process GO:0016301;GO:0000287;GO:0005524;GO:0016757;GO:0004749 kinase activity;magnesium ion binding;ATP binding;transferase activity, transferring glycosyl groups;ribose phosphate diphosphokinase activity GO:0005739;GO:0009506;GO:0009507;GO:0005829 mitochond…	0	0	0.0414679	0.0339064	0	0	0	0	0.027575	0	0	0	0	0	0	0.0365336	0	0	0	0	0.0608248	0	0	0
qilexprot_31016	ADF2 Actin-depolymerizing factor 2 GO:0030042;GO:0007015;GO:0046686;GO:0006952 actin filament depolymerization;actin filament organization;response to cadmium ion;defense response GO:0003676;GO:0003779 nucleic acid binding;actin binding GO:0005884;GO:0015629;GO:0048046;GO:0009506 actin filament;actin cytoskeleton;apoplast;plasmodesma Cytoplasm;Plant defense;Actin-binding;Zinc;Zinc-finger;Cytoskel…	0	0.12594	0	0	0	0	0	0.0391379	0	0	0	0	0	0	0	0	0	0	0	0	0.0394539	0	0	0
qilexprot_779	cpr Cytochrome P450 97B2, chloroplastic 1.14.-.-;1.14.14.1;1.14.13.30;1.14.99.45 GO:0016117;GO:0016123 carotenoid biosynthetic process;xanthophyll biosynthetic process GO:0004497;GO:0016705;GO:0005506;GO:0020037;GO:0050051;GO:0070330;GO:0010291;GO:0009974;GO:0052871 monooxygenase activity;oxidoreductase activity, acting on paired donors, with incorporation or reduction of molecular oxygen;iron io…	0	0	0	0.339064	0	0.0535634	0	0	0	0	0	0	0	0	0.0461108	0.0178516	0	0	0	0	0	0	0	0
qilexprot_39026	RPN2 Dolichyl-diphosphooligosaccharide--protein glycosyltransferase subunit 2 2.4.99.18;2.4.1.119 GO:0006487;GO:0009409;GO:0030244 protein N-linked glycosylation;response to cold;cellulose biosynthetic process GO:0016740;GO:0016757;GO:0030515;GO:0004579;GO:0005096 transferase activity;transferase activity, transferring glycosyl groups;snoRNA binding;dolichyl-diphosphooligosaccharide-protein glyco…	0	0	0	0	0.0383985	0.0389552	0	0	0	0.0561458	0	0	0	0.0235717	0	0	0	0	0	0.0558216	0.0295904	0	0	0
qilexprot_74488	Os03g0109700 Expressed protein GO:0005096 GTPase activator activity GO:0005739 mitochondrion Signal GO:0005739;GO:0030234	0	0	0	0	0	0	0	0	0.0504229	0.0912369	0	0	0	0	0	0	0	0	0.0501772	0	0	0.0370834	0	0
qilexprot_67303	HEXO1 Beta-hexosaminidase 1 3.2.1.52 GO:0009651;GO:0010225;GO:0006796;GO:0005975;GO:0010224 response to salt stress;response to UV-C;phosphate-containing compound metabolic process;carbohydrate metabolic process;response to UV-B GO:0004553;GO:0017017;GO:0004427;GO:0004563;GO:0015929 hydrolase activity, hydrolyzing O-glycosyl compounds;MAP kinase tyrosine/serine/threonine phosphatase activity;inor…	0.0700042	0.0419801	0	0	0	0.0547807	0	0	0	0	0	0	0	0	0	0	0	0	0	0	0	0	0	0
qilexprot_2527	myb Myb domain containing transcription regulator 3.1.4.-;3.1.-.- GO:0009942;GO:0015979;GO:0009658;GO:0009793;GO:0060918;GO:0045333;GO:0048193 longitudinal axis specification;photosynthesis;chloroplast organization;embryo development ending in seed dormancy;auxin transport;cellular respiration;Golgi vesicle transport GO:0003677;GO:0004114;GO:0003723;GO:0046872 DNA binding;3',5'-cyclic-nucleotide …	0	0.12594	0	0	0	0.0864318	0	0	0	0	0	0	0	0	0	0	0.0618397	0.0688046	0	0	0	0	0	0
qilexprot_59488	GT1 Glycosyltransferase 2.4.1.115;2.4.1.91;2.4.1.- GO:0009813;GO:0009718;GO:0009651;GO:0052696;GO:0008152;GO:0006970;GO:0009737;GO:0046345 flavonoid biosynthetic process;anthocyanin-containing compound biosynthetic process;response to salt stress;flavonoid glucuronidation;metabolic process;response to osmotic stress;response to abscisic acid;abscisic acid catabolic process GO:0047213;GO:0008194;G…	0	0	0	0.0701512	0	0	0	0	0.0307265	0	0	0.0644517	0	0	0	0	0	0	0	0	0	0	0	0
qilexprot_38612	PTAC5 At4g13670 GO:0006457 protein folding GO:0003756 protein disulfide isomerase activity GO:0009295;GO:0009507;GO:0009508;GO:0009534;GO:0009535;GO:0009941 nucleoid;chloroplast;plastid chromosome;chloroplast thylakoid;chloroplast thylakoid membrane;chloroplast envelope Coiled coil GO:0000229;GO:0006457;GO:0009536;GO:0009579;GO:0016853	0.160426	0.0944552	0	0	0	0.158255	0	0	0	0	0	0	0	0	0	0	0	0	0	0	0	0	0	0
qilexprot_142	SQD2 Sulfoquinovosyl transferase SQD2 2.4.1.21;2.4.1.- GO:0009247;GO:0016036;GO:0046506 glycolipid biosynthetic process;cellular response to phosphate starvation;sulfolipid biosynthetic process GO:0033201;GO:0009011;GO:0008194;GO:0016757;GO:0016740 alpha-1,4-glucan synthase activity;starch synthase activity;UDP-glycosyltransferase activity;transferase activity, transferring glycosyl groups;transf…	0	0	0	0.087689	0.458006	0	0	0	0.0701194	0	0	0.038246	0	0	0	0	0	0	0	0	0	0	0	0
qilexprot_48367	CBP31 Serine carboxypeptidase-like 3.4.16.-;3.4.16.5 GO:0051603;GO:0006904;GO:0006508 proteolysis involved in cellular protein catabolic process;vesicle docking involved in exocytosis;proteolysis GO:0004180;GO:0004185 carboxypeptidase activity;serine-type carboxypeptidase activity GO:0000145;GO:0005576;GO:0005789;GO:0005777;GO:0005773;GO:0005829 exocyst;extracellular region;endoplasmic reticulum …	0	0	0	0	0	0	0	0	0	0.0371966	0	0	0	0	0	0.0498186	0.0492785	0	0	0	0	0	0	0
qilexprot_10072	ilvH Acetolactate synthase, small subunit 2.2.1.6 GO:0009099;GO:0006573;GO:0009097;GO:0009082;GO:0006551 valine biosynthetic process;valine metabolic process;isoleucine biosynthetic process;branched-chain amino acid biosynthetic process;leucine metabolic process GO:0003984;GO:0016597 acetolactate synthase activity;amino acid binding GO:0009536;GO:0005948;GO:0009507;GO:0005829 plastid;acetolactate…	0.0729211	0.0976037	0	0	0	0	0	0	0	0	0	0	0	0	0.112715	0.0830309	0.0966246	0	0.00578968	0	0	0	0	0
qilexprot_39014	MOS5 Ubiquitin-activating enzyme E1 2 6.2.1.45;6.3.2.19 GO:0006464;GO:0016567;GO:0019941;GO:0046686;GO:0051707 cellular protein modification process;protein ubiquitination;modification-dependent protein catabolic process;response to cadmium ion;response to other organism GO:0004839;GO:0004842;GO:0005524;GO:0008641;GO:0016881 ubiquitin activating enzyme activity;ubiquitin-protein transferase activ…	0.126883	0.0881582	0	0	0	0.0986053	0	0	0	0	0	0	0	0	0.0983697	0	0	0	0	0	0	0	0	0
qilexprot_14676	TIF3E1 Eukaryotic translation initiation factor 3 subunit E GO:0001731;GO:0009651;GO:0006413;GO:0032436;GO:0048703;GO:0006446;GO:0006412;GO:0034613;GO:0000184;GO:0006909;GO:0048812;GO:0006352;GO:0045947;GO:0009908;GO:0043473;GO:0070196;GO:0009640;GO:0043010 formation of translation preinitiation complex;response to salt stress;translational initiation;positive regulation of proteasomal ubiquitin-…	0	0	0	0	0	0	0	0.0267283	0.1103	0	0	0	0	0	0	0	0	0	0	0.108542	0	0	0	0
qilexprot_77647	v1g99756 Predicted protein GO:0009651;GO:0009819;GO:0006970;GO:0061158;GO:0006417;GO:0051607 response to salt stress;drought recovery;response to osmotic stress;3'-UTR-mediated mRNA destabilization;regulation of translation;defense response to virus GO:0003729;GO:0003723;GO:0003730;GO:0003727 mRNA binding;RNA binding;mRNA 3'-UTR binding;single-stranded RNA binding GO:0005773;GO:0005829 vacuole;cy…	0	0	0	0	0	0.0377378	0	0	0	0	0	0	0	0	0.0399627	0	0	0.0747876	0	0	0	0	0	0
qilexprot_49245	BG Lysosomal beta glucosidase 3.2.1.21 GO:0005975;GO:0009251 carbohydrate metabolic process;glucan catabolic process GO:0004553;GO:0008422;GO:0102483 hydrolase activity, hydrolyzing O-glycosyl compounds;beta-glucosidase activity;scopolin beta-glucosidase activity GO:0005773 vacuole Glycosidase;Hydrolase GO:0005975;GO:0009056;GO:0016798	0	0	0	0	0	0.0413899	0	0	0	0.0140364	0	0	0	0	0	0.0373639	0	0	0	0	0	0	0	0
qilexprot_77250	ycf4 Photosystem I assembly protein Ycf4 GO:0015979 photosynthesis GO:0042651;GO:0009536;GO:0009535;GO:0009522;GO:0055035;GO:0016021;GO:0031361;GO:0009507 thylakoid membrane;plastid;chloroplast thylakoid membrane;photosystem I;plastid thylakoid membrane;integral component of membrane;integral component of thylakoid membrane;chloroplast Transmembrane helix;Chloroplast;Transmembrane;Thylakoid;Plast…	0	0	0	0	0	0	0	0	0.0519986	0	0	0.0531195	0	0	0	0	0	0	0	0.0201578	0	0.0209256	0	0
qilexprot_23705	mpka Mitogen-activated protein kinase 2.7.11.24 GO:0048364;GO:0009651;GO:0043622;GO:0007067;GO:0009734;GO:0009723;GO:0006970;GO:0009868;GO:0042542;GO:0006972;GO:0009861;GO:0048481;GO:0009862;GO:0009620;GO:0009409;GO:0080026;GO:0009864;GO:0009555;GO:0060918;GO:0010200;GO:0010224;GO:0006468;GO:0006760;GO:0000302;GO:0009737;GO:0006952;GO:0000746;GO:0010150;GO:0000911;GO:0009611;GO:0010311;GO:0009733…	0	0.0808117	0	0.116919	0.0555159	0	0	0	0	0	0	0	0	0	0	0.0157759	0	0	0	0	0.0657565	0	0	0
qilexprot_29390	fuc1 Alpha-L-fucosidase 1 3.2.1.52;3.2.1.51 GO:0006004;GO:0005975;GO:0007154;GO:0006516 fucose metabolic process;carbohydrate metabolic process;cell communication;glycoprotein catabolic process GO:0004560;GO:0004563 alpha-L-fucosidase activity;beta-N-acetylhexosaminidase activity GO:0048046;GO:0005773 apoplast;vacuole Signal;Glycosidase;Apoplast;Secreted;Hydrolase;Glycoprotein;Lipoprotein GO:0005…	0.0335437	0.0514256	0	0	0	0.0462593	0	0	0	0	0	0	0	0	0	0	0.0270549	0	0	0	0	0	0	0
qilexprot_53290	TPP2 Tripeptidyl-peptidase 2 3.4.14.10 GO:0006508;GO:0009630 proteolysis;gravitropism GO:0004177;GO:0004252;GO:0008240 aminopeptidase activity;serine-type endopeptidase activity;tripeptidyl-peptidase activity GO:0005773;GO:0005774;GO:0009507;GO:0022626 vacuole;vacuolar membrane;chloroplast;cytosolic ribosome Aminopeptidase;Coiled coil;Hydrolase;Protease;Serine protease;Stress response GO:0005773;…	0.37919	0	0	0	0	0.0328684	0	0	0	0	0	0	0	0	0.0717279	0	0	0	0	0	0	0	0	0
qilexprot_32998	exg1 Lysosomal beta glucosidase 3.2.1.21 GO:0005975;GO:0009827;GO:0009251 carbohydrate metabolic process;plant-type cell wall modification;glucan catabolic process GO:0004553;GO:0102483;GO:0009044;GO:0008422 hydrolase activity, hydrolyzing O-glycosyl compounds;scopolin beta-glucosidase activity;xylan 1,4-beta-xylosidase activity;beta-glucosidase activity GO:0009505;GO:0031225;GO:0009506 plant-typ…	0.0787548	0.12594	0	0	0	0.0316511	0	0	0	0	0	0	0	0	0	0	0	0	0	0	0	0	0	0
qilexprot_6728	FLXL1 Protein FLX-like 1 GO:0030154;GO:0048573;GO:0009908 cell differentiation;photoperiodism, flowering;flower development GO:0016788 hydrolase activity, acting on ester bonds GO:0016021 integral component of membrane Differentiation;Developmental protein;Coiled coil;Flowering GO:0000003;GO:0048856;GO:0030154	0	0	0	0.0467675	0	0	0	0	0	0.0266692	0	0.067993	0	0	0	0	0	0	0	0	0	0	0	0
qilexprot_68920	AIH Agmatine deiminase 3.5.3.12 GO:0009446;GO:0008295;GO:0006596;GO:0033388 putrescine biosynthetic process;spermidine biosynthetic process;polyamine biosynthetic process;putrescine biosynthetic process from arginine GO:0004668;GO:0047632 protein-arginine deiminase activity;agmatine deiminase activity Polyamine biosynthesis;Hydrolase Amine and polyamine biosynthesis GO:0016810;GO:0009058;GO:00065…	0.160426	0	0	0	0	0	0	0	0	0	0	0	0	0	0	0.045667	0	0.0987197	0	0	0	0	0	0
qilexprot_9049	ag12 Subtilisin-like protease 1.3.1.74;3.4.21.-;3.4.21.112;3.4.21.25 GO:0009567;GO:0009827;GO:0010214;GO:0048359;GO:0080001 double fertilization forming a zygote and endosperm;plant-type cell wall modification;seed coat development;mucilage metabolic process involved in seed coat development;mucilage extrusion from seed coat GO:0004252;GO:0008233;GO:0032440 serine-type endopeptidase activity;pept…	0.145842	0.100752	0	0	0	0.0742583	0	0	0	0	0	0	0	0	0	0	0	0	0	0	0	0	0	0
qilexprot_35300	NUP58 Nuclear pore complex protein NUP58 GO:0006606;GO:0051028;GO:0006913 protein import into nucleus;mRNA transport;nucleocytoplasmic transport GO:0008139;GO:0005487 nuclear localization sequence binding;nucleocytoplasmic transporter activity GO:0005635;GO:0005643 nuclear envelope;nuclear pore Protein transport;Transport;Nuclear pore complex;Repeat;Nucleus;Coiled coil;Translocation;mRNA transpor…	0	0	0.0469242	0.0514442	0	0	0	0	0	0	0.0207792	0	0	0	0	0	0	0	0.0370539	0	0	0	0	0
qilexprot_36748	OPR1 12-oxophytodienoate reductase 1 1.3.1.42;1.3.1.- GO:0031407;GO:0009751;GO:0031408;GO:0046686;GO:0006952;GO:0055114;GO:0009611;GO:0009695 oxylipin metabolic process;response to salicylic acid;oxylipin biosynthetic process;response to cadmium ion;defense response;oxidation-reduction process;response to wounding;jasmonic acid biosynthetic process GO:0004970;GO:0016758;GO:0010181;GO:0003959;GO:0…	0.189595	0	0	0	0	0	0	0.267283	0	0	0	0.0779086	0	0.19286	0.317652	0.170213	0	0	0	0.15506	0	0	0	0.325789
qilexprot_7150	EDA2 Probable serine protease EDA2 3.4.-.-;3.4.16.2;3.4.14.2 GO:0009561;GO:0006508 megagametogenesis;proteolysis GO:0008236;GO:0008233;GO:0004180;GO:0008239;GO:0004185 serine-type peptidase activity;peptidase activity;carboxypeptidase activity;dipeptidyl-peptidase activity;serine-type carboxypeptidase activity GO:0009505;GO:0005576;GO:0005774;GO:0005773 plant-type cell wall;extracellular region;v…	0.122507	0.157425	0	0	0	0.118083	0	0	0	0	0	0	0	0	0	0	0	0	0	0	0	0	0.0198409	0
qilexprot_38324	MLO1 MLO-like protein 1 3.2.1.4 GO:0006952;GO:0009607 defense response;response to biotic stimulus GO:0008810 cellulase activity GO:0005886;GO:0016021 plasma membrane;integral component of membrane Plant defense;Pathogenesis-related protein;Transmembrane helix;Transmembrane;Calmodulin-binding;Membrane GO:0005886;GO:0006950	0	0	0	0	0	0	0	0	0.00685436	0	0	0.019123	0	0	0	0	0	0.0143592	0	0	0	0	0	0
qilexprot_64643	CYP28 Peptidyl-prolyl cis-trans isomerase CYP28, chloroplastic 5.2.1.8 GO:0006457 protein folding GO:0003755;GO:0042277 peptidyl-prolyl cis-trans isomerase activity;peptide binding GO:0031977;GO:0009507 thylakoid lumen;chloroplast Cyclosporin;Chloroplast;Isomerase;Rotamase;Plastid;Chaperone;Transit peptide GO:0009579;GO:0006457;GO:0016853;GO:0009536	0.0583369	0	0.120039	0	0	0	0	0	0.0456958	0	0	0	0	0	0	0	0	0	0	0	0.0460295	0	0	0.130316
qilexprot_20139	PEX22 Peroxisome biogenesis protein 22 GO:0007031;GO:0015031;GO:0000079 peroxisome organization;protein transport;regulation of cyclin-dependent protein serine/threonine kinase activity GO:0016021;GO:0005778 integral component of membrane;peroxisomal membrane Peroxisome;Peroxisome biogenesis;Protein transport;Transport;Transmembrane helix;Membrane;Transmembrane;Acetylation GO:0006810;GO:0006464;G…	0	0	0	0.0783355	0	0	0	0	0.0685436	0	0	0	0	0	0	0	0	0	0.0254746	0.0682264	0	0	0	0
qilexprot_57659	p2A67 Nitroreductase family protein GO:0016491 oxidoreductase activity GO:0009507 chloroplast Signal;Coiled coil;Plasmid GO:0016491;GO:0009536	0	0	0.25099	0	0	0	0	0	0	0	0	0.177065	0.289638	0.221431	0.143456	0.0415155	0	0	0	0	0.133157	0	0	0
qilexprot_54859	SRF8 Neutral invertase-like protein 3.2.1.26;3.1.11.2 GO:0048364;GO:0008152;GO:0042542;GO:0048510;GO:0009555;GO:0048825;GO:0010311;GO:0005982;GO:0005987;GO:0080022 root development;metabolic process;response to hydrogen peroxide;regulation of timing of transition from vegetative to reproductive phase;pollen development;cotyledon development;lateral root formation;starch metabolic process;sucrose …	0	0.0325346	0	0	0	0	0	0	0	0	0	0.035413	0	0	0	0	0	0	0	0.0356638	0	0	0	0
qilexprot_20107	trh2 Thioredoxin 1.8.4.10 GO:0046686;GO:0043086;GO:0006662;GO:0043085;GO:0010286;GO:0055114;GO:0009735;GO:0045454;GO:0050832;GO:0010497;GO:0051259;GO:0009409;GO:0034599;GO:0010188;GO:0006457;GO:0000103 response to cadmium ion;negative regulation of catalytic activity;glycerol ether metabolic process;positive regulation of catalytic activity;heat acclimation;oxidation-reduction process;response to…	0	0.262376	0	0	0	0	0.0269357	0.0400925	0.02206	0	0.0440518	0	0	0	0	0	0	0	0	0	0	0	0	0
qilexprot_54668	At3g15260 Probable protein phosphatase 2C 39 3.1.3.16 GO:0030247;GO:0004721;GO:0004722;GO:0046872 polysaccharide binding;phosphoprotein phosphatase activity;protein serine/threonine phosphatase activity;metal ion binding Metal-binding;Magnesium;Protein phosphatase;Hydrolase;Manganese GO:0016791;GO:0043167	0.0364605	0	0	0	0	0.0267817	0	0	0	0	0	0	0	0.0214288	0	0.0415155	0.0318861	0	0	0	0	0	0	0
qilexprot_55123	PIN1 Peptidyl-prolyl cis-trans isomerase Pin1 5.2.1.8 GO:0060393;GO:0045899;GO:0031064;GO:0000083;GO:2000146;GO:0051443;GO:0000122;GO:0001934;GO:0030512;GO:0030447;GO:0036180;GO:0007173;GO:0032465;GO:0036168;GO:1901407;GO:0080182;GO:0070373;GO:0034605;GO:2000749;GO:0009267;GO:0036170;GO:2000059;GO:0051726;GO:0000117;GO:1902229;GO:0035307;GO:0043547;GO:0006369 regulation of pathway-restricted SMAD…	0	0	0.0272815	0	0	0	0	0.0295921	0.01103	0	0.0108052	0	0	0	0	0	0	0	0	0	0	0	0	0
qilexprot_60042	At5g53330 Proline-rich cell wall protein-like GO:0003746 translation elongation factor activity Signal;Protein biosynthesis;Elongation factor GO:0008135	0	0	0	0	0	0	0	0	0	0	0	0	0.0208539	0	0.0174196	0.0581216	0	0	0	0	0	0	0	0
qilexprot_43085	PROC Pyrroline-5-carboxylate reductase 1.5.1.2 GO:0009651;GO:0055129;GO:0006561 response to salt stress;L-proline biosynthetic process;proline biosynthetic process GO:0004735 pyrroline-5-carboxylate reductase activity GO:0005737;GO:0005618 cytoplasm;cell wall Cytoplasm;Oxidoreductase;Proline biosynthesis;NADP;Amino-acid biosynthesis Amino-acid biosynthesis GO:0005737;GO:0009058;GO:0006520;GO:0016…	0	0	0	0.0198762	0.003516	0	0	0	0.0094543	0	0	0	0	0	0	0	0	0	0	0	0	0	0	0
qilexprot_18948	At3g46840 Cucumisin 1.3.1.74;3.4.21.-;3.4.21.25;3.4.21.62 GO:0009753;GO:0032012 response to jasmonic acid;regulation of ARF protein signal transduction GO:0004252;GO:0004347;GO:0005086;GO:0032440 serine-type endopeptidase activity;glucose-6-phosphate isomerase activity;ARF guanyl-nucleotide exchange factor activity;2-alkenal reductase [NAD(P)] activity GO:0005576;GO:0005618;GO:0009505 extracellul…	0	0	0	0	0	0	0	0	0	0	0.0490388	0	0.0220125	0	0	0	0	0.0358981	0	0	0	0	0	0
qilexprot_72727	abc1 ABC transporter 3.6.3.28;3.6.3.41;3.6.1.15;3.6.1.3 GO:0031154;GO:0006413;GO:0006448;GO:0031288;GO:0000056;GO:0090069;GO:0042742 culmination involved in sorocarp development;translational initiation;regulation of translational elongation;sorocarp morphogenesis;ribosomal small subunit export from nucleus;regulation of ribosome biogenesis;defense response to bacterium GO:0008494;GO:0103115;GO:0…	0.0612537	0.0923562	0	0	0	0	0	0	0	0	0	0	0	0	0	0	0	0	0	0	0.0263026	0	0	0
qilexprot_58711	BnaA10g01620D BnaA10g01620D protein 2.7.1.48;1.1.1.14 GO:0006206;GO:0043097 pyrimidine nucleobase metabolic process;pyrimidine nucleoside salvage GO:0004849;GO:0003939;GO:0016301;GO:0005524 uridine kinase activity;L-iditol 2-dehydrogenase activity;kinase activity;ATP binding GO:0009507;GO:0005829 chloroplast;cytosol Kinase;Transferase;Hydrolase GO:0044281;GO:0016301;GO:0005829;GO:0009536	0	0	0	0	0	0	0	0.0544113	0.0228479	0	0	0	0	0	0	0	0	0	0	0	0.0608248	0	0	0
qilexprot_11249	PSP Phosphoserine phosphatase, chloroplastic 1.1.1.8;3.1.3.41;3.1.3.3 GO:0048364;GO:0043085;GO:0007411;GO:0009612;GO:0071705;GO:0006564;GO:0009793;GO:0048149;GO:0009555;GO:0031667;GO:0046168;GO:0006563;GO:0033574;GO:0030431;GO:0007422;GO:0016485;GO:0045433 root development;positive regulation of catalytic activity;axon guidance;response to mechanical stimulus;nitrogen compound transport;L-serine …	0	0	0	0	0	0	0	0	0	0	0.0141298	0	0	0.0228574	0.0153703	0	0	0	0	0	0.0129869	0	0	0
qilexprot_19463	C10 DNAJ heat shock N-terminal domain-containing protein GO:0006950;GO:0009415 response to stress;response to water GO:0005829 cytosol Coiled coil;Stress response GO:0005829;GO:0006950	0	0.0860592	0	0	0	0	0	0	0	0.039302	0	0	0	0	0	0	0	0	0	0.119396	0.0476735	0.0370834	0	0
qilexprot_29148	mcfB Mitochondrial substrate carrier family protein B GO:1902559;GO:0006412;GO:1902558;GO:0055085 3'-phospho-5'-adenylyl sulfate transmembrane transport;translation;5'-adenylyl sulfate transmembrane transport;transmembrane transport GO:0003735;GO:0046964;GO:1902557;GO:0005509 structural constituent of ribosome;3'-phosphoadenosine 5'-phosphosulfate transmembrane transporter activity;5'-adenylyl su…	0	0	0	0	0	0	0	0	0.0307265	0	0	0	0	0	0	0	0	0	0.0324222	0.0263602	0	0	0	0
qilexprot_27178	iolG Inositol 2-dehydrogenase 1.1.1.18;1.-.-.-;1.1.1.292 GO:0055114 oxidation-reduction process GO:0050112;GO:0016491;GO:0033712 inositol 2-dehydrogenase activity;oxidoreductase activity;1,5-anhydro-D-fructose reductase (1,5-anhydro-D-mannitol-forming) activity Oxidoreductase;Plasmid GO:0016491	0	0	0	0	0	0	0	0	0	0	0	0	0.0486592	0	0	0.0344578	0	0	0.0617566	0	0.0509613	0.0450298	0	0
qilexprot_13969	4CL3 4-coumarate--CoA ligase-like 5 1.13.12.7;6.2.1.-;6.2.1.1 GO:0008152;GO:0009611;GO:0009695 metabolic process;response to wounding;jasmonic acid biosynthetic process GO:0003824;GO:0003987;GO:0016874;GO:0047077 catalytic activity;acetate-CoA ligase activity;ligase activity;Photinus-luciferin 4-monooxygenase (ATP-hydrolyzing) activity GO:0005777;GO:0016021 peroxisome;integral component of membra…	0	0	0.0938483	0.0830123	0	0	0	0.04582	0	0	0	0	0	0	0	0	0	0	0	0	0	0	0	0
qilexprot_61898	COPB COPB GO:0006891;GO:0050829;GO:0030903;GO:0045089;GO:0006909;GO:0006886;GO:0010883;GO:0016192;GO:0006888;GO:0061053;GO:0006890 intra-Golgi vesicle-mediated transport;defense response to Gram-negative bacterium;notochord development;positive regulation of innate immune response;phagocytosis;intracellular protein transport;regulation of lipid storage;vesicle-mediated transport;ER to Golgi vesic…	0.0860469	0.0619207	0	0	0	0	0	0	0	0.0112292	0	0	0	0	0	0	0	0	0.0424576	0	0	0	0	0
qilexprot_47767	fcsA Long-chain-fatty-acid--CoA ligase 5 6.4.1.2;6.2.1.3 GO:0001676;GO:0009651;GO:0034201;GO:0010976;GO:0008152;GO:0006635;GO:0015916;GO:0010867;GO:0006637;GO:0007405;GO:0048545;GO:0014070;GO:0009629;GO:0033211;GO:0035338;GO:0007584;GO:0042493;GO:0006631;GO:0032869;GO:0042178;GO:0010747;GO:0071902;GO:0048666;GO:0043651;GO:0008610;GO:0001666;GO:0010193;GO:2001236;GO:0015908;GO:0006641;GO:0015910;G…	0.05542	0.0839602	0	0	0.0693948	0.133908	0	0	0	0	0	0.0424956	0.0521348	0	0.0737773	0.0747278	0.0425148	0.0867536	0.0463174	0	0.0394539	0.0397322	0.0734849	0
qilexprot_18317	UGT95B1 Glycosyltransferase 2.4.1.-;2.4.1.115 GO:0009813;GO:0008152;GO:0052696 flavonoid biosynthetic process;metabolic process;flavonoid glucuronidation GO:0016758;GO:0080043;GO:0047213;GO:0008194;GO:0080044 transferase activity, transferring hexosyl groups;quercetin 3-O-glucosyltransferase activity;anthocyanidin 3-O-glucosyltransferase activity;UDP-glycosyltransferase activity;quercetin 7-O-glu…	0	0	0	0.0631361	0.0693948	0	0	0	0	0.0912369	0	0	0.0532934	0	0	0	0	0	0	0.0263602	0	0.0182768	0	0.0400255
qilexprot_42253	GGPS Geranylgeranyl pyrophosphate synthase, chloroplastic 2.5.1.30;1.3.1.74;2.5.1.10;2.5.1.29;2.5.1.1;2.5.1.90;2.5.1.- GO:0033384;GO:0016117;GO:0006720;GO:0043693;GO:0045337;GO:0033386;GO:0008299 geranyl diphosphate biosynthetic process;carotenoid biosynthetic process;isoprenoid metabolic process;monoterpene biosynthetic process;farnesyl diphosphate biosynthetic process;geranylgeranyl diphosphate…	0	0	0	0.0549518	0	0	0	0	0	0.0147383	0.019948	0.0318717	0	0	0	0	0	0	0	0	0	0	0	0.0632962
qilexprot_44903	PPD7 PsbP domain-containing protein 7, chloroplastic GO:0015979 photosynthesis GO:0005509 calcium ion binding GO:0009654;GO:0009507;GO:0019898 photosystem II oxygen evolving complex;chloroplast;extrinsic component of membrane Transmembrane helix;Chloroplast;Transmembrane;Plastid;Membrane;Transit peptide GO:0043234;GO:0009579;GO:0015979;GO:0009536;GO:0043167	0.0262516	0	0	0	0.0277579	0	0	0	0.0149693	0	0	0	0	0	0	0.0352881	0.0396161	0	0	0	0	0	0	0.026994
qilexprot_17113	cpa63 Aspartic proteinase nepenthesin-1 3.4.23.3;3.4.23.-;2.7.1.- GO:0009627;GO:0006887;GO:0030163;GO:0006508 systemic acquired resistance;exocytosis;protein catabolic process;proteolysis GO:0004190 aspartic-type endopeptidase activity GO:0000145;GO:0009505;GO:0048046;GO:0005618;GO:0009507 exocyst;plant-type cell wall;apoplast;cell wall;chloroplast Signal;Apoplast;Aspartyl protease;Hydrolase;Prot…	0	0	0	0	0	0	0	0.0563204	0	0	0.0673245	0	0.0544519	0	0	0	0	0	0	0	0	0	0	0
qilexprot_71028	UGT73D1 UDP-glycosyltransferase 73D1 2.4.1.218;2.4.1.128;2.4.1.- GO:0009813;GO:0008152;GO:0009636;GO:0010224;GO:0052696;GO:0016131;GO:0051555 flavonoid biosynthetic process;metabolic process;response to toxic substance;response to UV-B;flavonoid glucuronidation;brassinosteroid metabolic process;flavonol biosynthetic process GO:0050403;GO:0035251;GO:0016758;GO:0046527;GO:0080043;GO:0050505;GO:0050…	0	0	0.0392853	0.140302	0	0	0	0	0.0630286	0	0	0	0.0834157	0	0.0317652	0	0	0	0.0463174	0.0558216	0	0	0	0
qilexprot_10318	GLUTRBP Glutamyl-tRNA reductase-binding protein, chloroplastic GO:0009791;GO:0070455;GO:0033014;GO:0009767;GO:0015995;GO:0006783 post-embryonic development;positive regulation of heme biosynthetic process;tetrapyrrole biosynthetic process;photosynthetic electron transport chain;chlorophyll biosynthetic process;heme biosynthetic process GO:0016491;GO:0010181;GO:0043495;GO:0004733 oxidoreductase ac…	0	0	0	0.0841814	0	0	0	0	0	0	0	0	0	0	0	0	0	0	0.0312643	0	0	0.0503274	0	0
qilexprot_14878	At4g26220 Probable caffeoyl-CoA O-methyltransferase At4g26220 2.1.1.267;2.1.1.175;2.1.1.-;2.1.1.104 GO:0009963;GO:0048316;GO:0019344;GO:0009718;GO:0006598;GO:0042398;GO:0033485;GO:0015031;GO:0046686;GO:0009805;GO:0009611;GO:0080088;GO:0043473;GO:0033486;GO:0032259;GO:0009809 positive regulation of flavonoid biosynthetic process;seed development;cysteine biosynthetic process;anthocyanin-containing…	0	0	0	0	0	0	0.00538714	0	0.0283629	0.0442148	0	0	0	0	0	0.0274002	0	0.0568386	0	0	0	0	0	0.064227
qilexprot_29539	KCR1 Very-long-chain 3-oxoacyl-CoA reductase 1 1.1.1.36;1.1.1.-;1.-.-.-;1.1.1.62;1.1.1.330 GO:0010811;GO:0009793;GO:0035338;GO:0030198;GO:0042761;GO:0006703;GO:0006633 positive regulation of cell-substrate adhesion;embryo development ending in seed dormancy;long-chain fatty-acyl-CoA biosynthetic process;extracellular matrix organization;very long-chain fatty acid biosynthetic process;estrogen bio…	0	0	0	0.115749	0	0	0	0	0.0685436	0	0	0.0920738	0	0	0	0	0	0	0	0.170566	0	0	0	0.0781894
qilexprot_59367	zpr1 Zinc finger protein ZPR1 GO:0010628;GO:0071931;GO:0001833;GO:0030576;GO:0002181;GO:0001834;GO:0061564;GO:0000226;GO:1902742;GO:0042023;GO:0071364;GO:0033120;GO:0021510;GO:0031641;GO:0045927;GO:1990261;GO:0008380;GO:0042307;GO:0009267;GO:0009749;GO:0007346;GO:2000672 positive regulation of gene expression;positive regulation of transcription involved in G1/S transition of mitotic cell cycle;i…	0.0977142	0.157425	0	0	0	0.0365205	0	0	0	0	0	0	0	0	0	0	0	0	0	0	0	0	0	0
qilexprot_58429	abaH Abscisic stress ripening protein GO:0006950 response to stress Nucleus;Coiled coil GO:0006950	0.583369	0.241386	0	0	0	0.206949	0	0	0	0	0	0	0	0	0	0	0	0	0	0	0	0	0	0
qilexprot_61455	FAL1 ATP-dependent RNA helicase FAL1 3.6.1.-;3.6.4.13 GO:0070374;GO:0006364;GO:0000289;GO:0006413;GO:0031124;GO:0008306;GO:1903040;GO:0016259;GO:0045727;GO:1904570;GO:0014070;GO:0045451;GO:0072715;GO:0010468;GO:0000184;GO:0010501;GO:0006405;GO:0017148;GO:0000302;GO:1990416;GO:0001666;GO:0008380;GO:0002183;GO:0000398;GO:0000462;GO:0048701;GO:0046579;GO:1904574;GO:0006406;GO:0006369;GO:0035640;GO:0…	0	0.0671682	0	0	0	0	0	0.00706392	0.0323022	0.0147383	0	0.0177065	0	0	0	0.0705763	0	0	0	0	0	0	0	0
qilexprot_52507	BnaA02g04720D BnaA02g04720D protein GO:0016779;GO:0016874 nucleotidyltransferase activity;ligase activity GO:0016021 integral component of membrane Transmembrane helix;Transmembrane;Membrane GO:0016874;GO:0016779	0	0	0.0130951	0	0	0	0	0	0.00677558	0	0	0	0	0	0	0	0	0.0478641	0.0424576	0	0.0279465	0.0662203	0	0
qilexprot_33042	ufc1 Ubiquitin-fold modifier-conjugating enzyme 1 GO:0006869;GO:0016579;GO:1990592;GO:0046331;GO:0071569;GO:0042157;GO:0034976;GO:0006511 lipid transport;protein deubiquitination;protein K69-linked ufmylation;lateral inhibition;protein ufmylation;lipoprotein metabolic process;response to endoplasmic reticulum stress;ubiquitin-dependent protein catabolic process GO:0008289;GO:0036459;GO:0031624;GO…	0	0	0	0	0	0	0	0	0.00866644	0	0	0	0	0	0	0	0	0	0	0	0.0345222	0.0198661	0	0
qilexprot_56607	bvACS Long-Chain Acyl-CoA Synthetase 6.2.1.1;6.2.1.3 GO:0010025;GO:0009627;GO:0008152;GO:0010143;GO:0002213;GO:0010311;GO:0006631;GO:0050832;GO:0034976 wax biosynthetic process;systemic acquired resistance;metabolic process;cutin biosynthetic process;defense response to insect;lateral root formation;fatty acid metabolic process;defense response to fungus;response to endoplasmic reticulum stress G…	0	0	0	0	0.0425622	0.0365205	0	0	0	0	0	0	0.0498177	0	0.0625058	0	0	0	0	0.0449674	0	0	0	0.0437488
qilexprot_70040	rps2 30S ribosomal protein S2, chloroplastic 3.5.1.16 GO:0006412;GO:0015986 translation;ATP synthesis coupled proton transport GO:0015078;GO:0008777;GO:0003735 hydrogen ion transmembrane transporter activity;acetylornithine deacetylase activity;structural constituent of ribosome GO:0009536;GO:0005763;GO:0015935;GO:0009507 plastid;mitochondrial small ribosomal subunit;small ribosomal subunit;chlor…	0	0.14693	0	0	0	0	0	0	0.027575	0	0	0.0205395	0	0	0.0522589	0.0664247	0	0	0	0	0	0	0	0.0567804
qilexprot_6917	HISN4 Imidazole glycerol phosphate synthase hisHF, chloroplastic 2.4.2.-;5.3.1.16;4.1.3.- GO:0000105;GO:0009220;GO:0006541 histidine biosynthetic process;pyrimidine ribonucleotide biosynthetic process;glutamine metabolic process GO:0004359;GO:0016833;GO:0000107;GO:0003949;GO:0016763 glutaminase activity;oxo-acid-lyase activity;imidazoleglycerol-phosphate synthase activity;1-(5-phosphoribosyl)-5-[…	0.0422942	0	0.0447416	0	0	0	0	0	0	0	0	0	0	0	0.0266418	0	0	0	0	0	0	0	0	0
qilexprot_42248	acx4 Acyl-CoA dehydrogenase 1.3.-.-;1.3.3.6;1.3.8.6;1.3.99.-;1.3.99.7;1.3.8.1 GO:0006635;GO:0033539;GO:0055088;GO:0009793;GO:0046459 fatty acid beta-oxidation;fatty acid beta-oxidation using acyl-CoA dehydrogenase;lipid homeostasis;embryo development ending in seed dormancy;short-chain fatty acid metabolic process GO:0050660;GO:0003997;GO:0004361;GO:0003995;GO:0004085;GO:0052890;GO:0000062;GO:000…	0	0	0	0.0514442	0	0	0	0	0.0417565	0	0	0	0	0	0	0	0	0	0.123513	0	0	0	0	0
qilexprot_10097	CYP71 Peptidyl-prolyl cis-trans isomerase CYP71 5.2.1.8 GO:0010338;GO:0009909;GO:0048440;GO:0051567;GO:0009845;GO:0009933;GO:0010358;GO:0006312;GO:0031060;GO:0010332;GO:0010162;GO:0032204;GO:0010388;GO:0043687;GO:0006606;GO:0010182;GO:0031929;GO:0048765;GO:0045010;GO:0010305;GO:0048451;GO:0010090;GO:0050826;GO:0009560;GO:0007131;GO:0010074;GO:0031047;GO:0010228;GO:0048443;GO:0016567;GO:0048453;GO…	0	0	0	0.0175378	0	0.0547807	0	0	0	0	0	0	0	0	0.0594317	0	0	0.0538471	0	0	0	0	0	0
qilexprot_22924	SEC8 Exocyst complex component SEC8 3.4.16.- GO:0006904;GO:0048354;GO:0015031;GO:0060321 vesicle docking involved in exocytosis;mucilage biosynthetic process involved in seed coat development;protein transport;acceptance of pollen GO:0004185 serine-type carboxypeptidase activity GO:0000145;GO:0005576;GO:0005856;GO:0005886;GO:0005618;GO:0009506;GO:0009524;GO:0005829 exocyst;extracellular region;cy…	0.0422942	0	0	0	0	0.0304337	0	0	0	0	0	0	0	0	0	0	0.0173924	0	0	0	0	0	0	0
qilexprot_15792	At2g15690 PPR containing plant-like protein 3.4.24.-;3.6.4.3 GO:0006535;GO:0009451;GO:0016554;GO:0030036;GO:1900865 cysteine biosynthetic process from serine;RNA modification;cytidine to uridine editing;actin cytoskeleton organization;chloroplast RNA modification GO:0008270;GO:0008568;GO:0009001 zinc ion binding;microtubule-severing ATPase activity;serine O-acetyltransferase activity GO:0009507;G…	0	0	0	0.0514442	0.00416369	0	0.0183653	0	0	0	0	0	0	0.012143	0	0	0	0	0.0196849	0.0418662	0	0	0	0
qilexprot_70450	SMC1 Structural maintenance of chromosomes protein 1 GO:0007067;GO:0051321;GO:0051301;GO:0007059;GO:0006281;GO:0051276 mitotic nuclear division;meiotic cell cycle;cell division;chromosome segregation;DNA repair;chromosome organization GO:0008515;GO:0005524 sucrose transmembrane transporter activity;ATP binding GO:0005694;GO:0005634 chromosome;nucleus Chromosome;Meiosis;Nucleotide-binding;Cell cyc…	0.0510447	0	0	0	0	0.0645195	0	0	0	0	0	0	0	0	0	0	0.0270549	0	0	0	0	0	0	0
qilexprot_72854	dbe2 Glycogen operon protein GlgX homolog 2.4.1.18;3.2.1.-;3.2.1.10;3.2.1.68 GO:0005975;GO:0005980;GO:0005983;GO:0009664;GO:0010021;GO:0019252 carbohydrate metabolic process;glycogen catabolic process;starch catabolic process;plant-type cell wall organization;amylopectin biosynthetic process;starch biosynthetic process GO:0003844;GO:0004133;GO:0004553;GO:0004574;GO:0016798;GO:0019156;GO:0043169 1…	0	0	0	0	0	0	0	0	0	0.0273711	0	0	0	0.0278575	0	0	0.0376836	0	0	0	0	0	0	0
qilexprot_77575	LOC100276044 Putative uncharacterized protein At4g26410 GO:0006302;GO:0006310 double-strand break repair;DNA recombination GO:0005739 mitochondrion Coiled coil GO:0005739	0	0	0	0	0	0	0	0	0	0	0	0	0	0	0.00645551	0.0415155	0	0.0194448	0	0	0	0	0	0
qilexprot_42134	naa15 N-alpha-acetyltransferase 15, NatA auxiliary subunit 2.3.1.-;2.4.1.-;2.3.1.88 GO:0005978;GO:0001525;GO:0050821;GO:0030154;GO:0043066;GO:0017196;GO:0045893;GO:0006474;GO:0022008;GO:1902391 glycogen biosynthetic process;angiogenesis;protein stabilization;cell differentiation;negative regulation of apoptotic process;N-terminal peptidyl-methionine acetylation;positive regulation of transcriptio…	0	0.115445	0	0	0.0508895	0.121735	0	0	0	0	0	0	0	0	0	0	0	0	0	0	0	0	0	0
qilexprot_16888	TIF3A1 Eukaryotic translation initiation factor 3 subunit A GO:0001731;GO:0006413;GO:0006446 formation of translation preinitiation complex;translational initiation;regulation of translational initiation GO:0003743 translation initiation factor activity GO:0033290;GO:0005886;GO:0005852;GO:0000502;GO:0016282;GO:0005829 eukaryotic 48S preinitiation complex;plasma membrane;eukaryotic translation ini…	0	0	0	0	0.0249821	0	0	0	0	0.00280729	0	0	0	0.0157145	0	0	0	0.0448726	0	0.00558216	0	0	0	0
qilexprot_67912	PMI1 Protein PLASTID MOVEMENT IMPAIRED 1 GO:0009903;GO:0006970;GO:0009902;GO:0009637;GO:0030048;GO:0010207;GO:0035304;GO:1902265;GO:0045893;GO:0010029;GO:0031022;GO:0010027;GO:0034660;GO:0042793;GO:0009787;GO:0009738 chloroplast avoidance movement;response to osmotic stress;chloroplast relocation;response to blue light;actin filament-based movement;photosystem II assembly;regulation of protein de…	0.106465	0.0682177	0	0	0	0.0462593	0	0	0	0	0	0	0	0	0	0	0	0	0	0	0	0	0	0
qilexprot_29113	c4H Cinnamate-4-hydroxylase 1.14.-.-;1.14.13.88;1.14.13.36;1.14.13.21;1.14.13.11;4.3.1.24 GO:0006744;GO:0009813;GO:0009699;GO:0098542;GO:0080167;GO:0040007;GO:0009555;GO:0042343;GO:0009805;GO:0044550;GO:0009808;GO:0032502;GO:0009698;GO:0009809 ubiquinone biosynthetic process;flavonoid biosynthetic process;phenylpropanoid biosynthetic process;defense response to other organism;response to karrikin…	0	0	0	0.056121	0	0	0	0	0.0567258	0.00687786	0	0	0	0	0	0	0	0	0	0	0	0	0	0
qilexprot_23520	pp2C Protein phosphatase 2C 3.1.3.16;3.1.4.12 GO:0006470;GO:0042742;GO:0044419 protein dephosphorylation;defense response to bacterium;interspecies interaction between organisms GO:0004721;GO:0004722;GO:0004767;GO:0043169;GO:0046872 phosphoprotein phosphatase activity;protein serine/threonine phosphatase activity;sphingomyelin phosphodiesterase activity;cation binding;metal ion binding GO:0048046…	0.05542	0.0377821	0	0	0	0.0304337	0	0	0	0	0	0	0	0	0	0.0116243	0	0	0	0	0	0	0	0
qilexprot_68378	NCU06279 Eukaryotic translation initiation factor 3 subunit L GO:0001731;GO:0006413;GO:0075525;GO:0006446;GO:0048812;GO:0006611 formation of translation preinitiation complex;translational initiation;viral translational termination-reinitiation;regulation of translational initiation;neuron projection morphogenesis;protein export from nucleus GO:0044822;GO:0003743 poly(A) RNA binding;translation i…	0	0.0461781	0	0	0	0	0	0	0.0748465	0	0	0.0453286	0.0254881	0	0	0	0	0	0	0.0806312	0	0	0	0.0288556
qilexprot_55826	PVA13 Vesicle-associated protein 1-3 2.7.7.41 GO:0006655;GO:0046907;GO:0016032;GO:0016024 phosphatidylglycerol biosynthetic process;intracellular transport;viral process;CDP-diacylglycerol biosynthetic process GO:0004605 phosphatidate cytidylyltransferase activity GO:0005783;GO:0009536;GO:0005789;GO:0009535;GO:0009941;GO:0016021;GO:0032586;GO:0000326 endoplasmic reticulum;plastid;endoplasmic reti…	0	0	0.0425591	0.0303989	0	0	0	0	0.00646044	0	0	0.00920738	0.0648789	0	0	0.0390245	0	0.0837621	0.0463174	0.0806312	0	0.0662203	0	0
qilexprot_66137	KAC1 Geminivirus Rep-interacting motor protein GO:0000911;GO:0000913;GO:0007018;GO:0009903;GO:0009904;GO:0016032 cytokinesis by cell plate formation;preprophase band assembly;microtubule-based movement;chloroplast avoidance movement;chloroplast accumulation movement;viral process GO:0003777;GO:0005524;GO:0008017;GO:0016887 microtubule motor activity;ATP binding;microtubule binding;ATPase activity…	0	0	0	0	0	0.073041	0	0	0	0	0.0124675	0	0	0.0471434	0	0.0498186	0.066671	0.0927367	0	0	0	0	0.0440909	0
qilexprot_68069	MYB9 MYB transcription factor 9 GO:0006886 intracellular protein transport GO:0004366 glycerol-3-phosphate O-acyltransferase activity GO:0005886;GO:0005829;GO:0005622 plasma membrane;cytosol;intracellular Kinase;Coiled coil GO:0005622;GO:0006810;GO:0005829	0.119591	0.0388316	0	0	0	0.0815624	0	0	0	0	0	0	0	0	0	0	0	0	0	0	0	0	0	0
qilexprot_5093	PPL1 PsbP-like protein 1 GO:0015979 photosynthesis GO:0005509 calcium ion binding GO:0009507;GO:0009543;GO:0009579;GO:0009654;GO:0019898;GO:0031977 chloroplast;chloroplast thylakoid lumen;thylakoid;photosystem II oxygen evolving complex;extrinsic component of membrane;thylakoid lumen Chloroplast;Plastid;Signal;Thylakoid;Transit peptide GO:0009536;GO:0009579;GO:0015979;GO:0043167;GO:0043234	0.0262516	0.0461781	0	0	0	0	0	0	0	0	0	0	0	0.0421434	0.0184443	0.0265699	0	0	0.017369	0	0.0608248	0	0	0
qilexprot_52897	At4g28440 Uncharacterized protein At4g28440 GO:0006457;GO:0009058;GO:0090502 protein folding;biosynthetic process;RNA phosphodiester bond hydrolysis, endonucleolytic GO:0003677;GO:0030170;GO:0004526 DNA binding;pyridoxal phosphate binding;ribonuclease P activity GO:0005655;GO:0005886;GO:0016021;GO:0005829 nucleolar ribonuclease P complex;plasma membrane;integral component of membrane;cytosol Tran…	0.0495863	0.0535246	0	0	0	0	0	0	0	0	0	0	0	0	0	0.045667	0	0	0	0	0	0	0	0
qilexprot_10305	CLPT2 ATP-dependent Clp protease ATP-binding subunit CLPT2, chloroplastic GO:0019538 protein metabolic process GO:0008233;GO:0043424 peptidase activity;protein histidine kinase binding GO:0009579;GO:0009941;GO:0009532;GO:0009570;GO:0009507 thylakoid;chloroplast envelope;plastid stroma;chloroplast stroma;chloroplast Plastid;Nucleotide-binding;Hydrolase;Chloroplast;Protease;ATP-binding;Transit pept…	0	0	0	0	0	0	0	0	0	0	0	0	0	0	0	0	0	0	0.0339661	0	0	0.0582739	0	0.069812
qilexprot_68538	lar (+)-pinoresinol reductase 1.23.1.4;1.23.1.1;1.3.1.45;1.23.1.2;1.17.1.3;1.1.1.319;2.3.1.225;1.1.1.318;1.23.1.3;1.3.1.-;1.23.1.- GO:1902138;GO:1902135;GO:0009807;GO:0009699;GO:1902131;GO:1902132;GO:1902125;GO:0046686;GO:1902123;GO:1902129;GO:0006260;GO:1902128 (-)-secoisolariciresinol biosynthetic process;(+)-secoisolariciresinol biosynthetic process;lignan biosynthetic process;phenylpropanoid …	0	0	0	0	0.0508895	0	0	0	0.0133936	0	0	0	0	0	0	0.0664247	0	0	0	0	0	0	0	0
qilexprot_18443	ureG Urease accessory protein G GO:0043085;GO:0006807;GO:0043419;GO:0019627 positive regulation of catalytic activity;nitrogen compound metabolic process;urea catabolic process;urea metabolic process GO:0005525;GO:0016151;GO:0003924 GTP binding;nickel cation binding;GTPase activity GO:0005737;GO:0005634;GO:0005829 cytoplasm;nucleus;cytosol Cytoplasm;Nucleotide-binding;GTP-binding;Chaperone;Nickel…	0	0	0	0	0	0	0	0	0	0	0	0	0	0	0.0225431	0.0622732	0.0318861	0	0	0	0	0	0	0
qilexprot_37408	TIM23-1 Mitochondrial import inner membrane translocase subunit TIM23-1 GO:0030150;GO:0006626 protein import into mitochondrial matrix;protein targeting to mitochondrion GO:0015450;GO:0015266 P-P-bond-hydrolysis-driven protein transmembrane transporter activity;protein channel activity GO:0031305;GO:0005743;GO:0016021;GO:0005744 integral component of mitochondrial inner membrane;mitochondrial inn…	0	0	0	0	0	0	0	0.0105004	0.0535743	0	0	0	0	0	0.00983697	0	0	0	0.0165971	0.0133352	0	0.0609227	0	0.0521263
qilexprot_73783	BOLA4 Protein BOLA4, chloroplastic/mitochondrial GO:0016579;GO:0015986 protein deubiquitination;ATP synthesis coupled proton transport GO:0036459;GO:0015078 thiol-dependent ubiquitinyl hydrolase activity;hydrogen ion transmembrane transporter activity GO:0045263;GO:0005739;GO:0009507 proton-transporting ATP synthase complex, coupling factor F(o);mitochondrion;chloroplast Signal;Chloroplast;Mitoch…	0	0	0	0	0.0194306	0	0.0293844	0	0.0512108	0	0	0.0290387	0	0	0	0	0	0	0	0	0	0	0	0
qilexprot_26372	At4g18375 KH domain-containing protein At4g18375 GO:0015979 photosynthesis GO:0003723 RNA binding GO:0009654;GO:0005634 photosystem II oxygen evolving complex;nucleus RNA-binding;Repeat;Nucleus GO:0003723;GO:0009579;GO:0015979;GO:0005634	0.0743795	0.0272871	0	0	0	0.0949532	0	0	0	0	0	0	0	0	0	0	0	0	0	0	0	0	0	0
qilexprot_68272	Os11g0242700 Expressed protein GO:0006457 protein folding GO:0016021 integral component of membrane Transmembrane helix;Transmembrane;Membrane GO:0003735;GO:0005840;GO:0006457;GO:0006412	0.100631	0	0	0	0	0.0511287	0	0	0	0	0	0	0	0	0	0.0261547	0	0	0	0	0	0	0	0
qilexprot_67474	LOX Lipoxygenase 1.13.11.12;1.13.11.- GO:0048653;GO:0034440;GO:0009620;GO:0009555;GO:0031408;GO:0080086;GO:0051707;GO:0009611;GO:0009644;GO:0009617;GO:0010193;GO:0009753;GO:0009695;GO:0080027;GO:0009901 anther development;lipid oxidation;response to fungus;pollen development;oxylipin biosynthetic process;stamen filament development;response to other organism;response to wounding;response to high …	0	0	0	0	0	0.108344	0	0	0	0.105273	0	0	0	0	0	0.261547	0	0	0	0	0	0	0	0
qilexprot_9925	GYRA DNA gyrase subunit A, chloroplastic/mitochondrial 5.99.1.3 GO:0006268;GO:0009220;GO:0006261;GO:0007059;GO:0006265 DNA unwinding involved in DNA replication;pyrimidine ribonucleotide biosynthetic process;DNA-dependent DNA replication;chromosome segregation;DNA topological change GO:0005524;GO:0003677;GO:0003916;GO:0003918 ATP binding;DNA binding;DNA topoisomerase activity;DNA topoisomerase ty…	0.0787548	0.0671682	0	0	0	0.121735	0	0	0	0	0	0	0	0	0	0	0	0	0	0	0	0	0	0
qilexprot_27940	RsProRS2 Bifunctional aminoacyl-tRNA synthetase, putative, expressed 6.1.1.15 GO:0006433 prolyl-tRNA aminoacylation GO:0002161;GO:0003723;GO:0004827;GO:0005524 aminoacyl-tRNA editing activity;RNA binding;proline-tRNA ligase activity;ATP binding GO:0005737;GO:0009506;GO:0009570 cytoplasm;plasmodesma;chloroplast stroma Aminoacyl-tRNA synthetase;Ligase GO:0003723;GO:0005737;GO:0006399;GO:0006412;GO:…	0	0	0	0	0.00971528	0	0	0	0	0	0	0	0	0	0.0286912	0	0.0444473	0.0747876	0	0	0	0	0	0
qilexprot_70917	cuyA Putative 1-aminocyclopropane-1-carboxylate deaminase 3.5.-.-;4.4.1.15;4.4.1.25;3.5.99.7 GO:0019447;GO:0046686;GO:0009693 D-cysteine catabolic process;response to cadmium ion;ethylene biosynthetic process GO:0034011;GO:0008660;GO:0030170;GO:0019148;GO:0003824;GO:0050897 L-cysteate sulfo-lyase activity;1-aminocyclopropane-1-carboxylate deaminase activity;pyridoxal phosphate binding;D-cysteine …	0	0	0	0	0	0	0	0.0563204	0	0	0	0.0474534	0	0	0	0	0	0	0	0	0.0493174	0	0	0.0558496
qilexprot_51919	STR9 Rhodanese-like domain-containing protein 9, chloroplastic GO:0019344;GO:0019684 cysteine biosynthetic process;photosynthesis, light reaction GO:0000166 nucleotide binding GO:0009535;GO:0016021;GO:0009534;GO:0009507 chloroplast thylakoid membrane;integral component of membrane;chloroplast thylakoid;chloroplast Transmembrane helix;Chloroplast;Transmembrane;Plastid;Membrane;Transit peptide GO:0…	0	0	0	0	0	0	0	0	0.0661801	0	0	0.038246	0	0	0	0	0	0	0.0656164	0	0	0	0	0
qilexprot_31030	CAS Exportin-2 GO:0006606;GO:0006886;GO:0006611 protein import into nucleus;intracellular protein transport;protein export from nucleus GO:0005049 nuclear export signal receptor activity GO:0016020;GO:0005635;GO:0005654;GO:0009506;GO:0005829;GO:0005622 membrane;nuclear envelope;nucleoplasm;plasmodesma;cytosol;intracellular Cytoplasm;Protein transport;Transport;Nucleus GO:0005622;GO:0008565;GO:000…	0	0	0	0	0	0	0	0.0830488	0.1103	0	0	0.0920738	0	0	0	0	0	0	0	0.119396	0	0	0	0.130316
qilexprot_8345	bchM Magnesium protoporphyrin O-methyltransferase 2.1.1.1;2.1.1.11 GO:0036068;GO:0015995;GO:0032259 light-independent chlorophyll biosynthetic process;chlorophyll biosynthetic process;methylation GO:0008112;GO:0046406;GO:0008757 nicotinamide N-methyltransferase activity;magnesium protoporphyrin IX methyltransferase activity;S-adenosylmethionine-dependent methyltransferase activity GO:0031969;GO:0…	0	0	0	0.0736588	0.0647685	0	0	0.0257738	0.094543	0.0912369	0	0.148735	0	0	0	0	0	0	0	0	0	0	0	0
qilexprot_62670	PGSC0003DMG400020198 Translocon-associated protein subunit beta GO:0009627;GO:0010332;GO:0034976 systemic acquired resistance;response to gamma radiation;response to endoplasmic reticulum stress GO:0005783;GO:0005774;GO:0005794;GO:0005789;GO:0016021;GO:0009506 endoplasmic reticulum;vacuolar membrane;Golgi apparatus;endoplasmic reticulum membrane;integral component of membrane;plasmodesma Signal;T…	0	0.115445	0	0	0.101779	0	0	0	0.0701194	0	0	0	0.0868913	0	0	0.10794	0	0.0598301	0.0370539	0.0976878	0	0.0635715	0.0440909	0
qilexprot_68270	pcn Proliferating cell nuclear antigen GO:0007052;GO:0006296;GO:1900264;GO:0070914;GO:0007307;GO:0006348;GO:1903364;GO:0000722;GO:0006289;GO:0045739;GO:0000710;GO:0042769;GO:0035428;GO:0000083;GO:0019730;GO:0006298;GO:0030466;GO:0033993;GO:0016925;GO:0031297;GO:0006977;GO:0042276;GO:0006273;GO:0046323;GO:0046686;GO:0000082;GO:0007064;GO:0019985;GO:0006283;GO:0033683;GO:0006272;GO:0006297;GO:00062…	0.0889637	0.0692672	0	0	0	0	0	0	0	0	0	0	0	0	0	0	0.051211	0	0	0	0	0	0	0
qilexprot_10367	SHH2 Protein SAWADEE HOMEODOMAIN HOMOLOG 2 GO:0006346;GO:0006306;GO:0031047 methylation-dependent chromatin silencing;DNA methylation;gene silencing by RNA GO:0003677;GO:0003682 DNA binding;chromatin binding GO:0005634 nucleus DNA-binding;Nucleus;Homeobox GO:0003677;GO:0006259;GO:0051276;GO:0005634	0	0	0	0.0666436	0	0	0.0550958	0.0410471	0	0	0	0.0502865	0	0	0.0409874	0	0	0	0	0	0	0	0	0.0465413
qilexprot_32469	SCPL51 Serine carboxypeptidase-like 51 3.4.16.-;3.4.16.5;3.4.16.6 GO:0007169;GO:0051603;GO:0045909;GO:0045776;GO:0042545;GO:0042573 transmembrane receptor protein tyrosine kinase signaling pathway;proteolysis involved in cellular protein catabolic process;positive regulation of vasodilation;negative regulation of blood pressure;cell wall modification;retinoic acid metabolic process GO:0004180;GO:…	0.0204179	0.0755642	0	0	0	0	0	0	0	0	0	0	0	0	0	0.0236638	0	0	0	0	0	0	0	0
qilexprot_13301	PGSC0003DMG400014548 DNA double-strand break repair rad50 ATPase isoform 1 Coiled coil	0	0	0	0.0163686	0.0115658	0	0	0	0	0	0	0.070826	0	0	0	0	0	0	0.0656164	0	0	0	0	0
qilexprot_45940	FTRC Ferredoxin-thioredoxin reductase catalytic chain, chloroplastic 1.18.-.-;2.7.1.41;1.8.7.2 GO:0055114 oxidation-reduction process GO:0047937;GO:0051539;GO:0016730;GO:0030385;GO:0046872;GO:0009055 glucose-1-phosphate phosphodismutase activity;4 iron, 4 sulfur cluster binding;oxidoreductase activity, acting on iron-sulfur proteins as donors;ferredoxin;metal ion binding;electron carrier activity…	0	0	0	0	0	0	0	0.0133642	0.02206	0	0	0	0	0	0	0	0	0	0	0	0	0	0	0.0670195
qilexprot_13359	At1g55090 Glutamine-dependent NAD(+) synthetase 3.5.-.-;6.3.5.1 GO:0006807;GO:0009435 nitrogen compound metabolic process;NAD biosynthetic process GO:0004359;GO:0005244;GO:0003952;GO:0042802;GO:0005524;GO:0008795;GO:0016810 glutaminase activity;voltage-gated ion channel activity;NAD+ synthase (glutamine-hydrolyzing) activity;identical protein binding;ATP binding;NAD+ synthase activity;hydrolase a…	0.037919	0	0	0	0	0.0328684	0	0	0	0	0	0	0	0.0114287	0.0286912	0.0278154	0.0193249	0	0	0	0.0263026	0	0.0220455	0
qilexprot_4507	fkbp4 Peptidyl-prolyl cis-trans isomerase 5.2.1.8 GO:0009845;GO:0009408;GO:0030154;GO:0006970;GO:0009826;GO:0007566;GO:0031503;GO:0009880;GO:0000413;GO:0006457;GO:0030521;GO:0046686;GO:0046661;GO:0009611;GO:0009735;GO:0070370;GO:0030010;GO:0042761;GO:0006463;GO:0061077;GO:0030850 seed germination;response to heat;cell differentiation;response to osmotic stress;unidimensional cell growth;embryo im…	0.137092	0.115445	0	0	0	0.0864318	0	0	0	0	0	0	0	0	0	0	0	0	0	0	0	0	0	0
qilexprot_24312	RPL31 60S ribosomal protein L31 3.6.5.3 GO:0002181;GO:0006413;GO:0019083;GO:0006412;GO:0000184;GO:0009611 cytoplasmic translation;translational initiation;viral transcription;translation;nuclear-transcribed mRNA catabolic process, nonsense-mediated decay;response to wounding GO:0044822;GO:0003735;GO:0016810 poly(A) RNA binding;structural constituent of ribosome;hydrolase activity, acting on carbo…	0	0.0766137	0	0	0	0	0	0	0	0.0266692	0	0	0	0	0.038938	0.0415155	0.0744009	0.0807706	0	0	0	0	0.0573182	0
qilexprot_61387	ecs2 Glutamate--cysteine ligase 4.1.2.17;6.3.2.2 GO:0009408;GO:0019761;GO:0009700;GO:0042398;GO:0006750;GO:0052544;GO:0009816;GO:0046686;GO:0002213;GO:0050832;GO:0010193;GO:0009753;GO:0009908;GO:0042742 response to heat;glucosinolate biosynthetic process;indole phytoalexin biosynthetic process;cellular modified amino acid biosynthetic process;glutathione biosynthetic process;defense response by c…	0	0	0	0.210454	0	0	0	0	0.133936	0	0	0	0	0	0	0	0	0	0	0.13025	0.156172	0	0	0.167549
qilexprot_29722	PMM Phosphomannomutase 5.4.2.8 GO:0009298;GO:0009651;GO:0045047;GO:0006013;GO:0048701;GO:0090171;GO:0022008;GO:0019853;GO:0006487 GDP-mannose biosynthetic process;response to salt stress;protein targeting to ER;mannose metabolic process;embryonic cranial skeleton morphogenesis;chondrocyte morphogenesis;neurogenesis;L-ascorbic acid biosynthetic process;protein N-linked glycosylation GO:0004615 pho…	0	0	0	0	0	0	0.105294	0	0	0	0.079792	0	0	0.142859	0	0.128698	0	0.0837621	0	0	0	0.0662203	0.0499697	0.0595729
qilexprot_28022	Dead box ATP-dependent RNA helicase, putative GO:0010501 RNA secondary structure unwinding GO:0003723;GO:0004004;GO:0004386;GO:0005524;GO:0008270 RNA binding;ATP-dependent RNA helicase activity;helicase activity;ATP binding;zinc ion binding GO:0005634;GO:0009570;GO:0009941;GO:0016020 nucleus;chloroplast stroma;chloroplast envelope;membrane Helicase;Metal-binding;Zinc;Zinc-finger GO:0003723;GO:000…	0.105006	0.10495	0	0	0	0.146082	0	0	0	0	0	0	0	0	0	0	0.0193249	0	0	0	0	0	0	0
qilexprot_15933	PLGG1 Plastidal glycolate/glycerate translocator 1, chloroplastic GO:0009658;GO:1901975;GO:0009853;GO:0009058;GO:0097339 chloroplast organization;glycerate transmembrane transport;photorespiration;biosynthetic process;glycolate transmembrane transport GO:1901974;GO:0043879 glycerate transmembrane transporter activity;glycolate transmembrane transporter activity GO:0016020;GO:0009941;GO:0016021;GO…	0	0	0	0	0	0	0	0	0.196965	0	0	0.0779086	0.0428664	0	0	0	0	0	0.0849153	0.105441	0	0	0	0
qilexprot_35278	hsp40 Heat shock protein 40 GO:0006457 protein folding GO:0031514 motile cilium Flagellum;Cilium;Stress response;Cell projection GO:0006457;GO:0005929	0	0	0.0687494	0.420907	0	0	0	0.124096	0.299386	0.336875	0.157922	0.0779086	0	0	0	0	0	0	0	0.449674	0	0.450298	0	0
qilexprot_19783	PWD Phosphoglucan water dikinase 2.7.9.4;2.7.9.5 GO:0005982;GO:0019252;GO:0009664;GO:0046777;GO:0005983 starch metabolic process;starch biosynthetic process;plant-type cell wall organization;protein autophosphorylation;starch catabolic process GO:0005524;GO:0019200;GO:0051752;GO:0050521;GO:0016301;GO:2001070 ATP binding;carbohydrate kinase activity;phosphoglucan, water dikinase activity;alpha-glu…	0.0787548	0.0514256	0	0	0	0.0888665	0	0	0	0	0	0	0	0	0	0	0	0	0	0	0	0	0	0
qilexprot_45181	cry1 Cryptochrome 1 4.1.99.3 GO:1901332;GO:0009909;GO:0010343;GO:0009911;GO:0006338;GO:1901371;GO:1900426;GO:0072387;GO:0009637;GO:0010075;GO:0048574;GO:0009416;GO:0010310;GO:0018298;GO:0010117;GO:1902347;GO:2000377;GO:0009638;GO:0099402;GO:0010617;GO:0060918;GO:0010244;GO:0006325;GO:0010114;GO:1902448;GO:0055114;GO:0010118;GO:0009414;GO:0046283;GO:0009785;GO:2000028;GO:0009644;GO:1901529;GO:2000…	0	0	0	0	0	0.0754757	0	0	0	0	0	0	0	0	0.0512342	0.045667	0.0608735	0.0508556	0	0	0	0	0	0
qilexprot_45568	Sb09g001120 Putative uncharacterized protein Sb09g001120 GO:0043085;GO:0030154;GO:0070838;GO:0045893;GO:0009965 positive regulation of catalytic activity;cell differentiation;divalent metal ion transport;positive regulation of transcription, DNA-templated;leaf morphogenesis GO:0009535;GO:0016021 chloroplast thylakoid membrane;integral component of membrane Transmembrane helix;Transmembrane;Membra…	0	0	0	0	0	0	0	0.0105004	0	0	0.0423895	0.0247891	0	0	0	0	0	0	0.0274045	0	0	0	0	0
qilexprot_59118	PEX11C Peroxisomal membrane protein 11C 2.1.1.- GO:0009409;GO:0016559;GO:0007031;GO:0044375;GO:0007623 response to cold;peroxisome fission;peroxisome organization;regulation of peroxisome size;circadian rhythm GO:0000179;GO:0042802 rRNA (adenine-N6,N6-)-dimethyltransferase activity;identical protein binding GO:0005778;GO:0005779;GO:0005777;GO:0009506 peroxisomal membrane;integral component of per…	0	0	0	0	0	0	0	0	0.0606651	0	0	0.038246	0	0	0	0	0	0	0.054037	0	0	0	0	0
qilexprot_70616	BnaC03g49780D BnaC03g49780D protein GO:0003723 RNA binding Differentiation;RNA-binding;Repeat;Developmental protein;Nucleus;Flowering;mRNA processing GO:0003723	0.142925	0.0818612	0	0	0	0.0608675	0	0	0	0	0	0	0	0	0	0	0	0	0	0	0	0	0	0
qilexprot_2057	ACBP4 Acyl-CoA-binding domain-containing protein 4 5.1.3.8;5.3.3.8 GO:0009723;GO:0006810;GO:0006869;GO:0009416;GO:0001666;GO:0009753 response to ethylene;transport;lipid transport;response to light stimulus;response to hypoxia;response to jasmonic acid GO:0008289;GO:0050121;GO:0004165;GO:0000062 lipid binding;N-acylglucosamine 2-epimerase activity;dodecenoyl-CoA delta-isomerase activity;fatty-acy…	0.0233347	0.0115445	0	0	0	0.0158255	0	0	0	0	0	0	0	0	0	0	0	0	0	0	0	0	0	0
qilexprot_32423	NCED Nine-cis-epoxycarotenoid dioxygenase 4 1.14.99.-;1.14.99.42;1.14.99.36;1.3.5.6 GO:0052889 9,9'-di-cis-zeta-carotene desaturation to 7,9,7',9'-tetra-cis-lycopene GO:0003834;GO:0052886;GO:0016702;GO:0052887 beta-carotene 15,15'-monooxygenase activity;9,9'-dicis-carotene;oxidoreductase activity, acting on single donors with incorporation of molecular oxygen, incorporation of two atoms of oxygen…	0	0	0	0	0	0	0	0	0	0	0.166233	0.0417873	0	0	0	0	0	0	0	0	0	0	0.183712	0
qilexprot_42975	plt2 Putative polyol transported protein 2 1.3.1.74 GO:0035428;GO:0046323;GO:0010311;GO:0008643 hexose transmembrane transport;glucose import;lateral root formation;carbohydrate transport GO:0015591;GO:0005355;GO:0032440;GO:0015145;GO:0005354;GO:0005351;GO:0022891;GO:0015575;GO:0015148;GO:0005365;GO:0015576;GO:0015168 D-ribose transmembrane transporter activity;glucose transmembrane transporter a…	0	0	0	0	0	0	0	0	0.03309	0	0	0.0127487	0.0100794	0	0	0	0	0	0	0	0	0	0	0.0085636
qilexprot_29664	HCAR 7-hydroxymethyl chlorophyll a reductase, chloroplastic 1.12.98.1;1.17.7.2 GO:0033354;GO:0015994 chlorophyll cycle;chlorophyll metabolic process GO:0090415;GO:0016491;GO:0052592;GO:0051536;GO:0046872;GO:0050454 7-hydroxymethyl chlorophyll a reductase activity;oxidoreductase activity;oxidoreductase activity, acting on CH or CH2 groups, with an iron-sulfur protein as acceptor;iron-sulfur cluste…	0	0	0	0.0584593	0	0.133908	0	0	0.0583015	0.0842186	0	0	0	0	0	0	0	0	0.0964947	0	0	0.0900596	0.0462955	0
qilexprot_22227	surE2 5'-nucleotidase, cytosolic II 3.1.3.5 GO:0006807 nitrogen compound metabolic process GO:0004356;GO:0016787;GO:0008253;GO:0046872 glutamate-ammonia ligase activity;hydrolase activity;5'-nucleotidase activity;metal ion binding GO:0009570;GO:0009507 chloroplast stroma;chloroplast Metal-binding;Magnesium;Coiled coil;Hydrolase GO:0016791;GO:0016874;GO:0009536;GO:0043167	0.0977142	0.0619207	0	0	0	0.102257	0	0	0	0	0	0	0	0	0	0	0.0492785	0	0	0	0	0	0	0
qilexprot_13096	sf3a2 Splicing factor 3A subunit 2 GO:0007052;GO:0070374;GO:0010976;GO:0019233;GO:0008406;GO:0000375;GO:0022008;GO:0008380;GO:0000245;GO:0000398;GO:0000389;GO:0046579;GO:0006397 mitotic spindle organization;positive regulation of ERK1 and ERK2 cascade;positive regulation of neuron projection development;sensory perception of pain;gonad development;RNA splicing, via transesterification reactions;n…	0	0.0776632	0	0.233837	0.134163	0	0.146922	0	0	0.161419	0.0565193	0.00779086	0	0	0	0	0.00599072	0	0	0.0945866	0.00706882	0	0	0
qilexprot_4816	hsp83 Heat shock protein 90 3.6.4.10 GO:0019094;GO:0007052;GO:0061635;GO:0010529;GO:0009651;GO:0050821;GO:0045793;GO:0043254;GO:0009408;GO:1900034;GO:0008595;GO:0006839;GO:0042220;GO:0003009;GO:0097435;GO:0048477;GO:0007283;GO:0007465;GO:0051131;GO:0010659;GO:0033160;GO:0010592;GO:0009409;GO:0001890;GO:0045429;GO:0006457;GO:0060334;GO:0008285;GO:0009816;GO:0048010;GO:0038128;GO:0043627;GO:0006986…	0.137092	0	0	0	0	0.0852145	0	0	0	0	0	0	0	0	0	0	0.051211	0	0	0	0	0	0	0
qilexprot_30693	crtI FAD-dependent oxidoreductase 1.14.-.-;5.-.-.-;1.-.-.-;1.14.99.-;1.3.99.31 GO:0035023;GO:0042744 regulation of Rho protein signal transduction;hydrogen peroxide catabolic process GO:0005089;GO:0005507;GO:0005092;GO:0016491;GO:0016853 Rho guanyl-nucleotide exchange factor activity;copper ion binding;GDP-dissociation inhibitor activity;oxidoreductase activity;isomerase activity GO:0005739 mitoc…	0	0	0	0.140302	0.120284	0	0	0	0.0622408	0.0701822	0	0.0779086	0	0	0	0	0	0	0	0	0	0	0	0
qilexprot_64955	UBA2C Nucleotide-binding, alpha-beta plait GO:0006952;GO:0008219;GO:0009693;GO:0010150 defense response;cell death;ethylene biosynthetic process;leaf senescence GO:0000166;GO:0003676 nucleotide binding;nucleic acid binding GO:0005730;GO:0019013;GO:0030529 nucleolus;viral nucleocapsid;intracellular ribonucleoprotein complex Nucleus;RNA-binding;Repeat;Ribonucleoprotein;Viral nucleoprotein;Virion GO…	0	0	0	0	0	0	0	0.0840034	0	0.0687786	0	0	0	0	0.153703	0	0	0	0	0	0	0	0	0
qilexprot_71037	algC Phosphomannomutase 5.4.2.-;5.4.2.10;5.4.2.2;5.4.2.8 GO:0005975 carbohydrate metabolic process GO:0004614;GO:0004615;GO:0008966;GO:0016868 phosphoglucomutase activity;phosphomannomutase activity;phosphoglucosamine mutase activity;intramolecular transferase activity, phosphotransferases GO:0005829;GO:0009570 cytosol;chloroplast stroma Isomerase GO:0005829;GO:0005975;GO:0009536;GO:0016853	0	0	0	0	0	0	0	0	0	0	0.0141298	0	0.0108904	0.0164288	0	0.0199274	0	0	0	0	0	0	0	0
qilexprot_52493	aly THO complex subunit 4 2.4.1.12 GO:0019233;GO:0051028;GO:0008380;GO:0030244 sensory perception of pain;mRNA transport;RNA splicing;cellulose biosynthetic process GO:0003676;GO:0016760;GO:0003713;GO:0000166 nucleic acid binding;cellulose synthase (UDP-forming) activity;transcription coactivator activity;nucleotide binding GO:0016607;GO:0005730;GO:0031965;GO:0071013;GO:0005654;GO:0071011 nuclear…	0	0	0.0392853	0.0292297	0.0198932	0	0	0	0	0	0	0.0233726	0	0	0	0.045667	0	0.0448726	0	0	0.0263026	0	0	0
qilexprot_11504	TinI PLAT-plant-stress protein GO:0005773;GO:0005774;GO:0009507;GO:0009535;GO:0009579;GO:0016020 vacuole;vacuolar membrane;chloroplast;chloroplast thylakoid membrane;thylakoid;membrane Signal GO:0005773;GO:0009536;GO:0009579	0.103548	0.0724157	0	0	0	0.0718236	0	0	0	0	0	0	0	0	0	0	0.0618397	0	0	0	0	0	0.0734849	0
qilexprot_59119	At2g40960 Expressed protein GO:0003676;GO:0000166 nucleic acid binding;nucleotide binding Ribonucleoprotein;Ribosomal protein;Coiled coil GO:0005840;GO:0003723	0	0	0	0	0.0282206	0.0645195	0	0	0	0	0	0	0	0	0	0	0.0164262	0.0568386	0	0	0	0	0	0
qilexprot_40043	ERD7 AT3g51250/F24M12_290 GO:0007264;GO:0009409;GO:0009414;GO:0009644;GO:0009651 small GTPase mediated signal transduction;response to cold;response to water deprivation;response to high light intensity;response to salt stress GO:0005525;GO:0043565 GTP binding;sequence-specific DNA binding GO:0009506 plasmodesma Coiled coil GO:0001071;GO:0006950;GO:0007165	0.0408358	0.0514256	0	0	0	0.0450419	0	0	0	0	0	0	0	0	0	0	0.0347849	0	0	0	0	0	0	0
qilexprot_34839	CND1 Putative chloroplast nucleoid DNA-binding protein 3.4.23.-;3.4.23.1;2.7.1.- GO:0009627;GO:0030163;GO:0006508 systemic acquired resistance;protein catabolic process;proteolysis GO:0003677;GO:0004190 DNA binding;aspartic-type endopeptidase activity GO:0031225;GO:0048046 anchored component of membrane;apoplast Signal;Apoplast;GPI-anchor;DNA-binding;Aspartyl protease;Hydrolase;Protease GO:000823…	0	0.115445	0	0	0	0	0	0	0	0.168437	0	0	0	0	0	0	0	0	0	0.054271	0.03781	0.0635715	0	0
qilexprot_18249	F5J6 Phosphoglycerate mutase-like protein GO:0008152 metabolic process GO:0003824;GO:0050278 catalytic activity;sedoheptulose-bisphosphatase activity GO:0005829;GO:0009507 cytosol;chloroplast Chloroplast;Plastid;Signal;Transit peptide GO:0005829;GO:0009536;GO:0016791	0	0	0	0	0	0	0	0	0.0307265	0	0	0	0	0	0	0.0415155	0.0608735	0.0538471	0.054037	0.0635746	0.0657565	0.0503274	0	0
qilexprot_54183	At2g32120 Heat shock 70 kDa protein 8 1.3.1.74 GO:0006457;GO:0009408;GO:0009644;GO:0010286;GO:0042542 protein folding;response to heat;response to high light intensity;heat acclimation;response to hydrogen peroxide GO:0005524;GO:0032440 ATP binding;2-alkenal reductase [NAD(P)] activity ATP-binding;Acetylation;Nucleotide-binding;Stress response GO:0006457;GO:0006950	0	0.0734652	0	0	0.0740211	0	0	0	0	0	0	0	0	0.100001	0	0.0830309	0.11595	0	0	0	0	0	0	0
qilexprot_40753	cwf9 Small nuclear ribonucleoprotein Sm D2 GO:0007052;GO:0000387;GO:0042254;GO:0000395;GO:0022008;GO:0008380;GO:0000245;GO:0045292;GO:0000398;GO:0051170 mitotic spindle organization;spliceosomal snRNP assembly;ribosome biogenesis;mRNA 5'-splice site recognition;neurogenesis;RNA splicing;spliceosomal complex assembly;mRNA cis splicing, via spliceosome;mRNA splicing, via spliceosome;nuclear import …	0.0495863	0.0587721	0	0	0	0	0	0	0	0	0	0	0	0.024286	0.0481602	0	0	0.0688046	0	0	0	0	0	0
qilexprot_67862	TRZ4 tRNAse Z4 3.1.26.11 GO:0042779;GO:0042780;GO:0008033;GO:0072684 tRNA 3'-trailer cleavage;tRNA 3'-end processing;tRNA processing;mitochondrial tRNA 3'-trailer cleavage, endonucleolytic GO:0016891;GO:0042781 endoribonuclease activity, producing 5'-phosphomonoesters;3'-tRNA processing endoribonuclease activity GO:0005739 mitochondrion Coiled coil;Hydrolase GO:0005739;GO:0007005;GO:0004518;GO:00…	0.1298	0	0	0	0	0.182602	0	0	0	0	0	0	0	0	0.0594317	0	0.125612	0.0897451	0	0	0	0	0	0
qilexprot_40561	MFP1 MAR-binding filament-like protein 1 1.3.1.74 GO:0042026 protein refolding GO:0003677;GO:0032440 DNA binding;2-alkenal reductase [NAD(P)] activity GO:0009507;GO:0009534;GO:0009535;GO:0016363;GO:0042646 chloroplast;chloroplast thylakoid;chloroplast thylakoid membrane;nuclear matrix;plastid nucleoid Coiled coil;DNA-binding;Nucleus GO:0003677;GO:0005634;GO:0006457;GO:0009536;GO:0009579	0.100631	0.0493266	0	0	0	0.0742583	0	0	0	0	0	0	0	0	0	0	0	0	0	0	0	0	0	0
qilexprot_52822	MNR1 (+)-neomenthol dehydrogenase 1.1.1.248;1.1.1.208;1.3.1.82;1.1.1.-;1.1.1.184;1.1.1.189;1.1.1.197 GO:0042214;GO:0006952;GO:0009298;GO:0031525;GO:0009820 terpene metabolic process;defense response;GDP-mannose biosynthetic process;menthol biosynthetic process;alkaloid metabolic process GO:0016301;GO:0030246;GO:0004674;GO:0004615;GO:0070402;GO:0050221;GO:0004090;GO:0016491;GO:0047037;GO:0047021;G…	0	0	0	0	0	0	0	0.034365	0.0259993	0.0350911	0	0	0.0347565	0	0	0.0871825	0	0.0538471	0	0	0	0	0	0.0577112
qilexprot_13055	tsf Elongation factor Ts GO:0009902;GO:0016117;GO:0006414;GO:0006422;GO:0070125;GO:0046686;GO:0010027;GO:0034660;GO:0042744 chloroplast relocation;carotenoid biosynthetic process;translational elongation;aspartyl-tRNA aminoacylation;mitochondrial translational elongation;response to cadmium ion;thylakoid membrane organization;ncRNA metabolic process;hydrogen peroxide catabolic process GO:0004815;…	0.0816716	0	0	0	0	0.0681716	0	0	0	0	0	0	0	0	0	0.0344578	0.0966246	0	0	0	0	0	0	0
qilexprot_46226	Sb03g035300 Putative uncharacterized protein Sb03g035300 3.1.3.16 GO:0046902;GO:0030150;GO:0015031 regulation of mitochondrial membrane permeability;protein import into mitochondrial matrix;protein transport GO:0030943;GO:0004721 mitochondrion targeting sequence binding;phosphoprotein phosphatase activity GO:0005743;GO:0005744 mitochondrial inner membrane;mitochondrial inner membrane presequence …	0.0787548	0	0	0.037414	0	0	0	0	0.0417565	0	0	0	0	0.055715	0	0.0539701	0	0	0	0	0	0	0	0
qilexprot_63529	prep Prolyl endopeptidase 3.4.21.-;3.4.21.26;3.1.1.1 GO:0006508 proteolysis GO:0004252;GO:0070008 serine-type endopeptidase activity;serine-type exopeptidase activity GO:0016020;GO:0005737;GO:0009507 membrane;cytoplasm;chloroplast Signal;Elongation factor;Serine protease;Coiled coil;Hydrolase;Protease;Acetylation GO:0008233;GO:0005737;GO:0005634	0.0977142	0	0	0	0	0.158255	0	0	0	0.0217565	0.0141298	0	0	0	0.0317652	0	0	0	0	0	0	0	0	0
qilexprot_30591	NOA1 NO-associated protein 1, chloroplastic/mitochondrial 1.14.13.39 GO:0009651;GO:0042254 response to salt stress;ribosome biogenesis GO:0005525;GO:0004517;GO:0016787;GO:0003924 GTP binding;nitric-oxide synthase activity;hydrolase activity;GTPase activity GO:0005739;GO:0009507 mitochondrion;chloroplast Signal;Oxidoreductase;Nucleotide-binding;Chloroplast;GTP-binding;Mitochondrion;Plastid;Hydrola…	0	0	0	0	0.0925264	0	0	0	0	0	0	0	0	0	0.102468	0	0.0376836	0	0	0.0713276	0	0	0.0433561	0
qilexprot_39701	gloB Persulfide dioxygenase ETHE1, mitochondrial 1.13.11.18;3.-.-.-;3.1.2.6 GO:0006749;GO:0009651;GO:0009793;GO:0009960;GO:0048316;GO:0070221;GO:0070813 glutathione metabolic process;response to salt stress;embryo development ending in seed dormancy;endosperm development;seed development;sulfide oxidation, using sulfide;hydrogen sulfide metabolic process GO:0004416;GO:0004792;GO:0005506;GO:000820…	0	0	0	0	0	0	0.116313	0.0496383	0	0	0	0	0.0579276	0	0	0	0	0	0.0463174	0	0	0	0	0.0567804
qilexprot_35493	4CL 4-coumarate:CoA ligase-like protein 6.2.1.12;6.2.1.1;1.13.12.7;6.2.1.- GO:0008152;GO:0031408;GO:0009611;GO:0009695 metabolic process;oxylipin biosynthetic process;response to wounding;jasmonic acid biosynthetic process GO:0004321;GO:0016207;GO:0047077;GO:0003824;GO:0003987;GO:0016874 fatty-acyl-CoA synthase activity;4-coumarate-CoA ligase activity;Photinus-luciferin 4-monooxygenase (ATP-hydro…	0.0320853	0	0	0	0	0.0304337	0	0	0	0	0	0	0.023171	0	0	0	0	0	0.0926349	0.0325626	0.03781	0	0	0
qilexprot_59170	hsp70E Heat shock protein 70 family 1.3.1.74 GO:0009408;GO:0046686 response to heat;response to cadmium ion GO:0032440;GO:0005524 2-alkenal reductase [NAD(P)] activity;ATP binding GO:0005634;GO:0005829 nucleus;cytosol Nucleotide-binding;Stress response;Coiled coil;Chaperone;ATP-binding;Phosphoprotein GO:0005829;GO:0016491;GO:0005634	0.0525032	0.0283366	0	0	0	0.0401725	0	0	0	0	0	0	0	0	0	0	0	0	0	0	0	0	0	0
qilexprot_7625	TPR2 Protein TPR2 6.3.2.19;2.4.2.-;4.2.3.5 GO:0006355;GO:0009867;GO:0009073;GO:0006952;GO:0010072;GO:0009733;GO:0010051;GO:0009423;GO:0006351 regulation of transcription, DNA-templated;jasmonic acid mediated signaling pathway;aromatic amino acid family biosynthetic process;defense response;primary shoot apical meristem specification;response to auxin;xylem and phloem pattern formation;chorismate …	0	0	0	0	0	0.048694	0	0	0	0.280729	0	0	0	0.407148	0.696786	0	0.415486	0	0	0	0	0	0	0
qilexprot_4155	Sb07g020770 Putative uncharacterized protein Sb07g020770 GO:0015031 protein transport GO:0005783;GO:0016021 endoplasmic reticulum;integral component of membrane Transmembrane helix;Transmembrane;Membrane GO:0005783	0	0	0	0	0.111032	0	0	0	0	0	0	0.0779086	0.0718302	0	0	0	0	0.197439	0	0.145756	0	0	0	0
qilexprot_59077	EIF6 Eukaryotic translation initiation factor 6 GO:0032868;GO:0006413;GO:1902626;GO:0000470;GO:0045727;GO:0007229;GO:2000377;GO:0006110;GO:0009793;GO:0042273;GO:0000054;GO:0071215;GO:0000466;GO:0035195;GO:0035278;GO:0045652;GO:0000463;GO:0042256;GO:0042304;GO:0000460 response to insulin;translational initiation;assembly of large subunit precursor of preribosome;maturation of LSU-rRNA;positive reg…	0	0.0409306	0	0	0	0	0	0.0897309	0	0	0	0	0	0.171431	0.204937	0.182668	0	0.143592	0	0	0	0.209256	0	0
qilexprot_57636	NLP2 Nitrilase-like protein 2 3.5.5.1;3.5.1.111;3.5.1.6;3.5.-.-;3.6.1.29 GO:0009744;GO:0006807;GO:0009750;GO:0046686;GO:0046907;GO:0007165;GO:0009749 response to sucrose;nitrogen compound metabolic process;response to fructose;response to cadmium ion;intracellular transport;signal transduction;response to glucose GO:0003837;GO:0047710;GO:0016746;GO:0016810;GO:0000257 beta-ureidopropionase activit…	0	0	0	0	0	0	0	0	0	0	0	0	0	0	0	0.0539701	0	0.0598301	0	0	0.07562	0.0635715	0	0
qilexprot_32448	culD Cullin GO:0006296;GO:0035019;GO:0070914;GO:0070911;GO:0009909;GO:0007307;GO:0006348;GO:0009911;GO:0009845;GO:0071600;GO:0008284;GO:0010162;GO:0033339;GO:0048367;GO:0042769;GO:0010182;GO:0000715;GO:0031175;GO:0009755;GO:0006294;GO:0043161;GO:0000070;GO:1903467;GO:0035118;GO:0000717;GO:0034613;GO:0030466;GO:0009880;GO:2000819;GO:0035518;GO:2000001;GO:1900087;GO:0000122;GO:0008285;GO:0000278;GO…	0	0	0.0272815	0.0455983	0	0.0102257	0	0	0	0	0	0	0	0	0.0379133	0	0	0	0	0.0480686	0	0	0	0
qilexprot_34987	bub3 Mitotic checkpoint protein BUB3 2.3.1.48 GO:0007052;GO:0051983;GO:0051437;GO:0007067;GO:0051321;GO:0007094;GO:0007093;GO:0043161;GO:0000070;GO:0051436;GO:0006526;GO:0051301;GO:0008608;GO:0042787;GO:0007059;GO:0071173;GO:0007062;GO:0031145 mitotic spindle organization;regulation of chromosome segregation;positive regulation of ubiquitin-protein ligase activity involved in regulation of mitoti…	0.0175011	0	0	0	0.0508895	0	0	0	0.01103	0	0	0	0	0	0.0174196	0.0664247	0	0	0	0.0356638	0	0	0	0
qilexprot_35277	TIF3A1 Eukaryotic translation initiation factor 3 subunit A GO:0001731;GO:0006413;GO:0006446 formation of translation preinitiation complex;translational initiation;regulation of translational initiation GO:0003743 translation initiation factor activity GO:0033290;GO:0005886;GO:0005852;GO:0000502;GO:0016282;GO:0005829 eukaryotic 48S preinitiation complex;plasma membrane;eukaryotic translation ini…	0	0	0	0	0.0129537	0	0	0	0	0.00378984	0	0	0.0301223	0.0300004	0	0	0	0.0777791	0	0.0325626	0	0	0	0
qilexprot_8397	NTF2 Nuclear transport factor 2 GO:0006810;GO:0006606;GO:0006367;GO:0015031;GO:0006913 transport;protein import into nucleus;transcription initiation from RNA polymerase II promoter;protein transport;nucleocytoplasmic transport GO:0008536 Ran GTPase binding GO:0005635;GO:0005737;GO:0005673;GO:0031965;GO:0005829;GO:0005622 nuclear envelope;cytoplasm;transcription factor TFIIE complex;nuclear membr…	0	0	0.0851182	0	0	0	0	0	0.0456958	0	0	0	0	0	0	0	0	0	0.0849153	0	0.118362	0.0529763	0	0
qilexprot_56789	ABCI9 Putative UPF0051 protein ABCI9 1.2.99.5 GO:0006879;GO:0016226;GO:2000030 cellular iron ion homeostasis;iron-sulfur cluster assembly;regulation of response to red or far red light GO:0018493 formylmethanofuran dehydrogenase activity GO:0009536;GO:0009570;GO:0009842;GO:0009507 plastid;chloroplast stroma;cyanelle;chloroplast Cyanelle;Nucleotide-binding;Chloroplast;Plastid;ATP-binding;Transit p…	0.123966	0.12594	0	0	0	0.231296	0	0	0	0	0	0	0	0	0.0963204	0.116243	0.0937258	0	0	0	0	0	0	0
qilexprot_40052	ESP AT3g07720/F17A17_6 GO:0009753;GO:0010043;GO:0010150;GO:0019762;GO:0042742;GO:0080027;GO:0080028 response to jasmonic acid;response to zinc ion;leaf senescence;glucosinolate catabolic process;defense response to bacterium;response to herbivore;nitrile biosynthetic process GO:0030234;GO:0030246 enzyme regulator activity;carbohydrate binding GO:0005634;GO:0005829;GO:0009506;GO:0009507 nucleus;cy…	0	0.016792	0	0	0	0	0	0	0	0	0.0166233	0	0	0.0178574	0	0.018682	0	0	0	0	0	0	0	0
qilexprot_51576	rpoC1 DNA-directed RNA polymerase subunit beta' 2.7.7.6 GO:0006351 transcription, DNA-templated GO:0003677;GO:0032549;GO:0003899 DNA binding;ribonucleoside binding;DNA-directed RNA polymerase activity GO:0009536;GO:0070111;GO:0000428;GO:0009842;GO:0009507 plastid;organellar chromatophore;DNA-directed RNA polymerase complex;cyanelle;chloroplast Cyanelle;DNA-directed RNA polymerase;Transcription;Tr…	0	0.0598216	0	0	0.0555159	0	0	0	0.0338779	0.0680767	0	0	0	0.150002	0	0	0.0956583	0	0	0	0.0575369	0	0	0
qilexprot_24605	a1 Plasma membrane ATPase 3.6.3.6 GO:0006754;GO:0007033;GO:0007035;GO:0009414;GO:0009651;GO:0009737;GO:0010023;GO:0010119;GO:0010214;GO:0015991;GO:0015992;GO:0051453;GO:1902600 ATP biosynthetic process;vacuole organization;vacuolar acidification;response to water deprivation;response to salt stress;response to abscisic acid;proanthocyanidin biosynthetic process;regulation of stomatal movement;see…	0	0.0283366	0	0	0	0	0.0195896	0.105004	0.0338779	0	0	0	0	0	0.0963204	0	0	0.0747876	0	0.0666758	0	0	0	0
qilexprot_53589	clpP ATP-dependent Clp protease proteolytic subunit 3.4.21.92 GO:0048510;GO:0009658 regulation of timing of transition from vegetative to reproductive phase;chloroplast organization GO:0004252 serine-type endopeptidase activity GO:0009579;GO:0009532;GO:0009570;GO:0005737;GO:0009535;GO:0009941;GO:0009840 thylakoid;plastid stroma;chloroplast stroma;cytoplasm;chloroplast thylakoid membrane;chloropla…	0	0	0	0.068982	0	0	0.0526471	0.0696846	0.0748465	0.0343893	0.044883	0.0410791	0.0312809	0.0350004	0	0	0	0	0	0	0.0706882	0.0821132	0	0.121007
qilexprot_70356	SS2 Granule-bound starch synthase 2, chloroplastic/amyloplastic 2.4.1.-;2.4.1.21;2.4.1.242 GO:0010021;GO:0019252;GO:0005978 amylopectin biosynthetic process;starch biosynthetic process;glycogen biosynthetic process GO:0009011;GO:0004373;GO:0033201;GO:0033840 starch synthase activity;glycogen (starch) synthase activity;alpha-1,4-glucan synthase activity;NDP-glucose-starch glucosyltransferase activ…	0.137092	0.262376	0	0	0	0.133908	0	0	0	0	0	0	0	0	0	0	0	0	0	0	0	0	0	0
qilexprot_52306	resA NHL repeat-containing protein 5.4.2.6;2.7.1.26;1.8.-.- GO:0008152;GO:0016539;GO:0010196 metabolic process;intein-mediated protein splicing;nonphotochemical quenching GO:0008801;GO:0016209;GO:0016491;GO:0016787;GO:0016853;GO:0008531 beta-phosphoglucomutase activity;antioxidant activity;oxidoreductase activity;hydrolase activity;isomerase activity;riboflavin kinase activity GO:0042651;GO:00095…	0.0466695	0	0	0	0	0.0304337	0	0	0	0	0	0	0	0	0	0.0415155	0.0328524	0	0	0	0	0	0	0
qilexprot_25809	CHI CHI 5.5.1.6 GO:0009813;GO:0006631 flavonoid biosynthetic process;fatty acid metabolic process GO:0016872;GO:0005504;GO:0022857;GO:0045430 intramolecular lyase activity;fatty acid binding;transmembrane transporter activity;chalcone isomerase activity GO:0009536;GO:0005739;GO:0009570;GO:0009941 plastid;mitochondrion;chloroplast stroma;chloroplast envelope Chloroplast;Isomerase;Plastid GO:004428…	0.0204179	0.0409306	0	0	0	0	0	0	0	0	0	0.019123	0	0	0	0.0498186	0	0	0	0	0	0	0	0
qilexprot_74117	ndhM NAD(P)H-quinone oxidoreductase subunit M, chloroplastic 1.6.5.- GO:0006810;GO:0010258 transport;NADH dehydrogenase complex (plastoquinone) assembly GO:0048038;GO:0016655 quinone binding;oxidoreductase activity, acting on NAD(P)H, quinone or similar compound as acceptor GO:0042651;GO:0009535;GO:0009507;GO:0010598 thylakoid membrane;chloroplast thylakoid membrane;chloroplast;NAD(P)H dehydrogen…	0	0	0	0	0	0.133908	0	0	0	0	0	0	0	0	0	0.128698	0.154599	0	0	0	0	0	0	0
qilexprot_71293	pco068830(713) Putative ARF GTPase-activating domain family protein isoform 1 3.4.23.- GO:0009615;GO:0007219;GO:0006913;GO:0016485 response to virus;Notch signaling pathway;nucleocytoplasmic transport;protein processing GO:0005525;GO:0003924;GO:0005096 GTP binding;GTPase activity;GTPase activator activity GO:0005829;GO:0000139 cytosol;Golgi membrane Notch signaling pathway;Protease;Endoplasmic re…	0.0481279	0	0	0	0	0.0462593	0	0	0	0	0	0	0	0	0	0.0149456	0	0	0	0	0	0	0	0
qilexprot_70861	olp Thaumatin-like protein GO:0009682;GO:0009723;GO:0009617 induced systemic resistance;response to ethylene;response to bacterium GO:0009505;GO:0031225;GO:0005576;GO:0016021;GO:0009506 plant-type cell wall;anchored component of membrane;extracellular region;integral component of membrane;plasmodesma Signal;Secreted;Cell wall GO:0006950;GO:0002376;GO:0005576;GO:0005618	0	0	0.120039	0.0795047	0	0	0.0918263	0.0782759	0	0	0.0581816	0.0658682	0	0	0	0	0	0.104703	0.127373	0	0	0	0	0
qilexprot_69671	PITHD1 Duf1000-domain-containing protein GO:0004222 metalloendopeptidase activity GO:0005634;GO:0005739;GO:0005840;GO:0009507;GO:0005829 nucleus;mitochondrion;ribosome;chloroplast;cytosol Cyclin;Ribonucleoprotein;Ribosomal protein GO:0009536;GO:0005829;GO:0005634	0.0422942	0.0860592	0	0	0	0	0	0	0	0	0	0	0	0	0.0963204	0.0996371	0.106287	0	0	0	0	0	0	0
qilexprot_76601	fas Dihydropteroate synthase 4.1.2.25;2.7.6.3;2.5.1.15 GO:0009396;GO:0046656;GO:0046654;GO:0042558 folic acid-containing compound biosynthetic process;folic acid biosynthetic process;tetrahydrofolate biosynthetic process;pteridine-containing compound metabolic process GO:0003848;GO:0004150;GO:0016301;GO:0004156;GO:0000287;GO:0005524 2-amino-4-hydroxy-6-hydroxymethyldihydropteridine diphosphokinas…	0	0	0	0	0	0	0	0	0	0	0	0	0	0.135716	0.0963204	0	0	0	0	0.0868336	0.0410978	0	0	0
qilexprot_27329	At1g22520 Putative uncharacterized protein At1g22520 GO:0030247;GO:0005509 polysaccharide binding;calcium ion binding GO:0005739;GO:0016021 mitochondrion;integral component of membrane EGF-like domain;Transmembrane helix;Transmembrane;Membrane GO:0005739	0	0	0.0207339	0.0420907	0	0	0	0.0620479	0.0614529	0	0	0.0474534	0	0	0	0	0	0	0	0.0434168	0	0.0503274	0	0
qilexprot_12680	At1g19130 Putative uncharacterized protein At1g19130/F14D16_18 GO:0005829 cytosol Signal;Coiled coil GO:0005829	0	0	0.130951	0.0970425	0	0	0	0.0840034	0	0	0	0	0	0.19286	0	0.332124	0.0763334	0	0	0.23259	0	0	0.132273	0
qilexprot_65035	gmr2 GTPase GO:0007264;GO:0032402;GO:0031175;GO:0080092;GO:0006887;GO:1990182;GO:0009860;GO:0042546;GO:0060627;GO:0048219;GO:0015031;GO:0010634;GO:0090307;GO:0090150;GO:0007080;GO:0000911;GO:0009733;GO:0036258;GO:0072594;GO:0032456;GO:0010796;GO:0000910;GO:0072659;GO:0010971;GO:0048868;GO:0045773;GO:0030953 small GTPase mediated signal transduction;melanosome transport;neuron projection developme…	0	0	0	0	0	0	0	0.0400925	0	0	0.0324155	0	0	0	0	0	0	0	0	0	0.0575369	0.0344346	0	0
qilexprot_46347	F383_20277 Triosephosphate isomerase GO:0016853 isomerase activity Receptor;Isomerase GO:0016853	0	0	0.0240077	0	0.01758	0.0255643	0.0134679	0	0	0.0154401	0	0	0	0	0.0225431	0	0.0135274	0	0	0	0	0	0	0
qilexprot_16760	At1g34750 Probable protein phosphatase 2C 10 3.1.3.16 GO:0044419;GO:0006470;GO:0042742 interspecies interaction between organisms;protein dephosphorylation;defense response to bacterium GO:0030247;GO:0004721;GO:0004722;GO:0046872 polysaccharide binding;phosphoprotein phosphatase activity;protein serine/threonine phosphatase activity;metal ion binding GO:0005886;GO:0048046 plasma membrane;apoplast…	0	0	0	0	0	0	0.0330575	0	0	0	0	0	0	0	0.0512342	0.0498186	0	0	0	0	0	0	0	0
qilexprot_62160	At5g08060 Putative uncharacterized protein At5g08060 GO:0003676 nucleic acid binding GO:0005739 mitochondrion GO:0005739	0	0	0	0	0	0	0	0	0.0527865	0	0	0	0	0	0	0	0	0	0.0617566	0	0.159459	0	0.0881819	0
qilexprot_49752	NUP75 Nuclear pore complex protein NUP75 GO:0006406;GO:0006606;GO:0009640;GO:0009793;GO:0009845;GO:0009909;GO:0009933;GO:0010048;GO:0010074;GO:0010162;GO:0010182;GO:0010228;GO:0010388;GO:0016567;GO:0016571;GO:0016579;GO:0045893;GO:0050826 mRNA export from nucleus;protein import into nucleus;photomorphogenesis;embryo development ending in seed dormancy;seed germination;regulation of flower develop…	0	0	0.0731144	0.111073	0	0.0706063	0	0	0.0370293	0	0	0	0	0.0857153	0	0	0	0	0.0463174	0.0527204	0	0	0	0
qilexprot_10746	pi041 AHM1(AT hook-containing MAR binding protein1)-like protein GO:0009909;GO:0006367;GO:0006886;GO:0016192 regulation of flower development;transcription initiation from RNA polymerase II promoter;intracellular protein transport;vesicle-mediated transport GO:0030131;GO:0005672;GO:0005737 clathrin adaptor complex;transcription factor TFIIA complex;cytoplasm Protein transport;Transport;Stress res…	0	0	0.0196427	0.0292297	0.0194306	0	0.232627	0.00534567	0.00614529	0.0063164	0	0.0276221	0.0220125	0	0	0	0	0	0	0.0186072	0	0	0	0
qilexprot_51040	acsF Magnesium-protoporphyrin IX monomethyl ester [oxidative] cyclase, chloroplastic 1.14.13.81;2.3.1.225 GO:0009658;GO:0015979;GO:0015995;GO:0036068;GO:1901401 chloroplast organization;photosynthesis;chlorophyll biosynthetic process;light-independent chlorophyll biosynthetic process;regulation of tetrapyrrole metabolic process GO:0019706;GO:0046872;GO:0048529 protein-cysteine S-palmitoyltransfer…	0	0	0	0.106396	0	0	0	0	0.094543	0.0912369	0	0.106239	0	0	0	0	0	0	0	0.0403156	0	0	0	0.15824
qilexprot_1434	LIP5 Protein HOMOLOG OF MAMMALIAN LYST-INTERACTING PROTEIN 5 GO:0009814;GO:1900426;GO:0000226;GO:0015031;GO:0016192;GO:0000910 defense response, incompatible interaction;positive regulation of defense response to bacterium;microtubule cytoskeleton organization;protein transport;vesicle-mediated transport;cytokinesis GO:0042803;GO:0048037 protein homodimerization activity;cofactor binding GO:00057…	0	0	0.109126	0.105227	0.0508895	0.0645195	0.0440766	0	0	0	0	0	0	0.048572	0.0461108	0	0	0	0	0	0	0	0	0
qilexprot_22812	cap Adenylyl cyclase-associated protein GO:0009932;GO:0001667;GO:0001756;GO:0042052;GO:0072499;GO:0006970;GO:0000281;GO:0007190;GO:0046716;GO:0009826;GO:0048749;GO:0009825;GO:0008103;GO:0048477;GO:0007163;GO:0006007;GO:0010468;GO:0030036;GO:0008407;GO:0098609;GO:0007015;GO:0006907;GO:0000902;GO:0006898;GO:0031152;GO:0033298;GO:0008078;GO:0007010;GO:0043481;GO:0048767;GO:0045761;GO:0007165;GO:0008…	0.0335437	0	0	0	0.0231316	0.052346	0	0	0	0.0175456	0.0390648	0	0	0	0	0.0415155	0.047346	0	0	0	0	0	0.0396818	0
qilexprot_11616	RH38 DEAD-box ATP-dependent RNA helicase 38 3.6.1.-;3.6.4.13;1.8.1.9 GO:0007286;GO:0009408;GO:0006413;GO:0007275;GO:0016973;GO:0051028;GO:0006415;GO:0010468;GO:0009409;GO:0010501;GO:0015031;GO:0019430;GO:0006417;GO:0009737;GO:0006406 spermatid development;response to heat;translational initiation;multicellular organism development;poly(A)+ mRNA export from nucleus;mRNA transport;translational ter…	0.204179	0.209901	0	0	0	0.121735	0	0	0	0	0	0	0	0	0	0	0	0	0	0	0	0	0	0
qilexprot_52446	Hsp70 Heat shock protein 70 1.3.1.74;3.6.1.3 GO:0010187;GO:0009615;GO:0009408;GO:0098542;GO:0009409;GO:0046686;GO:0050832;GO:0009617;GO:0009072;GO:0090332;GO:0042742 negative regulation of seed germination;response to virus;response to heat;defense response to other organism;response to cold;response to cadmium ion;defense response to fungus;response to bacterium;aromatic amino acid family metabo…	0.204179	0.16792	0	0	0	0.231296	0	0	0	0	0	0	0	0	0	0	0	0	0	0	0	0	0	0
qilexprot_29252	TOM2A Tobamovirus multiplication protein 2A GO:0046786 viral replication complex formation and maintenance GO:0043621 protein self-association GO:0016020;GO:0005794;GO:0009705;GO:0005886;GO:0016021;GO:0005773;GO:0009506 membrane;Golgi apparatus;plant-type vacuole membrane;plasma membrane;integral component of membrane;vacuole;plasmodesma Transmembrane helix;Transmembrane;Cell junction;Vacuole;Mem…	0	0	0	0.00607977	0	0	0.0146922	0.0080185	0.0559379	0.0147383	0	0.0120404	0.0090367	0	0	0	0	0	0	0.0356638	0	0	0	0
qilexprot_51097	THA1 Probable low-specificity L-threonine aldolase 1 4.1.2.48;4.-.-.-;2.1.2.1;4.1.2.5;4.1.2.-;4.1.2.49 GO:0006567;GO:0006545;GO:0006520 threonine catabolic process;glycine biosynthetic process;cellular amino acid metabolic process GO:0004372;GO:0008732;GO:0004793;GO:0016829 glycine hydroxymethyltransferase activity;L-allo-threonine aldolase activity;threonine aldolase activity;lyase activity GO:0…	0	0	0	0	0	0	0	0.0754121	0.0740587	0.039302	0.04987	0	0.0521348	0.0785724	0	0.0705763	0	0	0	0.0868336	0.0657565	0.0794644	0	0.102391
qilexprot_78302	PTAC18 Plastid transcriptionally active 18 GO:0016757 transferase activity, transferring glycosyl groups GO:0009295;GO:0009508 nucleoid;plastid chromosome Glycosyltransferase GO:0000229;GO:0016757;GO:0009536	0.0962558	0.0944552	0.0971221	0	0	0	0	0	0	0	0	0	0	0	0.0983697	0	0	0	0	0	0.073976	0.0768156	0	0
qilexprot_58945	EGY3 Protein ETHYLENE-DEPENDENT GRAVITROPISM-DEFICIENT AND YELLOW-GREEN 3 3.4.24.- GO:0009408;GO:0009644;GO:0042542 response to heat;response to high light intensity;response to hydrogen peroxide GO:0004177;GO:0008233;GO:0008237 aminopeptidase activity;peptidase activity;metallopeptidase activity GO:0016021;GO:0031969 integral component of membrane;chloroplast membrane Chloroplast;Coiled coil;Mem…	0.189595	0.220396	0	0	0	0.219123	0	0	0	0	0	0	0.0868913	0	0	0	0	0.146584	0	0	0	0	0	0
qilexprot_4202	UBC35 Ubiquitin-conjugating enzyme E2 35 6.3.2.19;6.3.2.-;2.3.2.23 GO:0038095;GO:0006303;GO:0070914;GO:0070911;GO:0033182;GO:0010994;GO:0045739;GO:0072347;GO:0010053;GO:0007630;GO:0002223;GO:0042769;GO:0007625;GO:0016574;GO:0046330;GO:0008615;GO:1902916;GO:0043123;GO:0051443;GO:0050852;GO:0051092;GO:0045977;GO:0000724;GO:0007412;GO:0046686;GO:0000209;GO:0060074;GO:0007629;GO:0007409;GO:0070534;GO…	0	0	0	0	0	0	0	0.133642	0.0630286	0.0533385	0.0772985	0.0538278	0	0	0	0	0	0	0.0578968	0	0	0	0	0
qilexprot_30428	BnaC03g66560D BnaC03g66560D protein 3.6.3.54;3.6.3.4 GO:0006874;GO:0009767;GO:1902600;GO:0051453;GO:0055070;GO:0035434;GO:0030001 cellular calcium ion homeostasis;photosynthetic electron transport chain;hydrogen ion transmembrane transport;regulation of intracellular pH;copper ion homeostasis;copper ion transmembrane transport;metal ion transport GO:0008553;GO:0005375;GO:0005388;GO:0004008;GO:001…	0	0	0	0	0	0.103475	0	0	0	0	0.0914283	0	0	0	0.102468	0.0954856	0	0.0957282	0	0	0	0	0	0
qilexprot_38719	adhC Alcohol dehydrogenase 1.2.1.76;1.1.1.306;1.1.1.-;1.1.1.1;1.1.1.284 GO:0006069 ethanol oxidation GO:0004022;GO:0042578;GO:0020037;GO:0016491;GO:0008270;GO:0051903;GO:0050897;GO:0009055 alcohol dehydrogenase (NAD) activity;phosphoric ester hydrolase activity;heme binding;oxidoreductase activity;zinc ion binding;S-(hydroxymethyl)glutathione dehydrogenase activity;cobalt ion binding;electron car…	0.0218763	0.0839602	0	0	0	0.0389552	0.11264	0.00820942	0	0	0	0	0.0173783	0.0150002	0	0	0	0	0	0	0.0230148	0	0	0
qilexprot_9279	rbcS Ribulose bisphosphate carboxylase small chain 4.1.1.39 GO:0009409;GO:0009637;GO:0009853;GO:0010114;GO:0010218;GO:0015977;GO:0015979;GO:0019253;GO:0080158 response to cold;response to blue light;photorespiration;response to red light;response to far red light;carbon fixation;photosynthesis;reductive pentose-phosphate cycle;chloroplast ribulose bisphosphate carboxylase complex biogenesis GO:00…	0	0	0	0	0	0	0	0	0	0.0231601	0.0357402	0	0	0	0	0.045667	0	0	0.018913	0	0	0.0609227	0	0.0390947
qilexprot_52515	SUFE1 SufE-like protein 1, chloroplastic/mitochondrial GO:0001731;GO:0019243;GO:0006446;GO:0010228;GO:0048481;GO:0051301;GO:0009793;GO:0009435;GO:0016192;GO:0010027;GO:0016226 formation of translation preinitiation complex;methylglyoxal catabolic process to D-lactate via S-lactoyl-glutathione;regulation of translational initiation;vegetative to reproductive phase transition of meristem;plant ovul…	0.233347	0.10495	0	0	0	0.121735	0	0	0	0	0	0	0	0	0.074802	0.18682	0.164262	0	0	0	0	0	0	0
qilexprot_13728	UGT71D1 UDP-glycosyltransferase 71D1 2.4.1.-;2.4.1.91 GO:0009651;GO:0009819;GO:0009813;GO:0008152;GO:0006970;GO:0009687;GO:1902265;GO:0010030;GO:0009737;GO:0052696;GO:0046345 response to salt stress;drought recovery;flavonoid biosynthetic process;metabolic process;response to osmotic stress;abscisic acid metabolic process;abscisic acid homeostasis;positive regulation of seed germination;response …	0	0	0	0.0280605	0	0	0	0	0.0669679	0.133346	0	0.106239	0	0.0171431	0	0	0	0	0.0578968	0	0.0230148	0	0	0
qilexprot_4849	FLXL3 Protein FLX-like 3 GO:0015979;GO:0030154;GO:0009611;GO:0009908;GO:0009308 photosynthesis;cell differentiation;response to wounding;flower development;amine metabolic process GO:0048038;GO:0008131;GO:0005507;GO:0004867 quinone binding;primary amine oxidase activity;copper ion binding;serine-type endopeptidase inhibitor activity GO:0009522;GO:0019898 photosystem I;extrinsic component of membr…	0	0	0	0.140302	0	0	0	0	0.0118179	0	0	0	0	0	0	0.045667	0	0	0.100354	0	0.0887713	0.135089	0	0
qilexprot_53018	vatM V-type proton ATPase subunit a GO:0001666;GO:0001755;GO:0001845;GO:0002119;GO:0007035;GO:0007271;GO:0009792;GO:0015986;GO:0015991;GO:0032119;GO:0040011;GO:0040013;GO:0043068;GO:0043181;GO:0070070;GO:0070072;GO:0071466;GO:0097352 response to hypoxia;neural crest cell migration;phagolysosome assembly;nematode larval development;vacuolar acidification;synaptic transmission, cholinergic;embryo d…	0	0	0	0	0	0	0	0.0410471	0.0787858	0.0280729	0	0.0481617	0	0	0	0	0	0	0	0.0511698	0	0	0	0
qilexprot_52444	PAP8 Probable plastid-lipid-associated protein 8, chloroplastic GO:0006364 rRNA processing GO:0008375;GO:0008168 acetylglucosaminyltransferase activity;methyltransferase activity GO:0009941;GO:0009534;GO:0009507 chloroplast envelope;chloroplast thylakoid;chloroplast Signal;Chloroplast;Thylakoid;Plastid;Transit peptide;Acetylation GO:0042254;GO:0009579;GO:0008168;GO:0009536	0.0335437	0	0	0	0	0	0	0	0	0	0	0.0396626	0	0	0.0307405	0.0788794	0	0	0	0.0604734	0	0	0	0
qilexprot_29177	At2g20920 At2g20920/F5H14.11 GO:0016020;GO:0016021 membrane;integral component of membrane Transmembrane helix;Transmembrane;Membrane	0	0.0514256	0	0	0	0	0.0330575	0	0.102422	0.0484257	0	0.134569	0.0579276	0	0	0	0	0	0	0.0682264	0	0	0	0.0716736
qilexprot_56660	4CL2 4-coumarate Coenzyme A Ligase 2 6.2.1.12;6.2.1.1;1.13.12.7;6.2.1.- GO:0008152;GO:0031408;GO:0009695 metabolic process;oxylipin biosynthetic process;jasmonic acid biosynthetic process GO:0004321;GO:0016207;GO:0047077;GO:0003824;GO:0003987;GO:0016874 fatty-acyl-CoA synthase activity;4-coumarate-CoA ligase activity;Photinus-luciferin 4-monooxygenase (ATP-hydrolyzing) activity;catalytic activity…	0	0	0.0993046	0	0	0	0.0599932	0	0	0	0	0	0.0486592	0	0	0	0	0	0	0	0	0	0	0
qilexprot_53524	MAP1C Methionine aminopeptidase 1B 3.4.11.18 GO:0031365;GO:0070084;GO:0009737 N-terminal protein amino acid modification;protein initiator methionine removal;response to abscisic acid GO:0008235;GO:0016787;GO:0070006;GO:0004177;GO:0046872 metalloexopeptidase activity;hydrolase activity;metalloaminopeptidase activity;aminopeptidase activity;metal ion binding GO:0005739;GO:0009507 mitochondrion;chl…	0	0	0	0	0.0832738	0.0413899	0	0.0544113	0	0.0547421	0.0357402	0	0	0	0.0891476	0.0954856	0.0917934	0	0	0.038765	0	0	0.0808334	0
qilexprot_62174	2A6 Desacetoxyvindoline 4-hydroxylase, putative 1.14.-.-;1.14.11.-;1.14.11.19;1.14.11.20;1.14.11.23;1.14.11.9 GO:0009693;GO:0009835;GO:0010439;GO:0019761 ethylene biosynthetic process;fruit ripening;regulation of glucosinolate biosynthetic process;glucosinolate biosynthetic process GO:0009815;GO:0016491;GO:0031418;GO:0045431;GO:0045486;GO:0046872;GO:0050589;GO:0050590;GO:0051213 1-aminocyclopropa…	0	0	0	0.116919	0	0.0815624	0	0.0448654	0.0614529	0	0	0	0	0	0	0	0	0	0.0331942	0	0.0526052	0.0344346	0	0
qilexprot_58036	RNL Translation elongation factor EF-1 alpha GO:0006388 tRNA splicing, via endonucleolytic cleavage and ligation GO:0003972;GO:0051731;GO:0004113;GO:0005524;GO:0016874;GO:0003746 RNA ligase (ATP) activity;polynucleotide 5'-hydroxyl-kinase activity;2',3'-cyclic-nucleotide 3'-phosphodiesterase activity;ATP binding;ligase activity;translation elongation factor activity Protein biosynthesis;Elongatio…	0.00991727	0	0	0.00736588	0	0.0511287	0	0	0	0.00603567	0	0	0	0	0.0440614	0	0	0	0	0	0	0	0	0
qilexprot_47422	GT Glycosyltransferase 2.4.1.-;2.4.1.115;2.4.1.121 GO:0008152;GO:0009696;GO:0009813;GO:0009850;GO:0010016;GO:0018874;GO:0019761;GO:0042631;GO:0042742;GO:0046482;GO:0052544;GO:0052696;GO:0070301;GO:0071215;GO:0071475;GO:0080024;GO:0080167 metabolic process;salicylic acid metabolic process;flavonoid biosynthetic process;auxin metabolic process;shoot system morphogenesis;benzoate metabolic process;g…	0	0	0	0.140302	0.0786475	0	0	0	0.0638165	0.126328	0	0.0616186	0	0	0	0	0	0.0628216	0	0	0	0	0	0.121007
qilexprot_50290	LGALDH L-galactose dehydrogenase 1.1.1.-;1.-.-.-;1.1.1.316;1.1.1.107;1.1.1.122;1.1.1.116;1.1.1.48 GO:0006012;GO:0009089;GO:0019853 galactose metabolic process;lysine biosynthetic process via diaminopimelate;L-ascorbic acid biosynthetic process GO:0047834;GO:0050235;GO:0019151;GO:0004869;GO:0010349;GO:0030170;GO:0016491;GO:0047816;GO:0010285 D-threo-aldose 1-dehydrogenase activity;pyridoxal 4-dehy…	0	0	0	0	0	0	0	0	0	0	0	0	0.056769	0	0	0.091334	0	0	0	0.07753	0.0460295	0	0	0.037233
qilexprot_74802	PAT1 Anthranilate phosphoribosyltransferase, chloroplastic 2.4.2.18 GO:0000162 tryptophan biosynthetic process GO:0004048;GO:0000287;GO:0016757;GO:0003824 anthranilate phosphoribosyltransferase activity;magnesium ion binding;transferase activity, transferring glycosyl groups;catalytic activity GO:0009536;GO:0009570;GO:0009941;GO:0009507;GO:0005829 plastid;chloroplast stroma;chloroplast envelope;c…	0.093339	0.10495	0	0	0	0	0	0.0706392	0	0	0	0.0474534	0	0	0.133209	0.0406852	0	0	0	0	0	0	0	0
qilexprot_8099	bchM Magnesium protoporphyrin O-methyltransferase 2.1.1.1;2.1.1.11 GO:0015995;GO:0032259;GO:0036068 chlorophyll biosynthetic process;methylation;light-independent chlorophyll biosynthetic process GO:0008112;GO:0008757;GO:0046406 nicotinamide N-methyltransferase activity;S-adenosylmethionine-dependent methyltransferase activity;magnesium protoporphyrin IX methyltransferase activity GO:0009507;GO:0…	0	0	0	0.0537826	0	0	0	0.0267283	0	0.0540403	0	0.0417873	0	0	0	0.091334	0	0	0.0733359	0	0.0969908	0.0741668	0.0323334	0
qilexprot_29480	PTAC17 Cobalamin synthesis protein P47K 3.6.-.- GO:0006355 regulation of transcription, DNA-templated GO:0005509;GO:0097027 calcium ion binding;ubiquitin-protein transferase activator activity GO:0009295;GO:0009570;GO:0009508;GO:0005634;GO:0009507 nucleoid;chloroplast stroma;plastid chromosome;nucleus;chloroplast WD repeat;ANK repeat;Repeat;Coiled coil;Plasmid GO:0000229;GO:0030234;GO:0009536;GO:…	0.122507	0.0661187	0	0	0	0.146082	0	0	0	0	0	0	0	0	0	0	0.051211	0	0	0	0	0	0	0
qilexprot_17458	ycdF Dehydrogenase/reductase SDR family member 4 1.1.1.100;1.1.-.-;1.1.1.-;1.-.-.-;1.1.1.47;1.1.1.184;3.1.3.16 GO:0009636;GO:0080024;GO:0043066;GO:0008207;GO:0051262;GO:0034599;GO:0080026;GO:0008285;GO:0055114;GO:0042574;GO:0006066;GO:0042180;GO:0043011;GO:0008202;GO:0048767 response to toxic substance;indolebutyric acid metabolic process;negative regulation of apoptotic process;C21-steroid hormo…	0	0.0241386	0	0	0	0	0	0	0.0141814	0.0154401	0	0	0	0	0	0.0228335	0	0	0.0733359	0.0294614	0.123293	0	0	0
qilexprot_32303	PAO Pheophorbide a oxygenase, chloroplastic 1.14.12.20;1.14.15.17 GO:0009816;GO:0008219;GO:0009908;GO:0010154;GO:0015996 defense response to bacterium, incompatible interaction;cell death;flower development;fruit development;chlorophyll catabolic process GO:0016538;GO:0032441;GO:0051536;GO:0010277;GO:0051537;GO:0046872 cyclin-dependent protein serine/threonine kinase regulator activity;pheophorbi…	0.0758379	0.101802	0	0	0	0	0	0	0	0	0	0	0	0	0.0707032	0	0	0	0	0	0	0	0	0
qilexprot_54980	RPL15 60S ribosomal protein L15 GO:0002181;GO:0006413;GO:0019348;GO:0019083;GO:0006412;GO:0000184;GO:0016236 cytoplasmic translation;translational initiation;dolichol metabolic process;viral transcription;translation;nuclear-transcribed mRNA catabolic process, nonsense-mediated decay;macroautophagy GO:0003735;GO:0005085 structural constituent of ribosome;guanyl-nucleotide exchange factor activity…	0	0	0	0	0.0407116	0	0	0	0	0	0	0	0	0	0	0	0.0299536	0.0568386	0	0	0	0	0	0
qilexprot_71287	cys Cystathionine-gamma-synthase 4.4.1.11;4.4.1.1;4.4.1.8;2.5.1.48;4.2.99.9;2.5.1.49 GO:0001887;GO:0009086 selenium compound metabolic process;methionine biosynthetic process GO:0004123;GO:0003962;GO:0003961;GO:0080146;GO:0030170;GO:0004121;GO:0003824;GO:0016829;GO:0018826;GO:0044540 cystathionine gamma-lyase activity;cystathionine gamma-synthase activity;O-acetylhomoserine aminocarboxypropyltran…	0	0.016792	0	0	0.0208184	0.024347	0	0	0	0.039302	0	0	0.0139026	0	0	0	0	0	0	0	0	0	0	0
qilexprot_52583	SSIV Starch synthase, chloroplastic/amyloplastic 2.4.1.11;2.4.1.-;2.4.1.21 GO:0010021;GO:0019252;GO:0005978;GO:0001666;GO:0005982;GO:0009664 amylopectin biosynthetic process;starch biosynthetic process;glycogen biosynthetic process;response to hypoxia;starch metabolic process;plant-type cell wall organization GO:0009011;GO:2001070;GO:0004373;GO:0008378;GO:0033201;GO:0042802 starch synthase activi…	0.0525032	0.115445	0	0	0	0.231296	0	0	0	0	0	0	0	0	0	0	0	0	0	0	0	0	0	0
qilexprot_32473	BnaA03g46100D BnaA03g46100D protein 1.3.1.74 GO:0042026 protein refolding GO:0032440;GO:0003677 2-alkenal reductase [NAD(P)] activity;DNA binding GO:0009535;GO:0009534;GO:0042646;GO:0016363;GO:0009507 chloroplast thylakoid membrane;chloroplast thylakoid;plastid nucleoid;nuclear matrix;chloroplast Nucleus;Coiled coil GO:0003677;GO:0009579;GO:0006457;GO:0009536;GO:0005634	0.0452111	0.0493266	0	0	0	0.0681716	0	0	0	0	0	0	0	0	0	0	0	0	0	0	0	0	0	0
qilexprot_74552	PGSC0003DMG400023376 At5g04440 GO:0009816;GO:0008219;GO:0009908;GO:0006334;GO:0010154;GO:0015996 defense response to bacterium, incompatible interaction;cell death;flower development;nucleosome assembly;fruit development;chlorophyll catabolic process GO:0032441;GO:0010277;GO:0051537 pheophorbide a oxygenase activity;chlorophyllide a oxygenase [overall] activity;2 iron, 2 sulfur cluster binding GO…	0.0729211	0	0	0	0	0	0	0	0	0	0	0	0	0	0.0840241	0.0954856	0.11595	0	0	0	0.0657565	0.108601	0.0705455	0
qilexprot_38001	vln1 Villin-2 GO:0051693;GO:0051017;GO:0007010;GO:0051014 actin filament capping;actin filament bundle assembly;cytoskeleton organization;actin filament severing GO:0051015 actin filament binding GO:0005884;GO:0005856 actin filament;cytoskeleton Cytoplasm;Calcium;Actin-binding;Repeat;Actin capping;Cytoskeleton;Phosphoprotein GO:0008092;GO:0005856;GO:0007010;GO:0006461;GO:0022607	0.160426	0.0650692	0	0	0	0.0913012	0	0	0	0	0	0	0	0	0	0	0	0	0	0	0	0	0	0
qilexprot_40215	VCS Enhancer of mRNA-decapping protein 4 GO:0042823;GO:0009791;GO:0031087;GO:0010072;GO:0010071;GO:0042819;GO:0071365;GO:0009965;GO:0006402;GO:0006397 pyridoxal phosphate biosynthetic process;post-embryonic development;deadenylation-independent decapping of nuclear-transcribed mRNA;primary shoot apical meristem specification;root meristem specification;vitamin B6 biosynthetic process;cellular res…	0.107923	0	0	0	0	0.0584328	0	0	0	0	0	0	0	0	0	0.04027	0.106287	0.0568386	0	0	0	0	0	0
qilexprot_3664	trpB Tryptophan synthase beta chain 4.2.1.20 GO:0000162 tryptophan biosynthetic process GO:0052684;GO:0042803;GO:0004834;GO:0030170;GO:0004420 L-serine hydro-lyase (adding indole, L-tryptophan-forming) activity;protein homodimerization activity;tryptophan synthase activity;pyridoxal phosphate binding;hydroxymethylglutaryl-CoA reductase (NADPH) activity Pyridoxal phosphate;Tryptophan biosynthesis;…	0	0	0	0.198762	0.148042	0.146082	0.0306088	0.09164	0.0567258	0.0772004	0.0831166	0.184148	0.103111	0.0457148	0.102468	0	0	0	0.196849	0	0	0.0927085	0	0.223398
qilexprot_76775	elip Early light-induced protein GO:0006850;GO:0009409;GO:0010030;GO:0010114;GO:0010117;GO:0010218;GO:0010224;GO:0010380;GO:0015979;GO:0034605;GO:0071483;GO:0071486;GO:0071490;GO:0071491;GO:0071492;GO:0080167 mitochondrial pyruvate transport;response to cold;positive regulation of seed germination;response to red light;photoprotection;response to far red light;response to UV-B;regulation of chlor…	0	0.0556236	0	0	0	0	0	0	0.03309	0	0	0	0	0	0	0.016191	0	0	0	0	0	0	0	0
qilexprot_15534	atp4 ATP synthase subunit b GO:0015986 ATP synthesis coupled proton transport GO:0015078 hydrogen ion transmembrane transporter activity GO:0045263;GO:0005739;GO:0031966 proton-transporting ATP synthase complex, coupling factor F(o);mitochondrion;mitochondrial membrane ATP synthesis;Hydrogen ion transport;Transport;Ion transport;CF(0);Mitochondrion;RNA editing GO:0044281;GO:0005739;GO:0055085;GO:…	0	0.115445	0.0709319	0.0444291	0	0	0	0.0439108	0.0701194	0	0	0.0779086	0	0	0	0	0	0	0.0887751	0.153509	0	0	0	0.0660886
qilexprot_58395	MTR_6g004930 DNA-binding protein, putative GO:0016846;GO:0003677;GO:0008483 carbon-sulfur lyase activity;DNA binding;transaminase activity GO:0005829 cytosol Aminotransferase;DNA-binding;Coiled coil GO:0003677;GO:0016829;GO:0005829	0	0	0.196427	0.0537826	0	0	0.0045301	0	0	0.140364	0.0407272	0	0	0	0.0379133	0	0	0.0388896	0.0578968	0.054271	0	0	0	0
qilexprot_62144	BnaC07g10280D BnaC07g10280D protein GO:0016021 integral component of membrane Transmembrane helix;Transmembrane;Membrane	0	0	0	0	0	0	0	0	0	0	0	0	0.0637203	0	0	0.04027	0	0.0688046	0.0617566	0	0	0.0450298	0	0.026994
qilexprot_70934	RPL10A 60S ribosomal protein L10a GO:0007052;GO:0002181;GO:0006413;GO:0051298;GO:0000470;GO:0019083;GO:0006412;GO:0000184;GO:0009955;GO:0048569;GO:0000022 mitotic spindle organization;cytoplasmic translation;translational initiation;centrosome duplication;maturation of LSU-rRNA;viral transcription;translation;nuclear-transcribed mRNA catabolic process, nonsense-mediated decay;adaxial/abaxial patt…	0	0	0	0	0	0	0	0	0.126057	0	0	0	0.173783	0	0	0	0	0	0	0	0	0	0	0.204782
qilexprot_42997	At5g25770 Alpha/beta-Hydrolases superfamily protein GO:0006457;GO:0015996 protein folding;chlorophyll catabolic process GO:0008236;GO:0016787;GO:0043531;GO:0047746 serine-type peptidase activity;hydrolase activity;ADP binding;chlorophyllase activity Signal;Hydrolase GO:0008233	0	0	0	0	0	0	0	0	0	0	0	0	0.0926841	0.060715	0	0	0	0	0.0463174	0.0744288	0	0	0	0.0679503
qilexprot_49300	At1g05150 Uncharacterized TPR repeat-containing protein At1g05150 2.4.1.41 GO:0015086;GO:0019829;GO:0005385;GO:0004653;GO:0008270;GO:0016757;GO:0005509 cadmium ion transmembrane transporter activity;cation-transporting ATPase activity;zinc ion transmembrane transporter activity;polypeptide N-acetylgalactosaminyltransferase activity;zinc ion binding;transferase activity, transferring glycosyl grou…	0.0291684	0.0892077	0	0	0	0.0584328	0	0	0	0	0	0	0	0	0	0	0	0	0	0	0	0	0.0169015	0
qilexprot_53004	RPL22B 60S ribosomal protein L22-2 3.6.5.3 GO:0002181;GO:0046632;GO:0006412;GO:0033077 cytoplasmic translation;alpha-beta T cell differentiation;translation;T cell differentiation in thymus GO:0008201;GO:0003735 heparin binding;structural constituent of ribosome GO:0022626;GO:0005925;GO:0005730;GO:0005886;GO:0022625;GO:0009506;GO:0005840;GO:0005829 cytosolic ribosome;focal adhesion;nucleolus;plas…	0.100631	0.293861	0	0	0	0	0	0	0	0.0701822	0	0	0	0	0	0	0	0.0897451	0	0	0	0.0397322	0	0
qilexprot_70567	DXR 1-deoxy-D-xylulose 5-phosphate reductoisomerase, chloroplastic 1.1.1.267 GO:0051484;GO:0019288;GO:0016114;GO:0008299 isopentenyl diphosphate biosynthetic process, methylerythritol 4-phosphate pathway involved in terpenoid biosynthetic process;isopentenyl diphosphate biosynthetic process, methylerythritol 4-phosphate pathway;terpenoid biosynthetic process;isoprenoid biosynthetic process GO:003…	0	0	0	0	0	0	0.0134679	0.0238646	0	0	0.0207792	0	0.0324394	0	0	0	0	0	0	0	0.0345222	0	0	0
qilexprot_49835	ARP7 Actin-related protein 7 GO:0010227;GO:0016568;GO:0009909;GO:0043486;GO:0001895;GO:0002121;GO:0009845;GO:0001300;GO:0010162;GO:0006338;GO:0007291;GO:0000281;GO:0010182;GO:0000916;GO:0010050;GO:0035148;GO:0010228;GO:0070527;GO:0009793;GO:0034329;GO:0034599;GO:0009653;GO:0048825;GO:0006357;GO:0006909;GO:0045815;GO:0043044;GO:0048010;GO:0006325;GO:0009933;GO:1903475;GO:0006897;GO:0030100;GO:0016…	0	0	0	0	0	0	0	0.0505929	0	0	0	0	0.0278052	0	0.0604564	0	0	0.0478641	0.0223868	0	0	0	0	0
qilexprot_25705	MTR_4g017680 Raf kinase inhibitor-like protein, YbhB/YbcL family protein GO:0016301 kinase activity GO:0016021 integral component of membrane Kinase;Transferase GO:0016301	0	0	0	0.00795047	0	0	0	0.0105004	0	0	0	0	0.0753058	0.00785724	0	0	0	0	0	0	0	0	0	0
qilexprot_7324	tesB Acyl-CoA thioesterase 2 3.1.2.27;3.2.1.2;3.1.2.2;3.1.3.18;3.1.2.- GO:0006637;GO:0043649;GO:0016559;GO:0045225 acyl-CoA metabolic process;dicarboxylic acid catabolic process;peroxisome fission;negative regulation of CD4 biosynthetic process GO:0052815;GO:0047617;GO:0008967;GO:0016290;GO:0016161;GO:0033882 medium-chain acyl-CoA hydrolase activity;acyl-CoA hydrolase activity;phosphoglycolate ph…	0	0	0	0.0584593	0.0166548	0	0.045301	0.0467746	0.0338779	0.0364947	0.00731426	0	0	0	0	0	0	0	0.0165971	0	0	0	0	0.0186165
qilexprot_4986	aqp1 Tonoplast intrinsic protein GO:0009651;GO:0034220;GO:0007030;GO:0015840;GO:0030104;GO:0006833;GO:0009992;GO:0006816;GO:0080170;GO:0072684 response to salt stress;ion transmembrane transport;Golgi organization;urea transport;water homeostasis;water transport;cellular water homeostasis;calcium ion transport;hydrogen peroxide transmembrane transport;mitochondrial tRNA 3'-trailer cleavage, endon…	0	0	0.163689	0.151994	0	0	0.195896	0.124096	0.236357	0.161419	0	0.630351	0.254881	0	0	0	0	0	0	0.263602	0.197269	0.11125	0	0.148932
qilexprot_35275	nbp1 31 kDa ribonucleoprotein, chloroplastic GO:0006397;GO:0009409;GO:0009451;GO:0009607;GO:0009631;GO:0009737;GO:0016553;GO:0043489;GO:0045087 mRNA processing;response to cold;RNA modification;response to biotic stimulus;cold acclimation;response to abscisic acid;base conversion or substitution editing;RNA stabilization;innate immune response GO:0000166;GO:0003676;GO:0003723;GO:0008266 nucleotid…	0.306268	0	0	0	0	0.24347	0	0	0	0	0	0	0	0	0	0.128698	0.154599	0	0	0	0	0	0	0
qilexprot_19616	exg1 Exoglucanase 3.2.1.21 GO:0005975;GO:0009827;GO:0009251 carbohydrate metabolic process;plant-type cell wall modification;glucan catabolic process GO:0004553;GO:0102483;GO:0009044;GO:0008422 hydrolase activity, hydrolyzing O-glycosyl compounds;scopolin beta-glucosidase activity;xylan 1,4-beta-xylosidase activity;beta-glucosidase activity GO:0009505;GO:0031225;GO:0009506 plant-type cell wall;an…	0	0	0	0	0	0.0353031	0	0	0	0	0.029922	0	0	0.031429	0.0297159	0.0498186	0.0415486	0	0	0	0	0	0	0
qilexprot_42181	ndhI NAD(P)H-quinone oxidoreductase subunit I, chloroplastic 1.6.5.11;1.6.5.- GO:0019684 photosynthesis, light reaction GO:0048038;GO:0016655;GO:0005506;GO:0008137;GO:0051539;GO:0016651;GO:0046872 quinone binding;oxidoreductase activity, acting on NAD(P)H, quinone or similar compound as acceptor;iron ion binding;NADH dehydrogenase (ubiquinone) activity;4 iron, 4 sulfur cluster binding;oxidoreduct…	0	0.157425	0	0	0	0.0413899	0	0.0649117	0.0653922	0.0982551	0.0490388	0.0779086	0	0	0	0.0539701	0	0	0.0617566	0	0	0	0	0
qilexprot_67087	BnaA01g04430D BnaA01g04430D protein GO:0008380 RNA splicing GO:0009976 tocopherol cyclase activity GO:0005681;GO:0005759 spliceosomal complex;mitochondrial matrix GO:0005739	0	0	0.0785707	0.0631361	0.0370106	0	0.0342818	0.0248192	0	0	0	0	0	0.0321433	0.0655798	0.0269851	0	0	0.054037	0.0434168	0.0394539	0	0	0.0204782
qilexprot_1814	deaD ATP-dependent RNA helicase DeaD 3.6.1.3;3.6.4.13;5.99.1.- GO:0000027;GO:0000373;GO:0001649;GO:0006366;GO:0006401;GO:0006750;GO:0009409;GO:0009414;GO:0009615;GO:0009651;GO:0010501;GO:0043330;GO:0070417 ribosomal large subunit assembly;Group II intron splicing;osteoblast differentiation;transcription from RNA polymerase II promoter;RNA catabolic process;glutathione biosynthetic process;respons…	0.175011	0.0997027	0	0	0	0.328684	0	0	0	0	0	0	0	0	0	0	0.0521773	0	0	0	0	0	0	0
qilexprot_42038	rau1 BHLH transcription factor GO:0006355;GO:0009911;GO:0009637;GO:0040008;GO:0010119;GO:0009739;GO:0006366;GO:0080147;GO:0048765;GO:0048767;GO:0042335;GO:0048573;GO:0006351 regulation of transcription, DNA-templated;positive regulation of flower development;response to blue light;regulation of growth;regulation of stomatal movement;response to gibberellin;transcription from RNA polymerase II pro…	0.0218763	0	0	0	0	0.0499113	0	0	0	0	0	0	0	0	0	0.016191	0.0299536	0	0	0	0	0	0	0
qilexprot_60038	APF2 Aspartic proteinase nepenthesin-1 3.4.23.- GO:0009737;GO:0009627;GO:0030163;GO:0009414;GO:0080167;GO:0006508 response to abscisic acid;systemic acquired resistance;protein catabolic process;response to water deprivation;response to karrikin;proteolysis GO:0003677;GO:0070001;GO:0004190 DNA binding;aspartic-type peptidase activity;aspartic-type endopeptidase activity GO:0005783;GO:0016020;GO:0…	0	0	0	0	0	0	0	0.0362742	0.0433322	0.0547421	0.0731426	0.0481617	0	0	0	0	0	0	0	0	0	0.0688691	0	0
qilexprot_20208	BSP Bark storage-like protein GO:0009116 nucleoside metabolic process GO:0003824 catalytic activity Signal GO:0044281;GO:0034641	0	0.0923562	0	0	0	0.292164	0	0	0	0	0	0	0	0	0	0	0	0	0	0	0	0	0.0551137	0
qilexprot_58631	CA608558 At1g55160/T7N22.11 GO:0006952;GO:0007264 defense response;small GTPase mediated signal transduction GO:0005525 GTP binding GO:0005739;GO:0009536;GO:0016021 mitochondrion;plastid;integral component of membrane Membrane;Transmembrane;Transmembrane helix GO:0005622;GO:0005739;GO:0007165;GO:0009536	0	0	0.0305553	0.0280605	0	0	0.0318331	0.02291	0	0	0	0.0212478	0	0	0	0.0381942	0	0	0	0	0	0	0	0
qilexprot_25977	BnaA05g17170D BnaA05g17170D protein 4.2.1.19 GO:0000105;GO:0031047;GO:0090502 histidine biosynthetic process;gene silencing by RNA;RNA phosphodiester bond hydrolysis, endonucleolytic GO:0004424;GO:0004526 imidazoleglycerol-phosphate dehydratase activity;ribonuclease P activity GO:0005655;GO:0070461 nucleolar ribonuclease P complex;SAGA-type complex Transmembrane helix;Transmembrane;Histidine bios…	0	0	0.058928	0.056121	0.0647685	0.0255643	0	0	0	0	0	0	0	0	0	0.0415155	0	0.0658131	0	0	0	0	0	0
qilexprot_40157	dmdB 3-isopropylmalate dehydratase, small subunit 1.1.1.85;4.2.1.31;4.2.1.33;4.2.1.35;4.2.1.85 GO:0008152;GO:0009098;GO:0009651;GO:0009658;GO:0019761;GO:0048229 metabolic process;leucine biosynthetic process;response to salt stress;chloroplast organization;glucosinolate biosynthetic process;gametophyte development GO:0003861;GO:0003862;GO:0016836;GO:0016853;GO:0047508;GO:0047868;GO:0050075 3-isop…	0	0	0	0	0	0	0	0	0.0472715	0	0	0	0.0683545	0.128573	0.122962	0.170213	0	0.140601	0.0578968	0	0.0904152	0	0	0
qilexprot_45817	BSK2 Putative serine/threonine-protein kinase 2.7.11.1;2.7.1.40 GO:1902533;GO:0010098;GO:0009742;GO:0009737;GO:0080159 positive regulation of intracellular signal transduction;suspensor development;brassinosteroid mediated signaling pathway;response to abscisic acid;zygote elongation GO:0004743;GO:0004713;GO:0030955;GO:0004672;GO:0005524 pyruvate kinase activity;protein tyrosine kinase activity;p…	0	0	0	0	0	0	0	0	0	0	0	0	0	0.0328575	0.038938	0	0.0280211	0	0	0	0	0	0.0323334	0
qilexprot_29032	At3g10840 Alpha/beta-hydrolase domain-containing protein GO:0016787;GO:0003824 hydrolase activity;catalytic activity GO:0009941 chloroplast envelope Hydrolase GO:0009536	0	0	0	0	0	0	0.0648906	0.0782759	0.0756344	0.0519348	0.0157922	0.233726	0.0996354	0.0150002	0	0	0	0.0837621	0.054037	0.113194	0	0.0476786	0	0.0781894
qilexprot_46695	infA Translation initiation factor IF-1 GO:0006413 translational initiation GO:0043022;GO:0019843;GO:0003743 ribosome binding;rRNA binding;translation initiation factor activity GO:0009536;GO:0005737;GO:0009507 plastid;cytoplasm;chloroplast Cytoplasm;Chloroplast;rRNA-binding;Protein biosynthesis;RNA-binding;Initiation factor;Plastid;RNA editing;Transit peptide GO:0005737;GO:0008135;GO:0019843;GO:…	0.113757	0	0	0	0	0.00986053	0	0	0.0409686	0	0	0.00920738	0	0	0	0	0	0	0	0	0	0.0609227	0	0
qilexprot_78319	AMPP Probable Xaa-Pro aminopeptidase P 3.4.13.9;3.-.-.-;3.4.11.-;3.4.11.9 GO:0006904;GO:0015031;GO:0034396 vesicle docking involved in exocytosis;protein transport;negative regulation of transcription from RNA polymerase II promoter in response to iron GO:0102009;GO:0010013;GO:0016787;GO:0004177;GO:0008237;GO:0046872 proline dipeptidase activity;N-1-naphthylphthalamic acid binding;hydrolase activ…	0	0	0	0	0	0.109561	0	0	0	0	0	0	0	0	0.0235677	0.0415155	0	0	0	0	0	0	0	0
qilexprot_78523	HIPP27 Heavy metal-associated isoprenylated plant protein 27 GO:0046916;GO:0010286;GO:0030001 cellular transition metal ion homeostasis;heat acclimation;metal ion transport GO:0046914;GO:0046872 transition metal ion binding;metal ion binding GO:0005737;GO:0005886;GO:0031965;GO:0009506 cytoplasm;plasma membrane;nuclear membrane;plasmodesma Prenylation;Cadmium;Metal-binding;Membrane;Methylation;Lip…	0.0510447	0.12594	0	0	0	0	0	0.105004	0	0.0456184	0	0	0.0590861	0	0	0	0.0463798	0	0	0.0418662	0	0.0688691	0.0499697	0.0930826
qilexprot_29816	PFK ATP-PFK 2.7.1.11 GO:0006002;GO:0006096;GO:0010053 fructose 6-phosphate metabolic process;glycolytic process;root epidermal cell differentiation GO:0003872;GO:0005524;GO:0046872 6-phosphofructokinase activity;ATP binding;metal ion binding GO:0005737;GO:0009507 cytoplasm;chloroplast ATP-binding;Cytoplasm;Glycolysis;Kinase;Magnesium;Metal-binding;Nucleotide-binding;Transferase Carbohydrate degra…	0.0714626	0	0	0	0	0	0	0.0439108	0	0	0.029922	0	0	0.0592864	0.038938	0.0954856	0	0	0	0.0713276	0	0	0.0609925	0
qilexprot_48784	cat1 Putative cathepsin B-like protease 3.4.22.-;3.4.22.1 GO:0014075;GO:0046697;GO:0042981;GO:0045471;GO:0030574;GO:0050790;GO:0051603;GO:0002224;GO:0009612;GO:0007283;GO:0014070;GO:0007519;GO:0043434;GO:0071260;GO:0070670;GO:0097067;GO:0009611;GO:0006914;GO:0046718;GO:0031101;GO:0060548;GO:0030855;GO:0009749;GO:0034097;GO:0006508 response to amine;decidualization;regulation of apoptotic process;…	0.107923	0.0734652	0	0	0.0342348	0	0	0	0	0	0.0581816	0	0	0.0392862	0	0.0664247	0.0541098	0	0.0849153	0.0821818	0	0	0	0
qilexprot_64586	KAS3B 3-oxoacyl-[acyl-carrier-protein] synthase 3 B, chloroplastic 2.3.1.41;2.3.1.180 GO:0009409;GO:0000038;GO:0006084;GO:0042335;GO:0016132;GO:0006633;GO:0016126 response to cold;very long-chain fatty acid metabolic process;acetyl-CoA metabolic process;cuticle development;brassinosteroid biosynthetic process;fatty acid biosynthetic process;sterol biosynthetic process GO:0005504;GO:0033818;GO:000…	0.106465	0	0.0436504	0	0	0	0	0	0.0583015	0	0	0	0	0	0	0.0581216	0.0357511	0.0658131	0	0	0	0	0	0.0660886
qilexprot_68029	umc1204 DNA/RNA-binding protein Alba-like protein 3.1.26.5 GO:0042176;GO:0048193;GO:0006508 regulation of protein catabolic process;Golgi vesicle transport;proteolysis GO:0030234;GO:0003676;GO:0008233;GO:0004190;GO:0004526 enzyme regulator activity;nucleic acid binding;peptidase activity;aspartic-type endopeptidase activity;ribonuclease P activity GO:0016272;GO:0000502;GO:0005829 prefoldin comple…	0.100631	0.10495	0	0	0.0383985	0.146082	0	0	0	0	0	0	0	0	0	0	0	0	0	0	0	0	0	0
qilexprot_39679	zds Zeta-carotene desaturase 1.3.5.5;1.14.99.30;1.3.5.6 GO:0016117;GO:0052889 carotenoid biosynthetic process;9,9'-di-cis-zeta-carotene desaturation to 7,9,7',9'-tetra-cis-lycopene GO:0052886;GO:0016719;GO:0016491;GO:0052887 9,9'-dicis-carotene;carotene 7,8-desaturase activity;oxidoreductase activity;7,9,9'-tricis-neurosporene GO:0009941;GO:0009507;GO:0009509 chloroplast envelope;chloroplast;chro…	0.0816716	0.0881582	0	0.0572901	0	0.158255	0	0	0.1103	0.0982551	0.0831166	0.0849912	0.0498177	0.114287	0.112715	0.103789	0.154599	0.101711	0.104214	0.0914854	0.118362	0.140387	0.0881819	0.111699
qilexprot_2914	OVA3 Glutamate--tRNA ligase, chloroplastic/mitochondrial 6.1.1.24;6.1.1.17 GO:0006418;GO:0007005;GO:0006424;GO:0048481;GO:0009658;GO:0070127 tRNA aminoacylation for protein translation;mitochondrion organization;glutamyl-tRNA aminoacylation;plant ovule development;chloroplast organization;tRNA aminoacylation for mitochondrial protein translation GO:0050561;GO:0003723;GO:0000049;GO:0005524;GO:0004…	0	0.0356831	0	0.0491058	0	0	0	0.0381833	0.0244236	0.0659713	0.0440518	0.0453286	0	0.0264289	0	0	0	0	0.0308783	0.0744288	0	0.084762	0	0.0567804
qilexprot_78276	RPL14B 60S ribosomal protein L14-2 GO:0006364;GO:0009734;GO:0006413;GO:0019083;GO:0006412;GO:0000184;GO:0042273 rRNA processing;auxin-activated signaling pathway;translational initiation;viral transcription;translation;nuclear-transcribed mRNA catabolic process, nonsense-mediated decay;ribosomal large subunit biogenesis GO:0044822;GO:0003735 poly(A) RNA binding;structural constituent of ribosome …	0	0.356831	0	0	0	0	0	0.0496383	0	0.0701822	0.0216103	0	0	0	0	0	0.0299536	0.0538471	0.0501772	0.038765	0	0	0	0.0511954
qilexprot_23611	SUMO1 Small ubiquitin-related modifier 1 GO:0060216;GO:0045461;GO:0070911;GO:2000060;GO:0010286;GO:0009408;GO:1900563;GO:0051573;GO:0032436;GO:0000070;GO:0030466;GO:0051572;GO:0016925;GO:0034504;GO:1904778;GO:0036182;GO:0030702;GO:0043009;GO:0071441;GO:0000723;GO:1900560;GO:0043433 definitive hemopoiesis;sterigmatocystin biosynthetic process;global genome nucleotide-excision repair;positive regul…	0.0568784	0.0629702	0	0	0	0.0511287	0	0	0	0	0	0	0	0	0.0153703	0	0	0.0388896	0	0	0	0	0	0
qilexprot_45495	PDI Protein disulfide-isomerase 5.3.4.1;2.4.99.18 GO:0009651;GO:0048316;GO:0009960;GO:0034975;GO:0010043;GO:0009793;GO:0006457;GO:0046686;GO:0043067;GO:0009735;GO:0045454;GO:0010205;GO:0009644;GO:0034976;GO:0061077 response to salt stress;seed development;endosperm development;protein folding in endoplasmic reticulum;response to zinc ion;embryo development ending in seed dormancy;protein folding;…	0.189595	0.0440791	0	0	0	0.158255	0	0	0	0	0	0	0	0	0	0	0	0	0	0	0	0	0	0
qilexprot_25441	Sb03g027180 Putative uncharacterized protein Sb03g027180 GO:0034613;GO:0051292;GO:0009737;GO:0006352;GO:0071786 cellular protein localization;nuclear pore complex assembly;response to abscisic acid;DNA-templated transcription, initiation;endoplasmic reticulum tubular network organization GO:0016987;GO:0003700;GO:0017056;GO:0001053;GO:0003899 sigma factor activity;transcription factor activity, se…	0	0	0	0	0	0	0	0.0429563	0.0441201	0.0610585	0	0.051703	0.0440249	0	0	0	0	0	0.0733359	0.201578	0	0	0	0
qilexprot_14911	At2g17340 Uncharacterized protein At2g17340 2.7.1.33 GO:0015937 coenzyme A biosynthetic process GO:0016301;GO:0004594;GO:0005524 kinase activity;pantothenate kinase activity;ATP binding Kinase;Transferase;Acetylation GO:0044281;GO:0016301;GO:0051186	0	0.102851	0	0	0	0	0	0	0	0	0	0.0361213	0	0	0	0	0	0	0	0.133352	0.15124	0	0	0
qilexprot_78150	pyr6 Orotidine 5'-phosphate decarboxylase 2.4.2.10;4.1.1.23 GO:0006207;GO:0006221;GO:0006222;GO:0007565;GO:0007595;GO:0009116;GO:0016036;GO:0035690;GO:0044205;GO:0046134;GO:0046686 'de novo' pyrimidine nucleobase biosynthetic process;pyrimidine nucleotide biosynthetic process;UMP biosynthetic process;female pregnancy;lactation;nucleoside metabolic process;cellular response to phosphate starvation…	0	0	0	0.068982	0	0	0.0759097	0.0954584	0.118179	0.0842186	0	0.0594938	0.0834157	0.0714294	0.0829995	0.0498186	0.0299536	0.0269235	0.0617566	0.0899348	0.111786	0	0.0617273	0.130316
qilexprot_64141	At5g14170 SWI/SNF complex component SNF12 homolog GO:0016568;GO:0010628;GO:0048364;GO:0009909;GO:0006355;GO:0048813;GO:0010468;GO:0006366;GO:0045944;GO:0006357;GO:0010224;GO:0045893;GO:0031453;GO:0048666;GO:0006281;GO:0006351;GO:0007517;GO:2000024 chromatin modification;positive regulation of gene expression;root development;regulation of flower development;regulation of transcription, DNA-templa…	0	0	0.0469242	0.0596285	0	0	0	0	0	0	0.0224415	0	0	0	0	0	0	0	0.0297204	0.0341132	0	0	0.0404167	0
qilexprot_52315	pip2 Aquaporin PIP2 GO:0034220;GO:0009737;GO:0006833;GO:0009992;GO:0009414;GO:0048767;GO:0080170;GO:0009624 ion transmembrane transport;response to abscisic acid;water transport;cellular water homeostasis;response to water deprivation;root hair elongation;hydrogen peroxide transmembrane transport;response to nematode GO:0015254;GO:0015250;GO:0005215;GO:0031625 glycerol channel activity;water chan…	0	0	0	0	0	0	0.0318331	0	0.0866644	0.0421093	0	0.0779086	0.127441	0	0	0	0	0	0.0578968	0.127149	0	0	0	0
qilexprot_67869	At1g56000 AT1G56000 protein GO:0016491;GO:0016829 oxidoreductase activity;lyase activity Lyase GO:0016491	0	0	0	0	0	0	0.0930506	0.0887763	0	0	0	0	0	0	0.0174196	0	0	0	0	0	0.0147952	0	0	0
qilexprot_32316	TCM_041704 Uncharacterized protein isoform 2 GO:0004842;GO:0008270 ubiquitin-protein transferase activity;zinc ion binding Metal-binding;Zinc;Nucleus;Zinc-finger GO:0043167	0	0	0	0	0.0971528	0	0	0	0	0	0	0	0	0	0.0891476	0	0.125612	0.260261	0	0	0	0	0.0955304	0
qilexprot_35822	PU1 Pullulanase 1, chloroplastic 2.4.1.18;3.2.1.142;3.2.1.41 GO:0016556;GO:0019252;GO:0019761;GO:0005975;GO:0005982;GO:0009664;GO:0000023;GO:0005983 mRNA modification;starch biosynthetic process;glucosinolate biosynthetic process;carbohydrate metabolic process;starch metabolic process;plant-type cell wall organization;maltose metabolic process;starch catabolic process GO:0003844;GO:0004553;GO:003…	0.0495863	0.0682177	0	0	0	0.146082	0	0	0	0	0.0232727	0	0	0.0500006	0	0	0	0.0867536	0	0	0	0	0	0
qilexprot_22096	ASP1 Topless-related protein 1 6.3.2.19;2.4.2.-;4.2.3.5 GO:0006355;GO:0009867;GO:0009073;GO:0006952;GO:0010072;GO:0009733;GO:0010051;GO:0009423 regulation of transcription, DNA-templated;jasmonic acid mediated signaling pathway;aromatic amino acid family biosynthetic process;defense response;primary shoot apical meristem specification;response to auxin;xylem and phloem pattern formation;chorismat…	0.0729211	0	0	0	0	0.0413899	0	0	0	0	0	0	0	0.0528578	0.055333	0	0.0705359	0.0747876	0	0	0	0	0.0315985	0
qilexprot_38319	sfr2 Beta-glucosidase-like SFR2, chloroplastic 3.2.1.21;3.2.1.108;3.2.1.23;2.4.1.184 GO:1901657;GO:0009409;GO:0005975;GO:0050826 glycosyl compound metabolic process;response to cold;carbohydrate metabolic process;response to freezing GO:0004553;GO:0000016;GO:0080079;GO:0102483;GO:0008378;GO:0004565;GO:0008422;GO:0046480 hydrolase activity, hydrolyzing O-glycosyl compounds;lactase activity;cellobi…	0	0	0	0	0	0	0.0367305	0	0.0362415	0.0350911	0	0.0262056	0.0486592	0.0378576	0	0	0	0.0598301	0.0463174	0.0604734	0	0	0	0
qilexprot_64434	DNAJ1 DnaJ protein homolog GO:0009651;GO:0009911;GO:0008284;GO:0009408;GO:0031397;GO:0018885;GO:0042769;GO:0043508;GO:0030317;GO:0007283;GO:0048235;GO:0043065;GO:0043066;GO:0042026;GO:0051223;GO:0006457;GO:0030521;GO:0090084;GO:0006986;GO:0070585;GO:0043462;GO:0048573;GO:1901998 response to salt stress;positive regulation of flower development;positive regulation of cell proliferation;response to…	0.189595	0.14693	0	0	0	0.194776	0	0	0	0	0	0	0	0	0	0	0	0	0	0	0	0	0	0
qilexprot_966	aat Aminotransferase class IV 2.6.1.-;2.6.1.42;2.6.1.21 GO:0009099;GO:0009098;GO:0008152;GO:0006532;GO:0009081 valine biosynthetic process;leucine biosynthetic process;metabolic process;aspartate biosynthetic process;branched-chain amino acid metabolic process GO:0052656;GO:0047810;GO:0008483;GO:0030170;GO:0004084;GO:0052654;GO:0003824;GO:0052655;GO:0016829 L-isoleucine transaminase activity;D-al…	0	0	0	0.0923657	0.0971528	0	0.0685636	0.0954584	0	0.039302	0	0	0.0706716	0.114287	0.0635304	0	0	0.0897451	0	0.106991	0.144664	0.11125	0.0808334	0.0660886
qilexprot_43437	FIP1 Glutathione S-transferase, amino-terminal domain protein 2.5.1.18;4.4.1.5 GO:0009734;GO:0046256;GO:0009636;GO:0006749;GO:0040008;GO:0046686;GO:0009735;GO:2000030;GO:0009407;GO:0042631 auxin-activated signaling pathway;2,4,6-trinitrotoluene catabolic process;response to toxic substance;glutathione metabolic process;regulation of growth;response to cadmium ion;response to cytokinin;regulation …	0	0	0	0	0	0	0	0.143188	0	0.0842186	0	0	0	0.157145	0	0	0	0	0	0.217084	0.230148	0.291369	0	0
qilexprot_35551	CGL78 BnaA03g09860D protein GO:0042802 identical protein binding GO:0009507;GO:0009579 chloroplast;thylakoid Nucleus;Repeat;Ribonucleoprotein;Ribosomal protein;Signal;WD repeat GO:0009536;GO:0009579	0	0	0	0.0572901	0	0	0	0	0.0787858	0.0659713	0	0.0779086	0	0	0	0	0	0	0	0.0573722	0	0.0953573	0.07275	0.0335097
qilexprot_58806	UPTG Alpha-1,4-glucan-protein synthase (UDP-forming) 2.4.1.-;5.4.99.30;2.4.1.186;5.4.99.- GO:0009651;GO:0071555;GO:0009555;GO:0071669;GO:0009832;GO:0033356;GO:0030244 response to salt stress;cell wall organization;pollen development;plant-type cell wall organization or biogenesis;plant-type cell wall biogenesis;UDP-L-arabinose metabolic process;cellulose biosynthetic process GO:0008466;GO:0016760…	0.0481279	0.0913067	0.0905745	0	0.0508895	0	0.0575445	0.0582296	0.0543622	0	0	0	0.0590861	0	0	0.0871825	0	0	0	0.106991	0.361661	0.0609227	0	0
qilexprot_11264	rps21 30S ribosomal protein S21, chloroplastic GO:0006412 translation GO:0003735;GO:0019843 structural constituent of ribosome;rRNA binding GO:0009570;GO:0009534;GO:0044391;GO:0005840;GO:0009507 chloroplast stroma;chloroplast thylakoid;ribosomal subunit;ribosome;chloroplast Chloroplast;rRNA-binding;Ribonucleoprotein;Ribosomal protein;RNA-binding;Plastid GO:0003735;GO:0005840;GO:0019843;GO:0009579…	0.0306268	0.0650692	0	0	0	0.0353031	0	0	0	0	0	0	0	0	0	0	0.0222237	0.0209405	0	0	0	0	0	0
qilexprot_69591	PASY Phenylalanyl-tRNA synthetase 6.1.1.20;1.8.3.2 GO:0006432;GO:0043039;GO:0006418;GO:0008033;GO:0019464;GO:0070156 phenylalanyl-tRNA aminoacylation;tRNA aminoacylation;tRNA aminoacylation for protein translation;tRNA processing;glycine decarboxylation via glycine cleavage system;mitochondrial phenylalanyl-tRNA aminoacylation GO:0005524;GO:0004826;GO:0004812;GO:0016651;GO:0000287;GO:0000049;GO:0…	0.107923	0.356831	0	0	0	0	0	0	0.0866644	0	0	0	0.208539	0	0.502095	0.220032	0	0.200431	0	0	0	0	0	0.251323
qilexprot_73194	SMG Small nuclear ribonucleoprotein G GO:0007052;GO:0019233;GO:0000387;GO:0008380;GO:0000398 mitotic spindle organization;sensory perception of pain;spliceosomal snRNP assembly;RNA splicing;mRNA splicing, via spliceosome GO:0044822;GO:0003723 poly(A) RNA binding;RNA binding GO:0005686;GO:0034719;GO:0097526;GO:0043186;GO:0005732;GO:0019013;GO:0030529;GO:0005685;GO:0005682;GO:0030532;GO:0071004;GO:…	0.175011	0	0.0993046	0	0.0555159	0	0.0391792	0.0649117	0	0	0.0606751	0.0467452	0	0	0	0.0498186	0	0.11966	0.0274045	0	0	0	0.0492349	0.0335097
qilexprot_19316	SBE3 Starch branching enzyme 3 3.6.3.14;2.4.1.18 GO:0010021;GO:0019252;GO:0071329;GO:0005978;GO:0009790;GO:0042776;GO:0071332;GO:0071482;GO:0005975;GO:0071333;GO:0005982;GO:0015986;GO:0015991 amylopectin biosynthetic process;starch biosynthetic process;cellular response to sucrose stimulus;glycogen biosynthetic process;embryo development;mitochondrial ATP synthesis coupled proton transport;cellul…	0.218763	0.12594	0	0	0	0.121735	0	0	0	0	0	0	0	0	0	0	0	0	0	0	0	0	0	0
qilexprot_1388	UGP3 UDP-glucose pyrophosphorylase 3 2.7.7.9 GO:0008152 metabolic process GO:0003983;GO:0070569 UTP;uridylyltransferase activity GO:0005829;GO:0009507 cytosol;chloroplast Chloroplast;Nucleotidyltransferase;Plastid;Transit peptide GO:0005829;GO:0009536;GO:0016779	0.204179	0.136435	0	0	0.0693948	0.27999	0	0	0	0.0568476	0	0	0.139026	0.100001	0.19469	0.112092	0.154599	0.125643	0	0.0945866	0	0	0	0
qilexprot_56434	CP Cysteine protease-2 1.3.1.74;3.4.22.- GO:0009651;GO:0051603;GO:0048658;GO:0009555;GO:0050832;GO:0010623;GO:0006508 response to salt stress;proteolysis involved in cellular protein catabolic process;anther wall tapetum development;pollen development;defense response to fungus;developmental programmed cell death;proteolysis GO:0032440;GO:0004017;GO:0008234;GO:0004197 2-alkenal reductase [NAD(P)]…	0.320853	0.12594	0	0	0	0.158255	0	0	0	0	0	0	0	0	0	0.224184	0.0966246	0	0	0	0	0	0	0
qilexprot_70397	rps16 30S ribosomal protein S16, chloroplastic GO:0006412 translation GO:0003735 structural constituent of ribosome GO:0009536;GO:0015935;GO:0005840;GO:0009507 plastid;small ribosomal subunit;ribosome;chloroplast Chloroplast;Ribonucleoprotein;Ribosomal protein;Plastid;RNA editing GO:0003735;GO:0005840;GO:0006412;GO:0009536	0.02771	0	0.0894833	0.0385832	0	0	0	0	0.0409686	0	0	0.0495782	0.0150612	0.0550007	0	0.0319669	0	0.0837621	0	0	0	0	0.0543788	0
qilexprot_42874	DHQS 3-dehydroquinate synthase, chloroplastic 1.1.1.24;2.7.1.71;4.2.3.10;4.2.3.4 GO:0033587;GO:0009073;GO:0009423 shikimate biosynthetic process;aromatic amino acid family biosynthetic process;chorismate biosynthetic process GO:0004765;GO:0016301;GO:0051287;GO:0003856;GO:0042802;GO:0030266;GO:0050437;GO:0046872 shikimate kinase activity;kinase activity;NAD binding;3-dehydroquinate synthase activi…	0	0	0.0709319	0.0467675	0.0647685	0	0.0514227	0.0515475	0.0622408	0.0638658	0	0.0240808	0	0	0	0.0539701	0	0	0.0926349	0.0558216	0.0263026	0.108601	0.0205758	0.0511954
qilexprot_34738	USP Universal stress protein A-like protein GO:0006950 response to stress GO:0005794;GO:0005773 Golgi apparatus;vacuole Repeat;Hydrolase GO:0006950;GO:0005773;GO:0005794	0	0.230891	0	0.0303989	0.0388611	0	0	0.0649117	0	0.0407057	0	0.067993	0	0.0785724	0	0.116243	0.0917934	0	0.0378259	0.0821818	0.0805517	0.100655	0.0955304	0
qilexprot_24172	idhA Isocitrate dehydrogenase [NAD] subunit, mitochondrial 1.1.1.41 GO:0006099;GO:0006103;GO:0007033;GO:0006102;GO:0006734 tricarboxylic acid cycle;2-oxoglutarate metabolic process;vacuole organization;isocitrate metabolic process;NADH metabolic process GO:0051287;GO:0004450;GO:0016616;GO:0000287;GO:0004449 NAD binding;isocitrate dehydrogenase (NADP+) activity;oxidoreductase activity, acting on t…	0	0	0	0	0	0	0	0.0925946	0	0	0.0706491	0.0531195	0.0556105	0.0300004	0.0645551	0	0	0	0	0.0666758	0	0	0	0
qilexprot_63251	nep2 Aspartic proteinase nepenthesin-1 3.4.23.-;3.4.23.12 GO:0006508;GO:0009414;GO:0009627;GO:0009737;GO:0030163;GO:0080167 proteolysis;response to water deprivation;systemic acquired resistance;response to abscisic acid;protein catabolic process;response to karrikin GO:0004190;GO:0070001 aspartic-type endopeptidase activity;aspartic-type peptidase activity GO:0005783;GO:0009505;GO:0009506 endopl…	0	0	0	0	0	0	0	0	0	0	0.029922	0	0	0	0	0.091334	0	0	0	0.038765	0	0	0	0
qilexprot_7983	At1g43690 At1g43690/F2J6_4 GO:0016926;GO:0050665;GO:0010228 protein desumoylation;hydrogen peroxide biosynthetic process;vegetative to reproductive phase transition of meristem GO:0005829 cytosol Signal GO:0000003;GO:0005829;GO:0048856	0	0	0	0	0.0407116	0.0413899	0	0	0	0	0	0	0.0185368	0	0.0430368	0	0	0.0418811	0	0.0356638	0	0	0	0
qilexprot_64116	v1g99756 Predicted protein GO:0009651;GO:0009819;GO:0006970;GO:0061158;GO:0006417;GO:0051607 response to salt stress;drought recovery;response to osmotic stress;3'-UTR-mediated mRNA destabilization;regulation of translation;defense response to virus GO:0003729;GO:0003723;GO:0003730;GO:0003727 mRNA binding;RNA binding;mRNA 3'-UTR binding;single-stranded RNA binding GO:0005773;GO:0005829 vacuole;cy…	0.2771	0	0	0	0.0647685	0.118083	0	0	0	0	0.0664933	0	0.115855	0	0.00840241	0.00415155	0.260886	0.329066	0	0	0	0	0	0
qilexprot_65403	hppA Putative K(+)-stimulated pyrophosphate-energized sodium pump 1.3.1.74;3.6.1.1 GO:0009651;GO:0010248;GO:0009926;GO:0006571;GO:0015992;GO:0009414;GO:0048366;GO:0006814 response to salt stress;establishment or maintenance of transmembrane electrochemical gradient;auxin polar transport;tyrosine biosynthetic process;proton transport;response to water deprivation;leaf development;sodium ion transp…	0	0	0	0	0.0925264	0	0	0	0.212722	0	0	0.070826	0.0405493	0	0	0	0	0	0	0	0	0	0	0
qilexprot_55722	CPLD7 Predicted protein GO:0060627;GO:0035493 regulation of vesicle-mediated transport;SNARE complex assembly GO:0000149 SNARE binding GO:0009570;GO:0005768;GO:0000323;GO:0009507 chloroplast stroma;endosome;lytic vacuole;chloroplast Methyltransferase;Transmembrane helix;Transmembrane;Membrane GO:0005768;GO:0006461;GO:0016192;GO:0061024;GO:0005773;GO:0009536	0.0962558	0.0997027	0	0	0	0	0	0.0391379	0.0480593	0	0	0	0	0	0	0	0	0	0.0463174	0	0	0	0	0
qilexprot_39689	PIFI Post-illumination chlorophyll fluorescence increase protein GO:0010478 chlororespiration GO:0009579;GO:0009570;GO:0009507 thylakoid;chloroplast stroma;chloroplast GO:0006091;GO:0009579;GO:0009536	0	0	0	0	0	0.133908	0.0673393	0.0677754	0	0.19651	0.116363	0.0531195	0	0.171431	0.077876	0.141153	0	0.212397	0.0463174	0.170566	0.0772639	0.132441	0.102879	0.121007
qilexprot_13411	B'ETA Serine/threonine protein phosphatase 2A 59 kDa regulatory subunit B' eta isoform GO:0009734;GO:0042325;GO:0031348;GO:0006555;GO:0010090;GO:0007165;GO:0090342 auxin-activated signaling pathway;regulation of phosphorylation;negative regulation of defense response;methionine metabolic process;trichome morphogenesis;signal transduction;regulation of cell aging GO:0008266;GO:0008601 poly(U) RNA …	0	0	0	0.0280605	0.013879	0	0	0	0	0	0	0	0	0	0	0	0	0	0	0	0	0	0	0.0409563
qilexprot_74344	BMY1 Beta-amylase 3.2.1.2 GO:0000272;GO:0009409;GO:0000024;GO:0009414;GO:0048831;GO:0005983;GO:0080027 polysaccharide catabolic process;response to cold;maltose biosynthetic process;response to water deprivation;regulation of shoot system development;starch catabolic process;response to herbivore GO:0016161 beta-amylase activity GO:0009570;GO:0009654;GO:0000439;GO:0005634;GO:0009507;GO:0005829;GO…	0	0	0	0.163686	0.0971528	0	0	0	0	0	0	0	0.0950012	0	0	0	0	0	0.054037	0	0.0312343	0	0	0
qilexprot_77461	RAR1 Cysteine and histidine-rich domain-containing protein RAR1 GO:0050821;GO:0007229;GO:0002679;GO:0009817;GO:0009816;GO:0050832;GO:0009626;GO:0042742 protein stabilization;integrin-mediated signaling pathway;respiratory burst involved in defense response;defense response to fungus, incompatible interaction;defense response to bacterium, incompatible interaction;defense response to fungus;plant-…	0	0	0	0.0175378	0.0693948	0	0	0	0	0	0.0340778	0	0.0556105	0	0.0522589	0.0361185	0.055076	0.0837621	0	0	0	0	0.0507046	0
qilexprot_34529	At2g27280 BnaC07g41070D protein Coiled coil	0.0918805	0.0892077	0	0	0	0.0961706	0	0	0	0	0	0	0	0	0	0	0.047346	0.0215388	0	0	0	0	0	0
qilexprot_3742	PIRL4 Plant intracellular Ras-group-related LRR protein 4 4.6.1.1;3.1.3.16 GO:0007264;GO:0055046;GO:0009416;GO:0009555;GO:0046777 small GTPase mediated signal transduction;microgametogenesis;response to light stimulus;pollen development;protein autophosphorylation GO:0004842;GO:0005525;GO:0004674;GO:0004016;GO:0004721 ubiquitin-protein transferase activity;GTP binding;protein serine/threonine kin…	0.0437526	0	0	0.163686	0	0.426072	0	0	0	0	0	0	0	0	0	0	0	0	0	0	0.0361661	0	0	0.0400255
qilexprot_15400	RAF2 Rubisco accumulation factor 2, chloroplastic GO:0080158;GO:0000902 chloroplast ribulose bisphosphate carboxylase complex biogenesis;cell morphogenesis GO:0009570;GO:0009507 chloroplast stroma;chloroplast Chloroplast;Coiled coil;Plastid;Chaperone;Transit peptide GO:0000902;GO:0009536	0.175011	0.0755642	0	0	0	0.0292164	0	0	0	0	0	0	0	0	0	0.0211729	0.0135274	0	0	0	0	0	0	0
qilexprot_34963	AGT2 Alanine--glyoxylate aminotransferase 2 homolog 1, mitochondrial 4.1.1.64;2.6.1.-;2.6.1.40;2.6.1.44;2.6.1.19;2.3.2.2 GO:0046487;GO:0019481;GO:0045429;GO:0046135;GO:0046686;GO:0009436;GO:0009853;GO:0019544;GO:0019265;GO:0043039;GO:0043562 glyoxylate metabolic process;L-alanine catabolic process, by transamination;positive regulation of nitric oxide biosynthetic process;pyrimidine nucleoside ca…	0	0	0	0.0666436	0	0	0.0869289	0.0238646	0.0141814	0	0	0.0297469	0.0486592	0.0335718	0	0.021588	0	0	0	0	0.055893	0.0556251	0.0455606	0
qilexprot_4896	aceF Branched-chain alpha-keto acid dehydrogenase subunit E2 2.3.1.168;2.3.1.12;2.3.1.61 GO:0008152;GO:0006086;GO:0006084;GO:0016132;GO:0006096;GO:0016126 metabolic process;acetyl-CoA biosynthetic process from pyruvate;acetyl-CoA metabolic process;brassinosteroid biosynthetic process;glycolytic process;sterol biosynthetic process GO:0004149;GO:0043754;GO:0004742;GO:0016746 dihydrolipoyllysine-res…	0.0670874	0.0629702	0	0	0.0925264	0	0	0.0658663	0	0.0477239	0.0507012	0	0.0475006	0.0650008	0.0901722	0.0539701	0.0869621	0	0	0	0	0	0.0330682	0
qilexprot_62235	ddj1 DnaJ homolog subfamily A member 2 GO:0009651;GO:0009911;GO:0008284;GO:0009408;GO:0031397;GO:0018885;GO:0042769;GO:0043508;GO:0030317;GO:0007283;GO:0048235;GO:0043065;GO:0043066;GO:0042026;GO:0051223;GO:0006457;GO:0030521;GO:0090084;GO:0006986;GO:0070585;GO:0043462;GO:0048573;GO:1901998 response to salt stress;positive regulation of flower development;positive regulation of cell proliferation…	0.140008	0.115445	0	0	0	0.133908	0	0	0	0	0	0	0	0	0	0	0	0	0	0	0	0	0	0
qilexprot_21274	HXK1 Hexokinase-1 4.1.1.3;2.7.1.-;2.7.1.1;4.1.3.17 GO:0009651;GO:0006970;GO:0010182;GO:0009409;GO:0012501;GO:0080147;GO:0009747;GO:0051252;GO:0010255;GO:0001678;GO:0019320;GO:0006096;GO:0009749;GO:0090332;GO:0010148 response to salt stress;response to osmotic stress;sugar mediated signaling pathway;response to cold;programmed cell death;root hair cell development;hexokinase-dependent signaling;re…	0	0.0650692	0	0	0	0	0	0.0305467	0.03309	0	0	0	0	0	0	0.0581216	0	0.0418811	0	0	0	0	0.0198409	0.0139624
qilexprot_11959	At4g22300 Probable carboxylesterase SOBER1-like 3.1.1.-;3.1.1.1 GO:0002084;GO:0009086;GO:0006654;GO:0009816;GO:0006631 protein depalmitoylation;methionine biosynthetic process;phosphatidic acid biosynthetic process;defense response to bacterium, incompatible interaction;fatty acid metabolic process GO:0052689;GO:0046522;GO:0016787;GO:0034338;GO:0008474;GO:0004623 carboxylic ester hydrolase activi…	0	0	0	0	0	0	0.134679	0	0	0	0.0374025	0	0	0.0585721	0	0.170213	0	0	0	0	0	0	0.0881819	0
qilexprot_53054	CLH1 Chlorophyllase-1 3.1.1.14 GO:0010310;GO:0010363;GO:0031348;GO:0009867;GO:0035304;GO:0016042;GO:0006612;GO:0000165;GO:0050832;GO:0042742;GO:0015996 regulation of hydrogen peroxide metabolic process;regulation of plant-type hypersensitive response;negative regulation of defense response;jasmonic acid mediated signaling pathway;regulation of protein dephosphorylation;lipid catabolic process;pro…	0	0	0.0403766	0.0654745	0	0	0.232627	0.0763667	0.0393929	0.0463203	0	0.0587856	0	0	0	0	0	0.0897451	0.0964947	0.0372144	0	0	0	0.0679503
qilexprot_23440	ptb Polypyrimidine tract-binding-like protein GO:0016070;GO:0045595;GO:0006417;GO:0008380;GO:0043484;GO:0006397 RNA metabolic process;regulation of cell differentiation;regulation of translation;RNA splicing;regulation of RNA splicing;mRNA processing GO:0003676;GO:0003723;GO:0000166 nucleic acid binding;RNA binding;nucleotide binding GO:0000932;GO:0005737;GO:0005634 cytoplasmic mRNA processing bo…	0	0	0	0	0	0	0	0	0	0	0	0	0	0	0	0.00411003	0	0	0	0.00558216	0.00345222	0	0	0
qilexprot_48280	TUBA6 Tubulin alpha-6 chain GO:0009651;GO:0033198;GO:0007017;GO:0000226;GO:0000132;GO:0009792;GO:0021782;GO:0042552;GO:0071258;GO:0030705;GO:0071353;GO:0032465;GO:0051642;GO:0008104;GO:0045046;GO:0000086;GO:0002576 response to salt stress;response to ATP;microtubule-based process;microtubule cytoskeleton organization;establishment of mitotic spindle orientation;embryo development ending in birth …	0.233347	0	0	0	0	0.113213	0	0	0	0	0	0	0	0	0	0.0498186	0	0	0.017369	0	0	0	0	0
qilexprot_32268	At3g22845 Transmembrane emp24 domain-containing protein p24beta3 3.6.1.- GO:0006810;GO:0015031;GO:0016192 transport;protein transport;vesicle-mediated transport GO:0008234 cysteine-type peptidase activity GO:0005783;GO:0005794;GO:0016021;GO:0032580;GO:0005773 endoplasmic reticulum;Golgi apparatus;integral component of membrane;Golgi cisterna membrane;vacuole ER-Golgi transport;Signal;Protein tran…	0	0	0	0	0	0	0	0	0	0	0	0	0.0428664	0	0	0	0	0	0	0.062024	0	0.0582739	0	0
qilexprot_33498	TCM_015079 ATP-dependent Clp protease ATP-binding subunit clpX GO:0008233;GO:0005524 peptidase activity;ATP binding GO:0009507 chloroplast Nucleotide-binding;Hydrolase;Protease;ATP-binding GO:0008233;GO:0009536	0.0583369	0	0	0	0.0462632	0	0	0	0.0346658	0.0252656	0.079792	0.0311634	0	0	0.0737773	0.103789	0.0946921	0.0957282	0.0694762	0	0.03781	0.042381	0.0881819	0.0279248
qilexprot_21926	ADH3 NADP-dependent alkenal double bond reductase 1.3.1.102;1.3.1.74;1.3.1.81;2.4.1.- GO:0042214;GO:0046686 terpene metabolic process;response to cadmium ion GO:0004650;GO:0008270;GO:0016491;GO:0032440;GO:0052579;GO:0052580;GO:0070402 polygalacturonase activity;zinc ion binding;oxidoreductase activity;2-alkenal reductase [NAD(P)] activity;(+)-pulegone reductase, (+)-isomenthone as substrate, acti…	0	0	0	0.0397523	0	0	0	0	0.0866644	0	0	0	0	0.0700009	0.0522589	0.045667	0	0	0	0	0	0	0.102879	0.148932
qilexprot_72477	Pss 11S seed storage protein GO:0045735 nutrient reservoir activity GO:0005794;GO:0009506 Golgi apparatus;plasmodesma GO:0005829;GO:0005794	0.113757	0	0	0	0	0	0	0	0	0	0	0	0	0	0.0829995	0	0	0	0	0	0.073976	0	0	0
qilexprot_61848	DIR3 Disease resistance response protein GO:0007018;GO:0009699 microtubule-based movement;phenylpropanoid biosynthetic process GO:0003777;GO:0042349 microtubule motor activity;guiding stereospecific synthesis activity GO:0005618;GO:0005874;GO:0048046 cell wall;microtubule;apoplast Apoplast;Glycoprotein;Motor protein;Secreted;Signal GO:0005576;GO:0009058;GO:0019748;GO:0030234	0.175011	0.241386	0	0	0	0.0852145	0	0	0	0	0	0	0	0	0	0.0498186	0.0705359	0	0	0	0	0	0	0
qilexprot_58903	BGAL9 Beta-galactosidase 9 3.2.1.23 GO:0005975 carbohydrate metabolic process GO:0004553;GO:0030246;GO:0004565 hydrolase activity, hydrolyzing O-glycosyl compounds;carbohydrate binding;beta-galactosidase activity GO:0009505;GO:0009341;GO:0005774;GO:0048046;GO:0005618;GO:0005773;GO:0009506 plant-type cell wall;beta-galactosidase complex;vacuolar membrane;apoplast;cell wall;vacuole;plasmodesma Sign…	0	0	0	0.0584593	0.0740211	0	0	0	0	0.0772004	0	0	0.0301223	0	0	0	0	0.0388896	0	0	0.0443856	0	0	0.0539879
qilexprot_31517	purF ATase 2.4.2.14 GO:0009658;GO:0009113;GO:0009116;GO:0006541;GO:0006189 chloroplast organization;purine nucleobase biosynthetic process;nucleoside metabolic process;glutamine metabolic process;'de novo' IMP biosynthetic process GO:0051536;GO:0051539;GO:0004044;GO:0000287;GO:0046872 iron-sulfur cluster binding;4 iron, 4 sulfur cluster binding;amidophosphoribosyltransferase activity;magnesium io…	0.106465	0	0	0	0.166548	0	0	0	0	0	0	0	0	0.0785724	0.112715	0.128698	0	0	0	0	0	0	0	0
qilexprot_54433	ampp AMPP 3.4.11.9;3.4.13.9 GO:0009926;GO:0010815;GO:0034396 auxin polar transport;bradykinin catabolic process;negative regulation of transcription from RNA polymerase II promoter in response to iron GO:0004177;GO:0008237;GO:0010013;GO:0016787;GO:0046872;GO:0070006;GO:0102009 aminopeptidase activity;metallopeptidase activity;N-1-naphthylphthalamic acid binding;hydrolase activity;metal ion bindin…	0.0612537	0	0.0807532	0	0	0	0	0	0.0661801	0.0421093	0	0.0410791	0.0324394	0	0	0	0	0	0.0266325	0	0	0	0.0477652	0.0316481
qilexprot_16094	RPS13 30S ribosomal protein S13, chloroplastic GO:0006412;GO:0042254 translation;ribosome biogenesis GO:0003735;GO:0019843;GO:0003723;GO:0000049 structural constituent of ribosome;rRNA binding;RNA binding;tRNA binding GO:0005763;GO:0009570;GO:0009941;GO:0015935;GO:0005840;GO:0009507 mitochondrial small ribosomal subunit;chloroplast stroma;chloroplast envelope;small ribosomal subunit;ribosome;chlo…	0	0.16792	0	0	0.0124911	0	0	0	0	0.0421093	0	0.0219561	0	0	0	0	0.0144937	0	0	0	0	0	0	0
qilexprot_59418	lepA Elongation factor 4 3.6.5.-;3.6.5.n1 GO:0045727;GO:0006412 positive regulation of translation;translation GO:0043022;GO:0005525;GO:0003746;GO:0003924 ribosome binding;GTP binding;translation elongation factor activity;GTPase activity GO:0005759;GO:0009507;GO:0005886;GO:0005743;GO:0070111 mitochondrial matrix;chloroplast;plasma membrane;mitochondrial inner membrane;organellar chromatophore El…	0	0	0	0	0	0.0645195	0	0.0248192	0	0	0	0.00920738	0	0.0450006	0	0.0203426	0	0	0	0	0.0197269	0	0	0.0279248
qilexprot_66089	pix Translation initiation factor RLI1 3.6.3.28;3.1.3.41;3.6.1.3;3.6.3.17;3.1.3.18;3.6.3.25;3.6.3.34 GO:0016049;GO:0006364;GO:0009615;GO:0006413;GO:0070481;GO:0043524;GO:0045727;GO:0032790;GO:0040007;GO:0006415;GO:0034599;GO:0006436;GO:0042273;GO:0000054;GO:0002183;GO:0046168 cell growth;rRNA processing;response to virus;translational initiation;nuclear-transcribed mRNA catabolic process, non-sto…	0.0670874	0.0461781	0	0.0420907	0.0397864	0.0572154	0	0	0.0464836	0.0252656	0	0.0148735	0	0.0535721	0	0	0	0	0.0382119	0.0604734	0.0575369	0	0	0
qilexprot_40095	nbp1 31 kDa ribonucleoprotein, chloroplastic GO:0009451;GO:0009409;GO:0009737;GO:0016553;GO:0009631;GO:0045087;GO:0006397;GO:0043489 RNA modification;response to cold;response to abscisic acid;base conversion or substitution editing;cold acclimation;innate immune response;mRNA processing;RNA stabilization GO:0003676;GO:0003723;GO:0008266;GO:0000166 nucleic acid binding;RNA binding;poly(U) RNA bin…	0.350021	0.0724157	0.0240077	0	0	0.170429	0	0	0.0126057	0	0.0357402	0	0	0	0	0.0954856	0.0966246	0	0	0	0	0	0	0
qilexprot_37393	PDF1B Peptide deformylase 1B, chloroplastic/mitochondrial 3.5.1.88 GO:0043686;GO:0006412;GO:0031365;GO:0010027 co-translational protein modification;translation;N-terminal protein amino acid modification;thylakoid membrane organization GO:0005506;GO:0042586;GO:0001104 iron ion binding;peptide deformylase activity;RNA polymerase II transcription cofactor activity GO:0005739;GO:0009570;GO:0016592;G…	0.0904221	0.0850097	0	0	0	0	0	0	0.0646044	0.105273	0.0540258	0	0.0695131	0	0.143456	0.103789	0.135274	0.0568386	0.0463174	0	0	0	0.102879	0
qilexprot_65584	PGSC0003DMG400005668 Alpha/beta fold hydrolase GO:0030259 lipid glycosylation GO:0004252;GO:0050511;GO:0004807 serine-type endopeptidase activity;undecaprenyldiphospho-muramoylpentapeptide beta-N-acetylglucosaminyltransferase activity;triose-phosphate isomerase activity GO:0009507 chloroplast Signal;Hydrolase GO:0008233;GO:0006629;GO:0016757;GO:0009536	0	0	0.174602	0.031568	0.0143416	0	0.0526471	0.0420017	0	0.0378984	0	0	0.0196954	0	0	0	0	0	0.054037	0.0263602	0.0328782	0	0.0345379	0
qilexprot_52431	BSL1 Serine/threonine-protein phosphatase BSL1 3.1.3.16 GO:0007126;GO:0007067;GO:1902340;GO:0032880;GO:0007114;GO:0006364;GO:0016576;GO:0009408;GO:0030846;GO:0005977;GO:0034501;GO:0007094;GO:0051315;GO:0000076;GO:0030847;GO:0061587;GO:0031297;GO:0006109;GO:0006873;GO:0006470;GO:0009742;GO:0000903;GO:0044773;GO:0006986;GO:0000077;GO:0070940;GO:0030437;GO:0007346;GO:0035307 meiotic nuclear division…	0.0729211	0.0388316	0	0	0	0.0328684	0	0	0	0	0	0	0	0	0	0	0.0154599	0	0	0	0	0	0	0
qilexprot_35606	udkC Uridine-cytidine kinase C 2.7.1.48 GO:0009814;GO:0006206;GO:0044211;GO:0044206;GO:0009737;GO:0006886;GO:0043097 defense response, incompatible interaction;pyrimidine nucleobase metabolic process;CTP salvage;UMP salvage;response to abscisic acid;intracellular protein transport;pyrimidine nucleoside salvage GO:0004849;GO:0016301;GO:0005524;GO:0016462 uridine kinase activity;kinase activity;ATP…	0	0	0	0.0537826	0	0.0937359	0.0526471	0	0	0	0	0	0	0	0.122962	0	0	0	0	0	0	0	0.038947	0
qilexprot_39579	GRP23 Pentatricopeptide repeat-containing protein GO:0006486;GO:0009793;GO:0051301 protein glycosylation;embryo development ending in seed dormancy;cell division GO:0004579;GO:0005524 dolichyl-diphosphooligosaccharide-protein glycotransferase activity;ATP binding GO:0005634;GO:0005739;GO:0005783;GO:0009507 nucleus;mitochondrion;endoplasmic reticulum;chloroplast Coiled coil;Nucleus GO:0000003;GO:0…	0	0	0	0.257221	0	0.0864318	0	0	0	0	0	0.155817	0	0.0657151	0.074802	0.0664247	0	0	0	0	0.0575369	0	0.117576	0.111699
qilexprot_67452	Haploop Quinone oxidoreductase-like protein 1.-.-.-;1.6.5.5;1.3.1.105 GO:0044272;GO:0010264;GO:0019748;GO:0009416;GO:0016117;GO:0006546;GO:0009409;GO:0031408;GO:0019216;GO:0006733;GO:0009106;GO:0015995;GO:0006636;GO:0009108;GO:0000096;GO:0008652;GO:0009072;GO:0006766;GO:0042742;GO:0009117;GO:0042558 sulfur compound biosynthetic process;myo-inositol hexakisphosphate biosynthetic process;secondary …	0	0	0	0.0362448	0	0	0	0.0238646	0.0323022	0	0	0.0297469	0	0	0.0122962	0.0411003	0	0	0	0	0.0328782	0	0	0.0186165
qilexprot_9414	cysE Serine acetyltransferase 2.3.1.30 GO:0000042;GO:0000103;GO:0006535;GO:0009409;GO:0009970;GO:0019344;GO:0046686 protein targeting to Golgi;sulfate assimilation;cysteine biosynthetic process from serine;response to cold;cellular response to sulfate starvation;cysteine biosynthetic process;response to cadmium ion GO:0009001;GO:0010333 serine O-acetyltransferase activity;terpene synthase activit…	0	0	0	0.0678128	0	0	0.0477497	0.0219554	0	0	0.0482077	0	0	0.0635722	0.0809501	0.112092	0.0840634	0.0897451	0	0	0	0.0662203	0.102879	0
qilexprot_19879	ESP1 Putative proline-rich protein GO:0031124;GO:0048589;GO:0035194;GO:0042868;GO:0006396;GO:0000398;GO:0060968;GO:0031047;GO:0045892;GO:0009749;GO:0006406 mRNA 3'-end processing;developmental growth;posttranscriptional gene silencing by RNA;antisense RNA metabolic process;RNA processing;mRNA splicing, via spliceosome;regulation of gene silencing;gene silencing by RNA;negative regulation of trans…	0	0	0.0371028	0.056121	0	0	0	0.0210008	0.0204843	0	0.0157922	0.0127487	0	0	0	0	0	0	0.0339661	0.0248096	0	0	0	0
qilexprot_75882	CCT8 T-complex protein 1 subunit theta 3.6.1.3 GO:0007052;GO:0009909;GO:1904874;GO:0050821;GO:0031122;GO:0046931;GO:0009220;GO:1904851;GO:0001510;GO:0006457;GO:0035095;GO:0007339;GO:0032212;GO:0034968;GO:1904871;GO:0010388;GO:0051050;GO:0007010;GO:0010498;GO:1901998;GO:0009640 mitotic spindle organization;regulation of flower development;positive regulation of telomerase RNA localization to Cajal…	0.0525032	0.115445	0	0	0	0.0462593	0	0	0	0	0	0	0	0	0	0.0207577	0.0193249	0	0	0	0	0	0	0
qilexprot_7195	dnaJ Chaperone protein DnaJ GO:0009408;GO:0006457;GO:0006260 response to heat;protein folding;DNA replication GO:0008270;GO:0005524;GO:0046872 zinc ion binding;ATP binding;metal ion binding GO:0005737;GO:0009535;GO:0009941;GO:0009507 cytoplasm;chloroplast thylakoid membrane;chloroplast envelope;chloroplast Cytoplasm;Metal-binding;Zinc;DNA replication;Repeat;Zinc-finger;Stress response;Chaperone G…	0.131258	0.0850097	0	0	0.0647685	0.10104	0	0.0429563	0	0.0610585	0.0523635	0	0	0.0400005	0.097345	0.0996371	0.106287	0	0	0	0	0	0.0507046	0
qilexprot_53215	At4g27700 AtStr14 GO:0003824;GO:0016740 catalytic activity;transferase activity GO:0009507;GO:0009534;GO:0009535;GO:0009941 chloroplast;chloroplast thylakoid;chloroplast thylakoid membrane;chloroplast envelope Chloroplast;Plastid;Transit peptide GO:0009536;GO:0009579	0	0	0.0534717	0.0339064	0	0	0.0355062	0	0.094543	0	0.0232727	0.0694095	0.0208539	0	0	0.0369488	0	0	0.119653	0.085283	0.0575369	0.0503274	0.0426212	0.102391
qilexprot_38113	chrR NADPH:quinone oxidoreductase-like protein 1.-.-.-;1.6.5.2 GO:0009651;GO:0009735;GO:0042742 response to salt stress;response to cytokinin;defense response to bacterium GO:0042803;GO:0003955;GO:0052873;GO:0016491;GO:0042802 protein homodimerization activity;NAD(P)H dehydrogenase (quinone) activity;FMN reductase (NADPH) activity;oxidoreductase activity;identical protein binding GO:0009570;GO:00…	0	0.0314851	0	0	0	0	0	0.0410471	0.0409686	0	0	0.0290387	0.0254881	0	0	0	0	0	0.054037	0.0558216	0.0641126	0	0.0477652	0.0558496
qilexprot_1937	DKGA Aldo/keto reductase 1.1.1.-;1.1.1.149;1.1.1.90 GO:0000096;GO:0006546;GO:0006636;GO:0006733;GO:0006766;GO:0008652;GO:0009072;GO:0009106;GO:0009108;GO:0009117;GO:0009902;GO:0010027;GO:0015995;GO:0016117;GO:0019288;GO:0019761;GO:0034660;GO:0042793 sulfur amino acid metabolic process;glycine catabolic process;unsaturated fatty acid biosynthetic process;oxidoreduction coenzyme metabolic process;v…	0	0	0	0	0	0	0	0	0.0393929	0	0	0.0559525	0.127441	0	0	0	0	0	0.169831	0	0.073976	0	0	0.102391
qilexprot_19643	At3g05500 REF/SRPP-like protein At3g05500 GO:0080186;GO:0051016;GO:0034389;GO:0045927;GO:1902584;GO:0019915 developmental vegetative growth;barbed-end actin filament capping;lipid particle organization;positive regulation of growth;positive regulation of response to water deprivation;lipid storage GO:0003746 translation elongation factor activity GO:0008290;GO:0016021;GO:0005811;GO:0005773 F-acti…	0	0	0	0.0409215	0	0	0	0.0276829	0	0	0	0	0.0498177	0	0	0	0	0	0	0.0759794	0	0	0	0
qilexprot_5718	PGSC0003DMG400017659 PPPDE thiol peptidase family protein, putative GO:0005634;GO:0005737 nucleus;cytoplasm GO:0005634;GO:0005737	0	0	0.101487	0.0993809	0	0	0.115089	0.0773213	0.0693315	0.0400039	0	0.0587856	0	0	0	0	0	0	0.146672	0	0.134801	0	0	0
qilexprot_46482	PUR2 Phosphoribosylamine--glycine ligase, chloroplastic 6.3.4.13 GO:0009113;GO:0006189 purine nucleobase biosynthetic process;'de novo' IMP biosynthetic process GO:0030145;GO:0004637;GO:0000287;GO:0005524;GO:0046872;GO:0016874 manganese ion binding;phosphoribosylamine-glycine ligase activity;magnesium ion binding;ATP binding;metal ion binding;ligase activity GO:0009570;GO:0009507 chloroplast stro…	0	0	0	0	0.0786475	0	0	0	0	0	0	0	0	0.164288	0.122962	0.0377791	0	0	0	0	0	0	0	0
qilexprot_52498	ptp1 Protein tyrosine phosphatase 2.7.11.14;3.1.3.48 GO:0031348;GO:0006952 negative regulation of defense response;defense response GO:0050254;GO:0033550;GO:0004725 rhodopsin kinase activity;MAP kinase tyrosine phosphatase activity;protein tyrosine phosphatase activity GO:0005737;GO:0005886;GO:0005634 cytoplasm;plasma membrane;nucleus Plant defense;Receptor;Protein phosphatase;Hydrolase GO:000588…	0	0	0	0	0.0296085	0	0	0	0	0.0287747	0	0.0127487	0.0220125	0	0	0.0365336	0	0	0	0	0	0	0.0205758	0
qilexprot_68428	CYP7 Cytochrome P450 1.14.13.88;1.14.13.21 GO:0044550 secondary metabolite biosynthetic process GO:0004497;GO:0016705;GO:0005506;GO:0020037;GO:0016711;GO:0016709;GO:0033772 monooxygenase activity;oxidoreductase activity, acting on paired donors, with incorporation or reduction of molecular oxygen;iron ion binding;heme binding;flavonoid 3'-monooxygenase activity;oxidoreductase activity, acting on …	0	0	0.0501979	0.0420907	0.0462632	0	0	0.0534567	0	0.0617603	0	0	0.0532934	0	0.0563577	0.0282305	0.0299536	0.0777791	0	0.0573722	0	0	0	0.0363022
qilexprot_17743	glysoja_017795 Putative E3 ubiquitin-protein ligase HERC4 6.3.2.19 GO:0016874 ligase activity Repeat;Ligase;Coiled coil GO:0016874	0	0	0	0	0	0.111996	0	0	0	0	0	0	0.00695131	0	0.0122962	0.0788794	0.0879284	0	0	0	0	0	0.0330682	0
qilexprot_47850	deg7 Protease Do-like 7 3.4.-.-;3.4.21.- GO:0010205 photoinhibition GO:0004252;GO:0008233 serine-type endopeptidase activity;peptidase activity GO:0005829;GO:0009507 cytosol;chloroplast Hydrolase;Protease;Serine protease GO:0005829;GO:0006091;GO:0008233;GO:0009536;GO:0015979	0.160426	0.0808117	0	0	0	0.0864318	0	0	0	0	0	0	0	0	0	0.0498186	0	0	0	0	0	0	0	0
qilexprot_61976	CUL1 Putative cullin 1 GO:0006296;GO:0035019;GO:0070911;GO:0007307;GO:0008284;GO:0009734;GO:0048367;GO:0042769;GO:0010182;GO:0000715;GO:0010087;GO:0009755;GO:0006294;GO:0043161;GO:0000717;GO:2000819;GO:0009867;GO:2000001;GO:1900087;GO:0009793;GO:0008285;GO:0048825;GO:0000082;GO:0006283;GO:0045732;GO:0016032;GO:0000209;GO:0033683;GO:0009873;GO:0042787;GO:0009733;GO:0051533;GO:0048366;GO:0007050;GO…	0	0.0745147	0	0.0748279	0.0397864	0	0.0355062	0.04582	0.0362415	0.0364947	0	0.0226643	0.0405493	0	0	0	0	0	0	0	0	0	0	0
qilexprot_7391	CARA Carbamoyl-phosphate synthase small chain, chloroplastic 6.3.5.5 GO:0006207;GO:0044205;GO:0009220;GO:0006526;GO:0001510;GO:0016036;GO:0000050;GO:0006541 'de novo' pyrimidine nucleobase biosynthetic process;'de novo' UMP biosynthetic process;pyrimidine ribonucleotide biosynthetic process;arginine biosynthetic process;RNA methylation;cellular response to phosphate starvation;urea cycle;glutamin…	0	0	0	0	0.0291458	0	0	0	0	0.0252656	0.024935	0	0.0370736	0.012143	0.0327899	0.0539701	0.0396161	0	0	0.031012	0	0	0.00808334	0
qilexprot_20058	ARA1 L-arabinokinase 2.7.1.6;2.7.1.46 GO:0006012 galactose metabolic process GO:0016301;GO:0015098;GO:0005524;GO:0016773;GO:0004335;GO:0009702 kinase activity;molybdate ion transmembrane transporter activity;ATP binding;phosphotransferase activity, alcohol group as acceptor;galactokinase activity;L-arabinokinase activity GO:0016021;GO:0009506;GO:0005737;GO:0005829 integral component of membrane;p…	0.0612537	0.0493266	0	0	0	0.0474766	0	0	0	0.0259674	0	0	0	0.0285718	0.0327899	0.0336275	0.0386498	0.0287184	0	0.038765	0	0	0	0
qilexprot_29911	Os08g0238600 Endo-1,31,4-beta-D-glucanase-like protein 3.1.1.-;3.1.1.45 GO:0009651 response to salt stress GO:0016787;GO:0008806;GO:0003872 hydrolase activity;carboxymethylenebutenolidase activity;6-phosphofructokinase activity GO:0048046;GO:0030117;GO:0005829 apoplast;membrane coat;cytosol Signal;Hydrolase GO:0005576;GO:0005886;GO:0016301;GO:0016192;GO:0005829;GO:0005634	0	0	0.088392	0	0	0	0.159166	0.0391379	0.1103	0.0575494	0.0914283	0.120404	0	0	0	0.103789	0	0.0688046	0	0	0	0.0248988	0	0.0763277
qilexprot_49143	ECS Putative gamma-glutamylcysteine synthetase 6.3.2.2 GO:0009408;GO:0019761;GO:0009700;GO:0042398;GO:0006750;GO:0052544;GO:0009816;GO:0046686;GO:0002213;GO:0050832;GO:0010193;GO:0009753;GO:0009908;GO:0042742 response to heat;glucosinolate biosynthetic process;indole phytoalexin biosynthetic process;cellular modified amino acid biosynthetic process;glutathione biosynthetic process;defense respons…	0	0	0	0.050275	0	0	0	0.0754121	0.0480593	0.0617603	0	0.0389543	0.0324394	0	0	0	0	0	0	0.0480686	0.10521	0	0	0.085636
qilexprot_10446	RPL24 60S ribosomal protein L24 GO:0007052;GO:0002181;GO:0010458;GO:0006413;GO:0051298;GO:1902626;GO:0007093;GO:0019083;GO:0021554;GO:0006412;GO:0031290;GO:0009658;GO:0000184;GO:0060041;GO:0000027;GO:0000022;GO:0043009;GO:0006614 mitotic spindle organization;cytoplasmic translation;exit from mitosis;translational initiation;centrosome duplication;assembly of large subunit precursor of preribosome…	0	0	0	0	0.0786475	0	0	0	0	0	0	0	0	0	0	0	0.0850296	0.101711	0	0	0	0	0.102879	0
qilexprot_52776	eef1b Elongation factor 1-beta GO:0010941;GO:0009299;GO:0043123;GO:0071479;GO:0042742 regulation of cell death;mRNA transcription;positive regulation of I-kappaB kinase/NF-kappaB signaling;cellular response to ionizing radiation;defense response to bacterium GO:0003746 translation elongation factor activity GO:0005783;GO:0005886;GO:0048046;GO:0005853;GO:0005773;GO:0009506 endoplasmic reticulum;pl…	0.2771	0.209901	0	0	0	0.0925185	0	0	0	0	0	0	0	0	0	0.0788794	0	0	0	0	0	0	0	0
qilexprot_64941	TBA3 Tubulin alpha-3 chain GO:0009651;GO:0033198;GO:0007017;GO:0000226;GO:0000132;GO:0009792;GO:0021782;GO:0042552;GO:0071258;GO:0030705;GO:0071353;GO:0032465;GO:0051642;GO:0008104;GO:0000086;GO:0002576 response to salt stress;response to ATP;microtubule-based process;microtubule cytoskeleton organization;establishment of mitotic spindle orientation;embryo development ending in birth or egg hatch…	0.233347	0	0.0392853	0	0	0.182602	0	0	0	0	0	0	0	0	0	0	0.0811647	0	0	0	0	0	0	0
qilexprot_45027	rpl3 60S ribosomal protein L3 GO:0000022;GO:0000027;GO:0006412;GO:0007052;GO:0019233;GO:0031017;GO:0048193;GO:0051297;GO:0051298 mitotic spindle elongation;ribosomal large subunit assembly;translation;mitotic spindle organization;sensory perception of pain;exocrine pancreas development;Golgi vesicle transport;centrosome organization;centrosome duplication GO:0003735;GO:0004363 structural constitu…	0	0.0419801	0	0	0.101779	0	0	0	0	0.0470221	0	0.0481617	0.0090367	0.0592864	0.0727526	0	0.0599072	0.236329	0	0.0961372	0	0	0.0712803	0
qilexprot_21281	RPL39A 60S ribosomal protein L39-1 GO:0002227;GO:0019731;GO:0002181;GO:0006413;GO:0019083;GO:0007283;GO:0006412;GO:0000184;GO:0006425;GO:0050830;GO:0016192 innate immune response in mucosa;antibacterial humoral response;cytoplasmic translation;translational initiation;viral transcription;spermatogenesis;translation;nuclear-transcribed mRNA catabolic process, nonsense-mediated decay;glutaminyl-tRN…	0	0	0	0.18707	0.0786475	0	0	0	0	0	0	0.0339965	0	0.0150002	0.0409874	0.0498186	0.144937	0.197439	0	0.0573722	0	0.0768156	0.0720152	0
qilexprot_38557	At5g64460 Phosphoglycerate mutase-like protein 1 GO:0008152 metabolic process GO:0050278;GO:0004672;GO:0003824 sedoheptulose-bisphosphatase activity;protein kinase activity;catalytic activity GO:0009507;GO:0005829 chloroplast;cytosol Signal;Chloroplast;Plastid;Transit peptide GO:0005829;GO:0016791;GO:0009536	0	0	0	0.0107565	0.00647685	0	0	0.00362742	0.01103	0.0126328	0.0141298	0	0	0	0	0	0.00966246	0	0	0.0186072	0.0164391	0	0	0
qilexprot_19927	KDSB 3-deoxy-manno-octulosonate cytidylyltransferase, mitochondrial 2.7.7.38 GO:0071555;GO:0033468;GO:0019243;GO:0009860;GO:0009103;GO:0009555;GO:0019294 cell wall organization;CMP-keto-3-deoxy-D-manno-octulosonic acid biosynthetic process;methylglyoxal catabolic process to D-lactate via S-lactoyl-glutathione;pollen tube growth;lipopolysaccharide biosynthetic process;pollen development;keto-3-deo…	0	0.0503761	0.0327378	0.0549518	0.101779	0.0255643	0	0	0.0425443	0.0526367	0	0.0297469	0.0718302	0	0	0.0788794	0.0405823	0	0.0694762	0	0	0.0370834	0	0
qilexprot_31100	GSTU10 Glutathione S-transferase U10 2.5.1.18;4.4.1.5 GO:0009734;GO:0009636;GO:0006749;GO:0046686;GO:0009407 auxin-activated signaling pathway;response to toxic substance;glutathione metabolic process;response to cadmium ion;toxin catabolic process GO:0004462;GO:0016740;GO:0004364;GO:0043295 lactoylglutathione lyase activity;transferase activity;glutathione transferase activity;glutathione bindin…	0	0	0	0	0	0	0.0281601	0	0.0575136	0.0554439	0	0.0269139	0	0.0614293	0	0.0311366	0.0425148	0	0	0.0914854	0	0.0741668	0	0.102391
qilexprot_40121	UBP7 Ubiquitin carboxyl-terminal hydrolase 7 3.1.2.15;3.4.19.12 GO:0016579;GO:0043161;GO:0007268;GO:2000114;GO:1903070;GO:0051492;GO:1901799;GO:0007266;GO:0010951;GO:0050920;GO:0061136;GO:0006511 protein deubiquitination;proteasome-mediated ubiquitin-dependent protein catabolic process;synaptic transmission;regulation of establishment of cell polarity;negative regulation of ER-associated ubiquiti…	0.0481279	0.0524751	0	0	0	0.0438246	0	0	0	0	0	0	0	0	0.0655798	0	0.0560423	0	0	0	0	0	0	0
qilexprot_3859	AS Hydroquinone glucosyltransferase 2.4.1.218;2.4.1.- GO:0009651;GO:0009813;GO:0008152;GO:0009636;GO:0052696;GO:0042178;GO:0006805 response to salt stress;flavonoid biosynthetic process;metabolic process;response to toxic substance;flavonoid glucuronidation;xenobiotic catabolic process;xenobiotic metabolic process GO:0035251;GO:0016758;GO:0016740;GO:0080043;GO:0050505;GO:0008194;GO:0080044 UDP-gl…	0	0	0	0.0514442	0	0.0365205	0	0.0267283	0.0346658	0	0.0290908	0	0.0440249	0.060715	0	0	0	0	0	0.0418662	0.0526052	0	0	0.0325789
qilexprot_24033	deg7 Pro-apoptotic serine protease NMA111 3.4.21.-;3.4.-.- GO:0051603;GO:0006915;GO:0015031;GO:0030163;GO:0010205;GO:0034605;GO:0044255 proteolysis involved in cellular protein catabolic process;apoptotic process;protein transport;protein catabolic process;photoinhibition;cellular response to heat;cellular lipid metabolic process GO:0008236;GO:0004252;GO:0008233 serine-type peptidase activity;ser…	0.142925	0.115445	0	0	0	0.114431	0	0	0	0	0	0	0	0	0.0573823	0.0664247	0	0	0	0	0	0	0	0
qilexprot_10795	ans Anthocyanidin synthase 1.14.11.23;1.14.11.19;1.14.11.9 GO:0009813;GO:0080167;GO:0009718;GO:0007033;GO:0010023;GO:0009611;GO:0009733;GO:0009753 flavonoid biosynthetic process;response to karrikin;anthocyanin-containing compound biosynthetic process;vacuole organization;proanthocyanidin biosynthetic process;response to wounding;response to auxin;response to jasmonic acid GO:0005506;GO:0051213;G…	0	0	0	0.0245529	0	0	0	0	0.0417565	0.0189492	0	0.00991564	0	0.0114287	0	0.0199274	0.0212574	0	0	0.015506	0.0246587	0	0	0.0121007
qilexprot_48611	At5g38100 Probable S-adenosylmethionine-dependent methyltransferase At5g38100 2.1.1.-;2.1.1.141 GO:0030795;GO:0008168 jasmonate O-methyltransferase activity;methyltransferase activity Methyltransferase;Transferase;S-adenosyl-L-methionine GO:0008168	0	0	0	0.116919	0	0	0	0.0353196	0.0685436	0.105273	0	0.127487	0.103111	0	0	0	0	0	0.0964947	0	0	0	0.110227	0
qilexprot_50315	ECHIA Probable enoyl-CoA hydratase 1, peroxisomal 4.2.1.17 GO:0008152;GO:0006635 metabolic process;fatty acid beta-oxidation GO:0004300;GO:0003824;GO:0016853 enoyl-CoA hydratase activity;catalytic activity;isomerase activity GO:0005777 peroxisome Peroxisome;Lipid metabolism;Isomerase;Lyase;Fatty acid metabolism;Acetylation Lipid metabolism GO:0044281;GO:0005777;GO:0016829;GO:0006629;GO:0016853;GO…	0	0	0	0	0	0	0	0	0.1103	0.051233	0	0.070826	0	0	0	0	0	0	0.115794	0	0.0871273	0	0	0.130316
qilexprot_68670	hpd 4-hydroxyphenylpyruvate dioxygenase 1.13.11.27 GO:0006559;GO:0006572;GO:0009072 L-phenylalanine catabolic process;tyrosine catabolic process;aromatic amino acid family metabolic process GO:0051213;GO:0004462;GO:0003868;GO:0042802;GO:0046872 dioxygenase activity;lactoylglutathione lyase activity;4-hydroxyphenylpyruvate dioxygenase activity;identical protein binding;metal ion binding Phenylalan…	0.0364605	0	0	0	0	0	0	0.0238646	0	0	0	0	0	0	0.035864	0	0	0	0	0	0	0	0	0
qilexprot_10942	Os11g0460900 Os11g0460900 protein GO:0080167;GO:0009658;GO:0045893 response to karrikin;chloroplast organization;positive regulation of transcription, DNA-templated GO:0009579;GO:0009535;GO:0016021;GO:0009534;GO:0009507 thylakoid;chloroplast thylakoid membrane;integral component of membrane;chloroplast thylakoid;chloroplast Transmembrane helix;Transmembrane;Membrane GO:0009579;GO:0009058;GO:00346…	0	0	0.0873008	0.0678128	0	0	0	0.0448654	0.118179	0	0.0731426	0.070826	0	0	0	0	0	0	0	0.1287	0.0460295	0.0715179	0.0881819	0.0465413
qilexprot_30001	WBC7 ABC transporter G family member 7 3.6.3.28 GO:0042626;GO:0015416;GO:0005524;GO:0016887 ATPase activity, coupled to transmembrane movement of substances;organic phosphonate transmembrane-transporting ATPase activity;ATP binding;ATPase activity GO:0016020;GO:0005886;GO:0009941;GO:0016021 membrane;plasma membrane;chloroplast envelope;integral component of membrane Nucleotide-binding;Transmembra…	0	0	0	0	0.0157295	0.0267817	0	0	0	0.0589531	0	0.0566608	0.0115855	0.0107144	0.00952957	0	0.0251224	0.104703	0.0297204	0	0	0	0	0
qilexprot_77762	purA Adenylosuccinate synthetase 6.3.4.4 GO:0042594;GO:0006531;GO:0046040;GO:0044208;GO:0048741;GO:0009168;GO:0016043;GO:0002376;GO:0046686;GO:0006164;GO:0006167;GO:0022008;GO:0046086;GO:0071257;GO:0071276;GO:0035690;GO:0006106;GO:0014850;GO:0006614 response to starvation;aspartate metabolic process;IMP metabolic process;'de novo' AMP biosynthetic process;skeletal muscle fiber development;purine …	0	0.0220396	0	0	0.0222063	0.0426072	0.0171409	0	0	0	0.0174545	0	0.0150612	0	0.0450861	0.034873	0.0193249	0	0	0	0	0	0	0
qilexprot_68173	FKBP20-2 Peptidyl-prolyl cis-trans isomerase FKBP20-2, chloroplastic 5.2.1.8 GO:0010207;GO:0006457;GO:0061077 photosystem II assembly;protein folding;chaperone-mediated protein folding GO:0003755;GO:0008138;GO:0016491;GO:0005528 peptidyl-prolyl cis-trans isomerase activity;protein tyrosine/serine/threonine phosphatase activity;oxidoreductase activity;FK506 binding GO:0031977;GO:0009579;GO:0009543…	0	0	0	0	0.0333095	0.0645195	0	0	0	0	0	0	0	0	0	0.112092	0.0338186	0.101711	0	0.0713276	0	0	0	0
qilexprot_58783	MORF9 Multiple organellar RNA editing factor 9, chloroplastic 3.1.27.- GO:1900864;GO:1900865;GO:1900871;GO:0009657;GO:0002103;GO:0009658;GO:0009793;GO:0045893;GO:0010027;GO:0016226;GO:0006399;GO:0080156 mitochondrial RNA modification;chloroplast RNA modification;chloroplast mRNA modification;plastid organization;endonucleolytic cleavage of tetracistronic rRNA transcript (SSU-rRNA, LSU-rRNA, 4.5S-…	0.0350021	0.0556236	0	0	0.0031459	0.0608675	0	0	0	0	0.00216103	0	0	0	0.00245924	0.0369488	0.0231899	0	0	0	0	0	0	0
qilexprot_35143	At2g47850 Zinc finger CCCH domain-containing protein 32 2.7.11.1 GO:0017148 negative regulation of translation GO:0004518;GO:0003677;GO:0048027;GO:0016740;GO:0010313;GO:0046872 nuclease activity;DNA binding;mRNA 5'-UTR binding;transferase activity;phytochrome binding;metal ion binding GO:0005634 nucleus Metal-binding;Zinc;DNA-binding;Repeat;Nucleus;Zinc-finger GO:0003677;GO:0003729;GO:0043167;GO:…	0	0.0293861	0.0392853	0.0303989	0.0231316	0	0.0342818	0.0257738	0.0204843	0.0224583	0	0.0198313	0	0.0221431	0	0	0	0	0.0385979	0.0418662	0.0460295	0.0241042	0	0.0400255
qilexprot_2955	FHA14 At2g21530 GO:0009570;GO:0009535;GO:0009507 chloroplast stroma;chloroplast thylakoid membrane;chloroplast Flavoprotein;NAD;FAD GO:0009579;GO:0009536	0.641705	0.503761	0	0	0	0.365205	0	0	0	0	0	0	0	0	0	0.120395	0.135274	0	0	0	0	0	0	0
qilexprot_16696	PPD3 PsbP domain-containing protein 3, chloroplastic GO:0019252;GO:0015979;GO:0009902;GO:0009637;GO:0010114;GO:0015995;GO:0010027;GO:0034660;GO:0042793;GO:0010218;GO:0000023 starch biosynthetic process;photosynthesis;chloroplast relocation;response to blue light;response to red light;chlorophyll biosynthetic process;thylakoid membrane organization;ncRNA metabolic process;transcription from plasti…	0.0233347	0	0	0	0	0	0	0	0	0.0842186	0.0831166	0	0	0.0378576	0.0215184	0.0581216	0.0173924	0.029915	0	0	0	0.042381	0.0367424	0.0363022
qilexprot_31590	AG118 Acetylornithine aminotransferase, mitochondrial 2.6.1.11;2.6.1.19 GO:0048364;GO:0006525;GO:0044419;GO:0006526;GO:0048481;GO:0042742;GO:0080022 root development;arginine metabolic process;interspecies interaction between organisms;arginine biosynthetic process;plant ovule development;defense response to bacterium;primary root development GO:0005375;GO:0003992;GO:0005507;GO:0008483;GO:0030170…	0.0466695	0.0251881	0	0	0	0	0.0428523	0.0238646	0	0	0.019948	0	0	0	0	0	0	0	0.0385979	0	0.12165	0	0	0
qilexprot_77243	rps18 30S ribosomal protein S18, chloroplastic GO:0006412 translation GO:0003735;GO:0019843 structural constituent of ribosome;rRNA binding GO:0009536;GO:0005840;GO:0009507;GO:0022627 plastid;ribosome;chloroplast;cytosolic small ribosomal subunit Chloroplast;rRNA-binding;Ribonucleoprotein;Ribosomal protein;RNA-binding;Plastid;RNA editing GO:0003735;GO:0005840;GO:0005829;GO:0019843;GO:0006412;GO:0…	0.0977142	0.314851	0	0	0	0	0	0	0	0.0175456	0	0.0779086	0.185368	0	0	0	0.0763334	0.0182482	0.0385979	0.0434168	0	0.119197	0	0.0186165
qilexprot_31001	At2g37240 Thioredoxin-like protein AAED1, chloroplastic 1.11.1.15;5.99.1.3 GO:0000737;GO:0006265 DNA catabolic process, endonucleolytic;DNA topological change GO:0051920;GO:0004601;GO:0003918 peroxiredoxin activity;peroxidase activity;DNA topoisomerase type II (ATP-hydrolyzing) activity GO:0005694;GO:0009507;GO:0009330 chromosome;chloroplast;DNA topoisomerase complex (ATP-hydrolyzing) Topoisomera…	0	0.0493266	0	0.0444291	0.0786475	0	0	0	0	0.0498294	0	0.0616186	0.0301223	0.0857153	0.0737773	0.0996371	0.0966246	0	0	0	0	0	0	0
qilexprot_65181	GLYR1 Glyoxylate/succinic semialdehyde reductase 1 1.1.1.79;1.1.-.-;1.-.-.-;1.1.1.60;1.1.1.31;1.1.1.n11 GO:0019344;GO:0007020;GO:0006979 cysteine biosynthetic process;microtubule nucleation;response to oxidative stress GO:0016286;GO:0003858;GO:0051287;GO:0008679;GO:0008442;GO:0004616;GO:0030267;GO:0035064 small conductance calcium-activated potassium channel activity;3-hydroxybutyrate dehydrogena…	0	0	0	0	0	0	0.0404036	0.0162279	0.0496351	0	0.0241038	0.03258	0.046342	0	0	0	0	0	0.0617566	0.046518	0.0608248	0	0	0
qilexprot_3182	CLP E3 ubiquitin-protein ligase RGLG2 2.8.2.2;6.3.2.-;6.3.2.19 GO:0002098;GO:0009611;GO:0009690;GO:0009850;GO:0009867;GO:0042742;GO:0080148 tRNA wobble uridine modification;response to wounding;cytokinin metabolic process;auxin metabolic process;jasmonic acid mediated signaling pathway;defense response to bacterium;negative regulation of response to water deprivation GO:0000166;GO:0004027;GO:0004…	0	0	0.0654756	0	0	0	0	0	0	0.0526367	0	0	0.150612	0	0	0.0211729	0	0	0	0	0.0674004	0	0	0.139624
qilexprot_21698	RPL7AA 60S ribosomal protein L7a GO:0000470;GO:0006412;GO:0009733;GO:0042254 maturation of LSU-rRNA;translation;response to auxin;ribosome biogenesis GO:0003723 RNA binding GO:0005730;GO:0005774;GO:0005840;GO:0009506;GO:0009507;GO:0022625;GO:0022626;GO:0030529 nucleolus;vacuolar membrane;ribosome;plasmodesma;chloroplast;cytosolic large ribosomal subunit;cytosolic ribosome;intracellular ribonucleo…	0	0	0.102578	0.175378	0.0879001	0	0.0355062	0	0.0866644	0.0329856	0	0	0	0	0	0	0	0.161541	0	0.0573722	0	0	0.0734849	0
qilexprot_47305	TATB Sec-independent protein translocase protein TATB, chloroplastic GO:0045038;GO:0010027;GO:0043953;GO:0009306 protein import into chloroplast thylakoid membrane;thylakoid membrane organization;protein transport by the Tat complex;protein secretion GO:0008320;GO:0009977;GO:0008565 protein transmembrane transporter activity;proton motive force dependent protein transmembrane transporter activity…	0	0	0	0	0	0	0	0	0	0	0	0	0	0.0150002	0	0.0319669	0	0	0	0.010234	0	0.0264881	0.0286591	0
qilexprot_32527	pmt Spermidine synthase 2.1.1.53;2.5.1.16;2.5.1.22 GO:0006595;GO:0006596;GO:0006597;GO:0008295;GO:0015940;GO:0097308 polyamine metabolic process;polyamine biosynthetic process;spermine biosynthetic process;spermidine biosynthetic process;pantothenate biosynthetic process;cellular response to farnesol GO:0003824;GO:0004766;GO:0016740;GO:0016765;GO:0016768;GO:0030750;GO:0042803 catalytic activity;s…	0.122507	0.0955047	0	0	0.0647685	0.0657369	0	0	0.0291507	0.0694804	0	0	0	0	0.0881229	0.0664247	0.0753672	0	0	0	0	0	0	0
qilexprot_78182	At4g32870 At4g32870 GO:0080163;GO:0009738 regulation of protein serine/threonine phosphatase activity;abscisic acid-activated signaling pathway GO:0004864;GO:0010427;GO:0004872 protein phosphatase inhibitor activity;abscisic acid binding;receptor activity GO:0005737;GO:0005634 cytoplasm;nucleus Signal GO:0005737;GO:0006464;GO:0007165;GO:0030234;GO:0043167;GO:0005634	0.0320853	0	0	0	0	0	0	0	0	0.0414075	0.0482077	0	0.0312809	0	0.0737773	0.0788794	0	0	0.054037	0	0	0	0	0
qilexprot_57823	CYP26-2 Peptidyl-prolyl cis-trans isomerase CYP26-2, chloroplastic 5.2.1.8 GO:0006457 protein folding GO:0003755;GO:0042277 peptidyl-prolyl cis-trans isomerase activity;peptide binding GO:0009534;GO:0009507 chloroplast thylakoid;chloroplast Cyclosporin;Chloroplast;Isomerase;Rotamase;Thylakoid;Plastid;Chaperone;Transit peptide GO:0009579;GO:0006457;GO:0016853;GO:0009536	0	0	0	0	0	0	0	0	0	0.0386002	0	0	0	0	0.102468	0.0664247	0.154599	0.11966	0	0	0	0	0	0
qilexprot_11362	ubc3 Ubiquitin-conjugating enzyme 6.3.2.19;2.3.2.24;2.3.2.23 GO:0007067;GO:0085020;GO:0007286;GO:0035103;GO:0035666;GO:0051865;GO:0009960;GO:0030509;GO:0044314;GO:0007140;GO:0001751;GO:0045676;GO:0034067;GO:0048132;GO:0071629;GO:0043161;GO:0048477;GO:0000070;GO:0070936;GO:0016322;GO:0070979;GO:0006915;GO:1903955;GO:0061418;GO:0035519;GO:0030718;GO:0031647;GO:0045842;GO:0006873;GO:0000209;GO:00705…	0	0	0	0.018707	0	0	0	0	0	0.0112292	0.0116363	0.0070826	0	0	0	0	0	0	0	0	0.018083	0	0	0
qilexprot_39909	VAR3 Zinc finger protein VAR3, chloroplastic 2.7.7.7 GO:0009658;GO:1900871 chloroplast organization;chloroplast mRNA modification GO:0008270 zinc ion binding GO:0009507;GO:0009570 chloroplast;chloroplast stroma Metal-binding;Transit peptide;Zinc;Zinc-finger GO:0009536;GO:0043167	0	0	0	0	0	0.0438246	0	0	0	0	0.0124675	0	0	0	0.0399627	0.0340427	0	0.0388896	0	0	0	0	0	0
qilexprot_43936	TS Chloroplast threonine synthase 4.2.3.-;4.2.3.1;4.2.1.16;4.2.99.2;4.2.99.8 GO:0048544;GO:0009088;GO:0006520 recognition of pollen;threonine biosynthetic process;cellular amino acid metabolic process GO:0004795;GO:0030170;GO:0004045;GO:0016829 threonine synthase activity;pyridoxal phosphate binding;aminoacyl-tRNA hydrolase activity;lyase activity GO:0009570;GO:0005737;GO:0009507;GO:0005829 chlor…	0	0	0	0.115749	0.0601422	0.0353031	0.045301	0.0630025	0.0630286	0	0	0	0	0	0	0	0	0	0	0	0.0295904	0	0.063197	0
qilexprot_61513	NSF NSF 3.6.4.6;6.4.1.2;3.6.1.3 GO:0006891;GO:0008582;GO:0060439;GO:0017157;GO:0048280;GO:0003406;GO:0001921;GO:0045026;GO:0006887;GO:0021854;GO:0048929;GO:0007430;GO:0048219;GO:0048208;GO:0006909;GO:0006813;GO:0016082;GO:0045732;GO:0045162;GO:0000045;GO:0048211;GO:0006886;GO:0016192;GO:0043001;GO:0014044;GO:0048592;GO:0048794;GO:0048933;GO:0035494;GO:0007269;GO:0006888;GO:0048870;GO:0048914;GO:0…	0	0	0	0	0	0	0	0.0248192	0	0	0	0	0	0.0150002	0.0327899	0	0.0222237	0	0	0	0.0542491	0	0	0
qilexprot_71366	PHB3 Prohibitin-3, mitochondrial GO:0001302;GO:0070374;GO:0009651;GO:0031100;GO:0016049;GO:0070584;GO:0016575;GO:0050821;GO:0045471;GO:0071354;GO:0009723;GO:0008406;GO:0007005;GO:0071897;GO:2000323;GO:0002082;GO:0048477;GO:0040018;GO:0007283;GO:0042177;GO:0009792;GO:0051301;GO:0060766;GO:0035902;GO:0043434;GO:0006457;GO:0000122;GO:0000001;GO:0008285;GO:0001541;GO:0050847;GO:0045893;GO:0042493;GO:…	0	0	0	0.0491058	0	0	0.0526471	0	0.173329	0	0	0	0	0	0	0	0	0	0.0424576	0.0682264	0.0575369	0	0	0
qilexprot_53379	GPD Fad-dependent oxidoreductase family protein GO:0042147;GO:0016559;GO:0009251 retrograde transport, endosome to Golgi;peroxisome fission;glucan catabolic process GO:0016491;GO:0008422 oxidoreductase activity;beta-glucosidase activity GO:0005779;GO:0005770;GO:0005829 integral component of peroxisomal membrane;late endosome;cytosol Transmembrane helix;Transmembrane;Membrane GO:0005768;GO:0005777…	0.204179	0.209901	0	0	0.0693948	0.438246	0	0	0	0.112292	0	0.106239	0.220125	0.221431	0.204937	0.0664247	0.00908271	0	0	0.0263602	0.410978	0.227798	0.220455	0
qilexprot_17909	dnaK Chaperone protein DnaK 1.3.1.74 GO:0006457;GO:0045036;GO:0046686 protein folding;protein targeting to chloroplast;response to cadmium ion GO:0005524;GO:0032440 ATP binding;2-alkenal reductase [NAD(P)] activity GO:0009507;GO:0009532;GO:0009536;GO:0009570;GO:0009579;GO:0009842;GO:0009941;GO:0048046 chloroplast;plastid stroma;plastid;chloroplast stroma;thylakoid;cyanelle;chloroplast envelope;ap…	0	0.136435	0	0	0.0971528	0.146082	0	0	0	0	0	0	0	0	0	0	0	0	0	0	0	0	0	0
qilexprot_52783	pyrH Uridylate kinase 2.7.4.-;2.7.4.22 GO:0006221;GO:0044210;GO:0006561;GO:0015949 pyrimidine nucleotide biosynthetic process;'de novo' CTP biosynthetic process;proline biosynthetic process;nucleobase-containing small molecule interconversion GO:0033862;GO:0016301;GO:0009041;GO:0005524 UMP kinase activity;kinase activity;uridylate kinase activity;ATP binding GO:0005737;GO:0009507 cytoplasm;chloro…	0	0	0	0	0	0	0	0.0696846	0	0.0273711	0.0723115	0.0849912	0	0	0	0.0340427	0	0	0.0926349	0	0.0904152	0	0	0
qilexprot_72724	qkib KH domain-containing protein GO:0010628;GO:0008589;GO:0007286;GO:0030154;GO:0007275;GO:0051028;GO:0001570;GO:0048579;GO:0007519;GO:0042552;GO:0061158;GO:0006417;GO:0042692;GO:0008366;GO:0008380;GO:0009908;GO:0070935;GO:0048577;GO:0006397;GO:0042759 positive regulation of gene expression;regulation of smoothened signaling pathway;spermatid development;cell differentiation;multicellular organi…	0	0	0.0643843	0	0	0	0	0	0	0	0	0	0	0	0	0.10794	0	0.0628216	0	0	0	0	0	0
qilexprot_77736	PEX14 Peroxisomal membrane protein PEX14 GO:0006625;GO:0016560;GO:0007031 protein targeting to peroxisome;protein import into peroxisome matrix, docking;peroxisome organization GO:0008565 protein transporter activity GO:0005739;GO:0005778;GO:0005886;GO:0016021;GO:0005777;GO:0005829 mitochondrion;peroxisomal membrane;plasma membrane;integral component of membrane;peroxisome;cytosol Peroxisome;Prot…	0.0262516	0	0	0	0	0.0584328	0	0	0	0	0.00731426	0	0.00938426	0.00857153	0.0297159	0.00871825	0	0	0	0	0	0	0.00881819	0
qilexprot_79192	RPS21 40S ribosomal protein S21 1.1.1.205 GO:0006364;GO:0002181;GO:0006412;GO:0000461;GO:0006623;GO:0007031;GO:0042274;GO:0000447 rRNA processing;cytoplasmic translation;translation;endonucleolytic cleavage to generate mature 3'-end of SSU-rRNA from (SSU-rRNA, 5.8S rRNA, LSU-rRNA);protein targeting to vacuole;peroxisome organization;ribosomal small subunit biogenesis;endonucleolytic cleavage in I…	0.0597953	0.0472276	0	0	0.0240569	0.0340858	0.0342818	0.0486838	0.03309	0.0280729	0.0515323	0	0	0	0.0655798	0.0664247	0	0.0837621	0	0	0	0.108601	0	0
qilexprot_40429	B'ETA Serine/threonine protein phosphatase 2A 59 kDa regulatory subunit B' eta isoform GO:0009734;GO:0042325;GO:0031348;GO:0006555;GO:0010090;GO:0007165;GO:0090342 auxin-activated signaling pathway;regulation of phosphorylation;negative regulation of defense response;methionine metabolic process;trichome morphogenesis;signal transduction;regulation of cell aging GO:0008266;GO:0008601 poly(U) RNA …	0	0	0.0272815	0.0339064	0.0194306	0	0	0.0124096	0	0.0245638	0	0.0184148	0	0.0292861	0.0122962	0.016191	0.0106287	0.0245303	0	0.0341132	0	0.0219851	0	0
qilexprot_2141	ostc 40S ribosomal protein S10 GO:0000028;GO:0010252;GO:0090506;GO:2000032 ribosomal small subunit assembly;auxin homeostasis;axillary shoot meristem initiation;regulation of secondary shoot formation GO:0003735 structural constituent of ribosome GO:0005618;GO:0005840;GO:0009507;GO:0016020;GO:0022626;GO:0022627 cell wall;ribosome;chloroplast;membrane;cytosolic ribosome;cytosolic small ribosomal s…	0	0	0	0	0	0	0	0	0.0417565	0	0	0.0559525	0.103111	0	0	0.0664247	0	0	0.18913	0.13025	0.0674004	0.105953	0.117576	0
qilexprot_19896	PDX2 Probable pyridoxal 5'-phosphate synthase subunit PDX2 2.6.-.-;4.3.3.6;3.5.1.2 GO:0042823;GO:0008614;GO:0042819;GO:0006543;GO:0006541 pyridoxal phosphate biosynthetic process;pyridoxine metabolic process;vitamin B6 biosynthetic process;glutamine catabolic process;glutamine metabolic process GO:0036381;GO:0004359;GO:0046982;GO:0016740 pyridoxal 5'-phosphate synthase (glutamine hydrolysing) act…	0	0	0	0.0643053	0	0	0	0.0610934	0.0559379	0	0	0.0566608	0	0	0	0.045667	0	0	0.0849153	0.0899348	0.18083	0.0768156	0	0.0521263
qilexprot_29308	CXE7 CXE carboxylesterase 3.-.-.-;4.2.1.105;3.1.1.-;3.1.1.1;3.1.1.3 GO:0046287;GO:0009813;GO:0008152;GO:0009717 isoflavonoid metabolic process;flavonoid biosynthetic process;metabolic process;isoflavonoid biosynthetic process GO:0033987;GO:0052689;GO:0016787;GO:0004806 2-hydroxyisoflavanone dehydratase activity;carboxylic ester hydrolase activity;hydrolase activity;triglyceride lipase activity Re…	0.0889637	0	0	0.0619669	0.0693948	0	0	0.0553659	0.0583015	0.0912369	0.141298	0.0474534	0.090367	0	0	0	0	0	0.131233	0	0.164391	0	0	0
qilexprot_38441	At4g01883 Glycogen synthase kinase-3 like MsK-3 2.7.1.- GO:0004674 protein serine/threonine kinase activity GO:0009507;GO:0016021 chloroplast;integral component of membrane Serine/threonine-protein kinase GO:0009536;GO:0016301	0	0.0608712	0.185514	0	0	0	0	0.0677754	0.0606651	0.140364	0.0606751	0.0687012	0	0	0.0707032	0.0747278	0	0	0	0.108542	0.0904152	0.203959	0.227803	0.21409
qilexprot_51390	cul1C Cullin-1 GO:0009734;GO:0010087;GO:0009867;GO:0009793;GO:0009873;GO:0042787;GO:0009733;GO:0048366;GO:0009753;GO:0042752;GO:0006511 auxin-activated signaling pathway;phloem or xylem histogenesis;jasmonic acid mediated signaling pathway;embryo development ending in seed dormancy;ethylene-activated signaling pathway;protein ubiquitination involved in ubiquitin-dependent protein catabolic proces…	0	0.0640197	0	0.0795047	0.0508895	0.0633022	0	0.0391379	0.0252115	0	0	0	0	0	0	0	0	0	0.0578968	0	0.0591808	0	0	0.0772586
qilexprot_55001	DAAT D-amino-acid transaminase, chloroplastic 4.1.3.38;2.6.1.42;2.6.1.21 GO:0009099;GO:0009098;GO:0008152;GO:0006532;GO:0008153;GO:0046654 valine biosynthetic process;leucine biosynthetic process;metabolic process;aspartate biosynthetic process;para-aminobenzoic acid biosynthetic process;tetrahydrofolate biosynthetic process GO:0008696;GO:0052656;GO:0047810;GO:0008483;GO:0030170;GO:0004084;GO:005…	0.105006	0	0	0.106396	0.0925264	0.0779104	0.0685636	0.0715938	0.0496351	0.0772004	0	0	0.127441	0	0	0.0622732	0.066671	0.104703	0.0733359	0.0635746	0	0.127143	0.0955304	0.0558496
qilexprot_32621	CXP Serine carboxypeptidase II-2 3.4.16.-;3.4.16.6 GO:0051603;GO:0009742;GO:0006508 proteolysis involved in cellular protein catabolic process;brassinosteroid mediated signaling pathway;proteolysis GO:0050419;GO:0004180;GO:0004185 hydroxymandelonitrile lyase activity;carboxypeptidase activity;serine-type carboxypeptidase activity GO:0009505;GO:0005576;GO:0005615;GO:0005773 plant-type cell wall;ex…	0.0466695	0.0325346	0.0894833	0	0.00508895	0	0.00869289	0	0	0	0	0	0	0	0.0307405	0	0.055076	0	0	0	0	0	0.0404167	0.0176857
qilexprot_39634	RPL36B 60S ribosomal protein L36-2 GO:0007420;GO:0002181;GO:0006413;GO:0019083;GO:0006412;GO:0000184;GO:0051726;GO:0000462 brain development;cytoplasmic translation;translational initiation;viral transcription;translation;nuclear-transcribed mRNA catabolic process, nonsense-mediated decay;regulation of cell cycle;maturation of SSU-rRNA from tricistronic rRNA transcript (SSU-rRNA, 5.8S rRNA, LSU-r…	0	0	0	0	0.0444127	0	0	0	0	0	0	0	0	0	0	0	0.0396161	0.0658131	0	0	0	0	0.0955304	0
qilexprot_15352	cshA DEAD-box ATP-dependent RNA helicase 53 3.6.4.13;5.99.1.-;3.6.1.3 GO:0009651;GO:0009615;GO:0043330;GO:0001510;GO:0009409;GO:0000373;GO:0010501;GO:0006392;GO:0034337;GO:0051604;GO:0009414;GO:0000372;GO:0001649 response to salt stress;response to virus;response to exogenous dsRNA;RNA methylation;response to cold;Group II intron splicing;RNA secondary structure unwinding;transcription elongation…	0.0583369	0.115445	0	0	0.045338	0.109561	0	0	0	0	0	0	0	0.0928583	0.122962	0.0539701	0.0811647	0	0	0.0449674	0	0	0	0
qilexprot_66876	fusA Elongation factor G 3.6.5.3 GO:0000023;GO:0006354;GO:0006414;GO:0009658;GO:0009791;GO:0009793;GO:0009845;GO:0009902;GO:0010027;GO:0010207;GO:0010228;GO:0019252;GO:0032790;GO:0034660;GO:0035304;GO:0042793;GO:0043085;GO:0048481;GO:0070125 maltose metabolic process;DNA-templated transcription, elongation;translational elongation;chloroplast organization;post-embryonic development;embryo develop…	0.137092	0.178415	0	0	0	0.170429	0	0	0	0.0371966	0	0	0	0	0.101444	0.103789	0.135274	0	0	0	0	0	0.0440909	0
qilexprot_65237	mipA Plasma membrane intrinsic protein GO:0009651;GO:0034220;GO:0009737;GO:0006833;GO:0009992;GO:0009414;GO:0015670;GO:0048767;GO:0080170;GO:0009624 response to salt stress;ion transmembrane transport;response to abscisic acid;water transport;cellular water homeostasis;response to water deprivation;carbon dioxide transport;root hair elongation;hydrogen peroxide transmembrane transport;response to…	0	0	0	0	0	0	0	0	0	0	0	0.0446204	0	0	0	0	0	0.137609	0	0.0325626	0	0	0	0
qilexprot_20988	ATHP Thioredoxin X GO:0009651;GO:0043085;GO:0009750;GO:0034599;GO:0006457;GO:0006662;GO:0006833;GO:0055114;GO:0045454;GO:0000103 response to salt stress;positive regulation of catalytic activity;response to fructose;cellular response to oxidative stress;protein folding;glycerol ether metabolic process;water transport;oxidation-reduction process;cell redox homeostasis;sulfate assimilation GO:00080…	0	0	0	0.10055	0	0	0	0	0.0118179	0	0.0631686	0.0247891	0	0	0	0	0.0444473	0	0.0424576	0	0	0	0	0
qilexprot_7764	trpS Tryptophanyl-tRNA synthetase 6.1.1.2 GO:0010228;GO:0048481;GO:0009658;GO:0009793;GO:0006436;GO:0010027 vegetative to reproductive phase transition of meristem;plant ovule development;chloroplast organization;embryo development ending in seed dormancy;tryptophanyl-tRNA aminoacylation;thylakoid membrane organization GO:0004830;GO:0005524;GO:0004812 tryptophan-tRNA ligase activity;ATP binding;a…	0	0	0.0938483	0.151994	0.106405	0.0815624	0.113865	0.124096	0.126057	0.0912369	0	0.0849912	0	0	0	0.0386094	0	0	0.154391	0.0635746	0.0904152	0.0662203	0	0.085636
qilexprot_39078	chi3 Chalcone-flavonone isomerase family protein GO:0006631;GO:0009813 fatty acid metabolic process;flavonoid biosynthetic process GO:0016872;GO:0005504;GO:0045430 intramolecular lyase activity;fatty acid binding;chalcone isomerase activity GO:0009570 chloroplast stroma Signal;Isomerase;Plastid;Transit peptide;Chloroplast;Acetylation GO:0009058;GO:0006629;GO:0016853;GO:0008289;GO:0009536;GO:00442…	0	0.12594	0.120039	0	0	0	0.0906019	0	0	0	0	0.0375378	0.0857328	0	0	0.203426	0.106287	0.161541	0.142812	0	0.197269	0.129792	0.110227	0.0902901
qilexprot_59275	rpt3 26S protease regulatory subunit 6B 2.1.2.1;3.4.25.1;3.6.1.15;3.6.1.3;3.6.4.3;3.6.4.8 GO:0000165;GO:0000209;GO:0001824;GO:0002223;GO:0002479;GO:0006511;GO:0006521;GO:0006544;GO:0006563;GO:0006972;GO:0030163;GO:0030433;GO:0031145;GO:0033209;GO:0035999;GO:0038061;GO:0038095;GO:0043488;GO:0045842;GO:0045899;GO:0050852;GO:0051436;GO:0051437;GO:0060071;GO:0061641;GO:0070682;GO:0090090;GO:0090263;G…	0	0	0	0	0	0	0.045301	0	0.189086	0	0	0	0.185368	0	0	0	0	0	0.169831	0.23259	0.164391	0	0	0.260631
qilexprot_54228	p69RF 2OG-Fe(II) oxygenase family oxidoreductase 1.14.-.-;1.14.11.-;1.14.11.23;1.14.11.19;1.14.11.20;1.14.11.9;1.14.17.4 GO:0009693;GO:0009835 ethylene biosynthetic process;fruit ripening GO:0005506;GO:0051213;GO:0050590;GO:0016491;GO:0045431;GO:0009815;GO:0031418;GO:0045486;GO:0050589;GO:0046872 iron ion binding;dioxygenase activity;desacetoxyvindoline 4-hydroxylase activity;oxidoreductase activ…	0	0	0.0152776	0.0444291	0	0	0	0	0	0.031582	0.0631686	0	0.0451835	0	0	0	0	0	0.0424576	0.0666758	0.0805517	0.0609227	0	0.130316
qilexprot_29960	ARB1 ATP-binding cassette family ATPase ARB1 3.6.3.41;3.6.3.31;3.6.1.15;3.6.1.3 GO:0042254;GO:0031288;GO:0031152;GO:0000056;GO:0090069;GO:0035690;GO:0006801 ribosome biogenesis;sorocarp morphogenesis;aggregation involved in sorocarp development;ribosomal small subunit export from nucleus;regulation of ribosome biogenesis;cellular response to drug;superoxide metabolic process GO:0015417;GO:0103115…	0.0758379	0.0913067	0	0	0	0	0	0	0.00866644	0	0	0	0	0	0	0	0	0	0	0	0.0263026	0	0	0
qilexprot_13197	At2g45640 Histone deacetylase complex subunit SAP18 GO:0016568;GO:0009651;GO:0006355;GO:0048025;GO:0043065;GO:0006357;GO:0009737;GO:0000183;GO:0008380;GO:0000381;GO:0006351;GO:0006397 chromatin modification;response to salt stress;regulation of transcription, DNA-templated;negative regulation of mRNA splicing, via spliceosome;positive regulation of apoptotic process;regulation of transcription fr…	0	0	0	0	0	0	0.0183653	0	0	0.00772004	0.0157922	0	0.0111221	0	0	0.045667	0	0	0	0.0201578	0	0	0	0
qilexprot_70957	mek1 MAP kinase kinase 3.2.1.-;2.7.12.2 GO:0010227;GO:0009814;GO:0009651;GO:0042542;GO:0009926;GO:0002237;GO:0009862;GO:0009620;GO:0009409;GO:0060918;GO:0009693;GO:0002229;GO:0009873;GO:0010150;GO:0009611;GO:0010311;GO:0007112;GO:0009414;GO:0009626;GO:0009631;GO:0010051;GO:0045087;GO:0010120;GO:0010365;GO:0046777;GO:0010229;GO:0042742 floral organ abscission;defense response, incompatible interac…	0	0	0	0.0409215	0.203558	0	0	0.0420017	0.0283629	0.0442148	0	0.03258	0.0405493	0	0.368886	0.0323821	0.173924	0	0.169831	0.0496192	0.18083	0	0	0.0456105
qilexprot_1941	bci3 Stem 28 kDa glycoprotein 3.1.3.2 GO:0015991 ATP hydrolysis coupled proton transport GO:0003993;GO:0045735;GO:0046961 acid phosphatase activity;nutrient reservoir activity;proton-transporting ATPase activity, rotational mechanism GO:0005773;GO:0005774;GO:0033178 vacuole;vacuolar membrane;proton-transporting two-sector ATPase complex, catalytic domain Glycoprotein;Seed storage protein;Signal;S…	0.2771	0.209901	0	0	0	0	0	0	0	0	0.0831166	0	0	0	0.112715	0	0.212574	0	0	0	0.0493174	0	0.110227	0
qilexprot_3074	gdi GDP dissociation inhibitor 5.4.99.9;2.7.11.1;1.4.99.1 GO:0070374;GO:0045669;GO:0045780;GO:0051656;GO:0007264;GO:2001206;GO:0051592;GO:0051056;GO:0032482;GO:0090315;GO:0015031;GO:0050771;GO:0016192;GO:0045921;GO:0007269;GO:0045851 positive regulation of ERK1 and ERK2 cascade;positive regulation of osteoblast differentiation;positive regulation of bone resorption;establishment of organelle loca…	0.106465	0.0440791	0	0	0	0.0499113	0	0.0143188	0	0.0238619	0	0	0	0	0.0614811	0.0390245	0.0367173	0	0	0.00728782	0.0100279	0	0.0213106	0
qilexprot_36839	At1g79260 UPF0678 fatty acid-binding protein-like protein At1g79260 GO:0006810 transport GO:0005829 cytosol Cytoplasm;Transport GO:0006810;GO:0005829	0	0	0.0676581	0	0	0	0.0379549	0.0582296	0	0.0308802	0.0423895	0.0403708	0.056769	0.060715	0	0	0	0.0747876	0.0810555	0.0511698	0.0772639	0.148334	0.176364	0.064227
qilexprot_3985	pnp Polyribonucleotide nucleotidyltransferase 2.7.7.8 GO:0016120;GO:0010323;GO:0016123;GO:0031425;GO:0016036;GO:0015995;GO:0006396;GO:0006401;GO:0006402 carotene biosynthetic process;negative regulation of isopentenyl diphosphate biosynthetic process, methylerythritol 4-phosphate pathway;xanthophyll biosynthetic process;chloroplast RNA processing;cellular response to phosphate starvation;chloroph…	0.113757	0.0766137	0	0	0	0.0718236	0	0	0	0	0	0	0	0	0	0	0	0	0	0	0	0	0	0
qilexprot_77750	LACS9 Long chain acyl-CoA synthetase 9, chloroplastic 6.2.1.3 GO:0030182;GO:0001676;GO:0035282;GO:0061502;GO:0007420;GO:0007411;GO:0060996;GO:0008152;GO:0051896;GO:0019233;GO:0009953;GO:0030514;GO:0007268;GO:0014070;GO:0051047;GO:0045886;GO:0070672;GO:0007399;GO:0032307;GO:0035338;GO:0007584;GO:0042998;GO:0030513;GO:0060136;GO:2001247;GO:0006631;GO:0022008;GO:1900744;GO:0008610;GO:0015908;GO:0010…	0	0.0356831	0	0.0175378	0.106405	0.121735	0	0	0.102422	0.154401	0	0.0609104	0	0.19286	0	0	0.0483123	0.140601	0	0.120947	0.0953469	0.0397322	0	0.0688811
qilexprot_16203	CENH3 Centromeric histone H3 GO:1990758;GO:0007126;GO:0034508;GO:0061641;GO:0000070;GO:0051301;GO:0051307;GO:0030543;GO:0009567 mitotic sister chromatid biorientation;meiotic nuclear division;centromere complex assembly;CENP-A containing chromatin organization;mitotic sister chromatid segregation;cell division;meiotic chromosome separation;2-micrometer plasmid partitioning;double fertilization fo…	0	0	0	0	0.00420995	0	0	0	0	0	0	0	0	0	0	0	0.00260886	0.00272227	0	0	0	0	0	0
qilexprot_29229	GAL2 Beta-galactosidase 3.2.1.23 GO:0005975 carbohydrate metabolic process GO:0004553;GO:0030246;GO:0004565 hydrolase activity, hydrolyzing O-glycosyl compounds;carbohydrate binding;beta-galactosidase activity GO:0009505;GO:0048046;GO:0005618;GO:0005773;GO:0009506 plant-type cell wall;apoplast;cell wall;vacuole;plasmodesma Signal;Glycosidase;Apoplast;Secreted;Hydrolase;Glycoprotein GO:0005975;GO:…	0	0.0482771	0	0	0	0.0474766	0	0.0420017	0	0	0	0	0	0	0	0	0	0	0.0501772	0	0	0	0	0
qilexprot_16208	VDE1 Violaxanthin de-epoxidase, chloroplastic 1.23.5.1;1.10.99.3 GO:0009408;GO:0010028;GO:0015994;GO:0006631 response to heat;xanthophyll cycle;chlorophyll metabolic process;fatty acid metabolic process GO:0046422 violaxanthin de-epoxidase activity GO:0031977;GO:0009535;GO:0009534;GO:0009507 thylakoid lumen;chloroplast thylakoid membrane;chloroplast thylakoid;chloroplast Signal;Oxidoreductase;Chl…	0.262516	0.241386	0	0	0	0.219123	0.134679	0.0954584	0	0	0.157922	0	0	0	0	0.211729	0.173924	0.122652	0	0.138003	0.146308	0.166875	0.0881819	0
qilexprot_6131	PP2C Protein phosphatase type 2C 3.1.3.16 GO:0044419;GO:0006470;GO:0042742 interspecies interaction between organisms;protein dephosphorylation;defense response to bacterium GO:0030247;GO:0004721;GO:0004722;GO:0046872 polysaccharide binding;phosphoprotein phosphatase activity;protein serine/threonine phosphatase activity;metal ion binding Plant defense;Metal-binding;Magnesium;Protein phosphatase;…	0.0495863	0	0.0229165	0	0.01758	0	0.0281601	0.02291	0.0244236	0.0280729	0.0191168	0.0205395	0.0370736	0.0228574	0.0481602	0.0539701	0.0338186	0.0508556	0.054037	0.07753	0.0526052	0.0370834	0.0220455	0.0307173
qilexprot_22285	NUP155 Nuclear pore complex protein NUP155 GO:0006606;GO:0009245;GO:0051028;GO:0001510;GO:0000972;GO:0006405;GO:0036228;GO:0006913 protein import into nucleus;lipid A biosynthetic process;mRNA transport;RNA methylation;transcription-dependent tethering of RNA polymerase II gene DNA at nuclear periphery;RNA export from nucleus;protein targeting to nuclear inner membrane;nucleocytoplasmic transport…	0.131258	0.0493266	0	0	0	0.0328684	0	0	0	0	0	0	0	0	0	0.00415155	0	0	0	0	0	0	0	0
qilexprot_61696	PHYPADRAFT_164339 Predicted protein GO:0035721;GO:0061512;GO:0006952;GO:0060271 intraciliary retrograde transport;protein localization to cilium;defense response;cilium morphogenesis GO:0003950;GO:0043531;GO:0016874 NAD+ ADP-ribosyltransferase activity;ADP binding;ligase activity GO:0005929;GO:0009570;GO:0030991;GO:0005829 cilium;chloroplast stroma;intraciliary transport particle A;cytosol Plant …	0	0	0.0130951	0.0210454	0.0134163	0	0	0	0	0	0	0.0155817	0.0324394	0	0	0.016191	0	0	0.0424576	0.0356638	0.014302	0	0	0
qilexprot_76944	SEC31A Protein transport protein SEC31 GO:0015031;GO:0016192 protein transport;vesicle-mediated transport GO:0005783;GO:0005794;GO:0005829;GO:0009506;GO:0016020;GO:0019028 endoplasmic reticulum;Golgi apparatus;cytosol;plasmodesma;membrane;viral capsid Capsid protein;ER-Golgi transport;Endoplasmic reticulum;Golgi apparatus;Phosphoprotein;Protein transport;Repeat;Virion;WD repeat GO:0005783;GO:0005…	0.2771	0.136435	0	0	0	0.0596501	0	0	0	0	0	0	0	0	0	0	0	0	0	0	0	0	0	0
qilexprot_46529	vps4a Vacuolar protein sorting-associated protein 4B 3.4.-.-;3.6.1.15;3.6.1.3;3.6.4.3;3.6.4.6 GO:0000920;GO:0006813;GO:0006900;GO:0006909;GO:0006914;GO:0006997;GO:0007032;GO:0007033;GO:0007080;GO:0009838;GO:0010091;GO:0010824;GO:0010971;GO:0015031;GO:0016125;GO:0016192;GO:0016197;GO:0016236;GO:0019058;GO:0019076;GO:0030301;GO:0032367;GO:0032466;GO:0032510;GO:0032511;GO:0032880;GO:0033993;GO:00340…	0	0	0	0.0771663	0	0	0	0	0	0.0526367	0	0	0.090367	0	0	0	0	0	0	0	0	0	0	0
qilexprot_74383	GT5 Anthocyanidin 3-O-glucosyltransferase 5 2.4.1.218;2.4.1.-;2.4.1.126;2.4.1.115 GO:0009651;GO:0009813;GO:0008152;GO:0009636;GO:0009718;GO:0052696;GO:0009808;GO:0042178;GO:0006805 response to salt stress;flavonoid biosynthetic process;metabolic process;response to toxic substance;anthocyanin-containing compound biosynthetic process;flavonoid glucuronidation;lignin metabolic process;xenobiotic ca…	0	0	0	0	0	0	0.0440766	0.0859125	0	0	0	0	0	0	0	0	0	0.0598301	0	0	0.0345222	0	0	0
qilexprot_7581	GRP23 Glutamine-rich protein 23 GO:0006979;GO:0009793;GO:0051301 response to oxidative stress;embryo development ending in seed dormancy;cell division GO:0005634;GO:0005739;GO:0009507 nucleus;mitochondrion;chloroplast Mitochondrion;Nucleus;Repeat;Transit peptide GO:0000003;GO:0005634;GO:0005739;GO:0009536;GO:0009790;GO:0051301	0	0	0.084027	0	0.0601422	0	0	0	0	0	0	0	0	0	0.0860735	0	0	0	0.0331942	0.0790806	0.0493174	0	0	0.0828435
qilexprot_30871	MEE18 HCL116Wp GO:0009793;GO:0048868 embryo development ending in seed dormancy;pollen tube development GO:0008234 cysteine-type peptidase activity Protease;Thiol protease;Transmembrane;Transmembrane helix GO:0000003;GO:0009790;GO:0048856	0.0466695	0	0.109126	0.0993809	0.115658	0.052346	0.0808071	0.0744575	0.0787858	0.051233	0	0.0991564	0	0	0	0.0871825	0	0	0.0733359	0.0759794	0.0608248	0.0741668	0	0
qilexprot_77740	TIC56 Protein TIC 56, chloroplastic GO:0045037 protein import into chloroplast stroma GO:0008565 protein transporter activity GO:0009536;GO:0009941;GO:0009507;GO:0009706 plastid;chloroplast envelope;chloroplast;chloroplast inner membrane Protein transport;Methyltransferase;Transport;Chloroplast;Coiled coil;Plastid inner membrane;Plastid;Membrane;Transit peptide GO:0008565;GO:0055085;GO:0006605;GO…	0	0	0.033829	0.0409215	0.101779	0	0	0	0.0441201	0.0912369	0.0191168	0.019123	0.07994	0.0635722	0.019469	0	0.0705359	0.140601	0.108074	0.186072	0	0	0.0955304	0.0921518
qilexprot_43033	NAGK Acetylglutamate kinase, chloroplastic 2.7.2.8;2.7.2.- GO:0042450;GO:0006526;GO:0006561 arginine biosynthetic process via ornithine;arginine biosynthetic process;proline biosynthetic process GO:0008804;GO:0004042;GO:0003991;GO:0034618;GO:0042802;GO:0005524 carbamate kinase activity;acetyl-CoA;acetylglutamate kinase activity;arginine binding;identical protein binding;ATP binding GO:0009536;GO:…	0	0.0587721	0.0785707	0.0993809	0.0971528	0	0.0587688	0.0744575	0.0567258	0.0842186	0.0822855	0	0.090367	0	0.0450861	0.153607	0.106287	0.0358981	0.108074	0.0713276	0.093703	0.0741668	0	0.102391
qilexprot_63096	ca Carbonic anhydrase 4.2.1.1 GO:0009817;GO:0010119;GO:0009409;GO:0010037;GO:2000122;GO:0042742;GO:0015976 defense response to fungus, incompatible interaction;regulation of stomatal movement;response to cold;response to carbon dioxide;negative regulation of stomatal complex development;defense response to bacterium;carbon utilization GO:0008270;GO:0004089 zinc ion binding;carbonate dehydratase a…	0	0	0	0.0584593	0	0	0	0.0334104	0.0622408	0.0350911	0	0	0.0382322	0	0	0	0	0	0.0771957	0.0759794	0.0657565	0.0503274	0.0404167	0.0567804
qilexprot_43723	HCF164 Thioredoxin-like protein HCF164, chloroplastic GO:0019761;GO:0010190;GO:0034599;GO:0006457;GO:0006662;GO:0055114;GO:0045454;GO:0000103 glucosinolate biosynthetic process;cytochrome b6f complex assembly;cellular response to oxidative stress;protein folding;glycerol ether metabolic process;oxidation-reduction process;cell redox homeostasis;sulfate assimilation GO:0015035;GO:0016671;GO:001685…	0.0510447	0.0755642	0	0.0280605	0.0462632	0.0669542	0.0232627	0	0	0	0	0.0177065	0	0	0	0.0220032	0	0.0598301	0	0	0	0	0	0
qilexprot_48577	AKR2B Ankyrin repeat domain-containing protein 2B GO:0006355;GO:0006629 regulation of transcription, DNA-templated;lipid metabolic process GO:0008289;GO:0030941;GO:0051861;GO:0008374 lipid binding;chloroplast targeting sequence binding;glycolipid binding;O-acyltransferase activity GO:0005886;GO:0009707;GO:0005634 plasma membrane;chloroplast outer membrane;nucleus Cytoplasm;Lipid-binding;ANK repea…	0.291684	0.241386	0	0	0	0.108344	0	0	0	0	0	0	0	0	0	0	0	0	0	0	0	0	0	0
qilexprot_48888	ndhK NAD(P)H-quinone oxidoreductase subunit K, chloroplastic 1.6.5.11;1.6.5.- GO:0006810;GO:0019684 transport;photosynthesis, light reaction GO:0048038;GO:0005506;GO:0008137;GO:0051539 quinone binding;iron ion binding;NADH dehydrogenase (ubiquinone) activity;4 iron, 4 sulfur cluster binding GO:0042651;GO:0009536;GO:0009535;GO:0070118;GO:0009507 thylakoid membrane;plastid;chloroplast thylakoid mem…	0	0.014693	0.0709319	0	0	0	0.0575445	0.0219554	0	0.0540403	0	0.0602021	0	0.0321433	0	0.0498186	0	0	0	0	0	0	0	0
qilexprot_29971	RPL21 50S ribosomal protein L21, chloroplastic 2.7.11.1 GO:0007338;GO:0051567;GO:0006606;GO:0006342;GO:0009553;GO:0006412;GO:0009658;GO:0001510;GO:0009793;GO:0009409;GO:0009555;GO:0016572;GO:0010197;GO:0000741;GO:0010027;GO:0009560;GO:0009567 single fertilization;histone H3-K9 methylation;protein import into nucleus;chromatin silencing;embryo sac development;translation;chloroplast organization;R…	0.627121	0.619207	0	0	0	0.27999	0	0	0	0	0	0	0	0	0	0.112092	0	0	0	0	0	0	0	0
qilexprot_508	v1g108798 Predicted protein GO:0002088;GO:0048025;GO:0022008;GO:0051297;GO:0009607;GO:0051225 lens development in camera-type eye;negative regulation of mRNA splicing, via spliceosome;neurogenesis;centrosome organization;response to biotic stimulus;spindle assembly GO:0003993;GO:0003676;GO:0044822;GO:0003723;GO:0005199;GO:0000166 acid phosphatase activity;nucleic acid binding;poly(A) RNA binding;…	0	0.0220396	0.0436504	0.0420907	0	0	0.0440766	0.0190917	0.0204843	0	0.0174545	0.0403708	0.0370736	0.024286	0	0	0.0241561	0.0418811	0	0.0449674	0	0.0450298	0	0
qilexprot_66628	Fes1A Protein Fes1A GO:0009651;GO:0009408;GO:0006384 response to salt stress;response to heat;transcription initiation from RNA polymerase III promoter GO:0030544 Hsp70 protein binding GO:0005737;GO:0000126;GO:0005634 cytoplasm;transcription factor TFIIIB complex;nucleus Coiled coil GO:0005737;GO:0006950;GO:0005634	0.0685458	0.0818612	0	0	0	0.0645195	0	0	0	0	0	0	0	0	0.0491849	0	0.0927596	0.0628216	0	0	0	0	0	0
qilexprot_71881	fcl2 5-formyltetrahydrofolate cyclo-ligase 6.3.3.2 GO:0030272;GO:0003676;GO:0044822;GO:0005524;GO:0000166;GO:0016874 5-formyltetrahydrofolate cyclo-ligase activity;nucleic acid binding;poly(A) RNA binding;ATP binding;nucleotide binding;ligase activity GO:0009507 chloroplast Nucleotide-binding;Chloroplast;RNA-binding;Ligase;Coiled coil;Plastid;ATP-binding;Transit peptide GO:0003723;GO:0016874;GO:0…	0	0	0	0.068982	0	0	0	0	0.0252115	0	0.0831166	0	0	0.0785724	0	0	0	0	0	0	0.0805517	0.100655	0.0668712	0.139624
qilexprot_19360	Sb04g020490 Putative uncharacterized protein Sb04g020490 GO:0045454 cell redox homeostasis GO:0046872 metal ion binding GO:0005623;GO:0005829 cell;cytosol Coiled coil GO:0005829;GO:0043167	0	0	0.0283727	0.0572901	0.0148042	0	0	0.0152733	0.0102422	0.0322838	0.0166233	0.0134569	0.0173783	0.0200002	0.0215184	0.0211729	0	0	0	0	0.0146308	0	0	0.0335097
qilexprot_46336	SCPL18 Serine carboxypeptidase-like 18 3.4.16.-;2.3.1.92;3.4.16.5;2.3.1.91;2.3.1.103 GO:0019748;GO:0009698;GO:0006508 secondary metabolic process;phenylpropanoid metabolic process;proteolysis GO:0047158;GO:0016747;GO:0004180;GO:0016754;GO:0016746;GO:0016752;GO:0047202;GO:0004185 sinapoylglucose-sinapoylglucose O-sinapoyltransferase activity;transferase activity, transferring acyl groups other tha…	0.0350021	0	0	0	0	0	0.0514227	0	0	0	0	0	0	0	0	0	0.0231899	0.0448726	0	0	0	0	0.063197	0
qilexprot_64467	GYRB DNA gyrase subunit B, chloroplastic/mitochondrial 5.99.1.3 GO:0006268;GO:0006261;GO:0007059;GO:0006265 DNA unwinding involved in DNA replication;DNA-dependent DNA replication;chromosome segregation;DNA topological change GO:0003677;GO:0000287;GO:0005524;GO:0003918;GO:0046872 DNA binding;magnesium ion binding;ATP binding;DNA topoisomerase type II (ATP-hydrolyzing) activity;metal ion binding G…	0.0495863	0.0776632	0	0	0	0.113213	0	0	0	0	0	0	0	0.0371433	0.0153703	0.0344578	0.0434811	0	0	0.0372144	0	0	0	0
qilexprot_4153	BnaA08g30650D BnaA08g30650D protein 2.7.11.25 GO:0010260;GO:0006468 organ senescence;protein phosphorylation GO:0004674;GO:0004672;GO:0004709;GO:0005524;GO:0016874 protein serine/threonine kinase activity;protein kinase activity;MAP kinase kinase kinase activity;ATP binding;ligase activity GO:0009536;GO:0005737;GO:0016021;GO:0009507 plastid;cytoplasm;integral component of membrane;chloroplast Kin…	0	0	0	0.0970425	0.0346974	0	0	0	0	0	0	0.00849912	0	0.043572	0.0235677	0	0.0454136	0.0329066	0.0733359	0	0	0.0317858	0.0433561	0.0511954
qilexprot_74605	acoA Pyruvate dehydrogenase E1 component subunit alpha 1.2.4.-;1.2.4.1 GO:0006086;GO:0006096 acetyl-CoA biosynthetic process from pyruvate;glycolytic process GO:0004739;GO:0004738;GO:0016624 pyruvate dehydrogenase (acetyl-transferring) activity;pyruvate dehydrogenase activity;oxidoreductase activity, acting on the aldehyde or oxo group of donors, disulfide as acceptor GO:0009536;GO:0043231;GO:004…	0.0729211	0.0314851	0	0	0.0601422	0	0	0	0	0.0498294	0	0	0	0.0514292	0	0.0622732	0	0	0.0385979	0.0511698	0	0.0397322	0	0
qilexprot_26178	cbr1 Cytochrome b5 reductase 1.6.2.2 GO:0006221;GO:0006972;GO:0046686;GO:0009266;GO:0007030;GO:0006833;GO:0022900;GO:0006809 pyrimidine nucleotide biosynthetic process;hyperosmotic response;response to cadmium ion;response to temperature stimulus;Golgi organization;water transport;electron transport chain;nitric oxide biosynthetic process GO:0004128;GO:0005507;GO:0009703;GO:0016491;GO:0071949 cyt…	0	0	0	0.0607977	0.0832738	0	0	0	0	0.0350911	0	0.0991564	0	0	0.0430368	0.0788794	0	0	0.0887751	0	0	0	0	0
qilexprot_49504	SS3 Soluble starch synthase 3, chloroplastic/amyloplastic 2.4.1.11;2.4.1.-;2.4.1.21 GO:0010021;GO:0019252;GO:0005978;GO:0001666;GO:0005982;GO:0009664 amylopectin biosynthetic process;starch biosynthetic process;glycogen biosynthetic process;response to hypoxia;starch metabolic process;plant-type cell wall organization GO:0009011;GO:2001070;GO:0004373;GO:0008378;GO:0033201;GO:0042802 starch syntha…	0.175011	0.16792	0	0	0	0.158255	0	0	0	0	0	0	0	0	0.0215184	0.0394397	0.0599072	0	0.0301063	0	0	0	0	0
qilexprot_31846	RPS1 40S ribosomal protein S1 GO:0007264;GO:0002181;GO:0006413;GO:0030154;GO:0019083;GO:0006412;GO:0043066;GO:0000184;GO:0042254;GO:0009052;GO:0043009 small GTPase mediated signal transduction;cytoplasmic translation;translational initiation;cell differentiation;viral transcription;translation;negative regulation of apoptotic process;nuclear-transcribed mRNA catabolic process, nonsense-mediated d…	0.247932	0.14693	0	0	0	0	0	0	0	0	0	0	0	0	0	0	0.0270549	0	0	0	0	0	0	0
qilexprot_26176	At1g35420 BnaAnng02030D protein 3.1.1.45 GO:0008806;GO:0016787;GO:0030246 carboxymethylenebutenolidase activity;hydrolase activity;carbohydrate binding Hydrolase;Lectin;Receptor GO:0016301	0	0	0	0	0	0.076693	0	0.0677754	0	0	0.0914283	0.0779086	0.0486592	0.067858	0.0430368	0.0498186	0.125612	0.110686	0.0196849	0.0356638	0	0	0.102879	0.0865668
qilexprot_29737	galsy Galactinol synthase 2.4.1.123;2.4.1.- GO:0042542;GO:0006979;GO:0009651;GO:0052576;GO:0010325;GO:0071465;GO:0009737;GO:0070417;GO:0015773;GO:0009408;GO:0009414;GO:0009409;GO:0006012;GO:0009644 response to hydrogen peroxide;response to oxidative stress;response to salt stress;carbohydrate storage;raffinose family oligosaccharide biosynthetic process;cellular response to desiccation;response t…	0	0	0	0.00935349	0	0	0	0	0	0	0.009974	0.0920738	0.0509763	0.0157145	0	0.0124546	0	0.0143592	0	0.0114744	0	0.0145685	0	0.0437488
qilexprot_7620	pp2C Protein phosphatase 2C 3.1.4.12;3.1.3.16 GO:0044419;GO:0006470;GO:0042742 interspecies interaction between organisms;protein dephosphorylation;defense response to bacterium GO:0004767;GO:0004721;GO:0004722;GO:0046872 sphingomyelin phosphodiesterase activity;phosphoprotein phosphatase activity;protein serine/threonine phosphatase activity;metal ion binding GO:0048046 apoplast Metal-binding;Ma…	0.0641705	0.0503761	0	0	0	0.0693889	0	0	0	0.0182474	0.014961	0	0	0.0171431	0.0450861	0.0539701	0.055076	0	0	0	0	0	0	0
qilexprot_50316	PMK Phosphomevalonate kinase 2.7.4.2 GO:0019287;GO:0006696;GO:0031388;GO:0016126;GO:0010142 isopentenyl diphosphate biosynthetic process, mevalonate pathway;ergosterol biosynthetic process;organic acid phosphorylation;sterol biosynthetic process;farnesyl diphosphate biosynthetic process, mevalonate pathway GO:0016301;GO:0004631;GO:0005524 kinase activity;phosphomevalonate kinase activity;ATP bind…	0	0	0.0949396	0.0292297	0.0555159	0.0511287	0.10407	0	0	0	0	0.0396626	0.101953	0.0928583	0	0	0	0	0.0312643	0	0.103566	0.0609227	0	0.139624
qilexprot_76937	phyB Phytochrome GO:0017006;GO:0006355;GO:0009903;GO:0009585;GO:0010161;GO:0018298;GO:0009638;GO:0009630;GO:0009867;GO:0010202;GO:0046685;GO:0010617;GO:0009409;GO:0017148;GO:0009687;GO:0031347;GO:0017012;GO:0010244;GO:0006325;GO:0009584;GO:0010029;GO:2000028;GO:0010203;GO:0010201;GO:0009649;GO:0010218;GO:0006351;GO:0010374;GO:0010148;GO:0009640 protein-tetrapyrrole linkage;regulation of transcrip…	0	0.0587721	0	0	0	0.0657369	0	0	0	0.0147383	0.0124675	0	0	0.048572	0	0	0.0347849	0.0358981	0	0	0	0	0.0279243	0
qilexprot_26679	prx5 Peroxidase 1.11.1.7 GO:0006979;GO:0009809;GO:0042744;GO:0044347;GO:0080001 response to oxidative stress;lignin biosynthetic process;hydrogen peroxide catabolic process;cell wall polysaccharide catabolic process;mucilage extrusion from seed coat GO:0004601;GO:0020037;GO:0046872 peroxidase activity;heme binding;metal ion binding GO:0005576;GO:0005618;GO:0009505 extracellular region;cell wall;p…	0	0	0	0	0	0	0	0	0	0.105273	0	0	0.0822571	0.157145	0	0.091334	0	0	0.054037	0.0558216	0.0789078	0.103304	0	0
qilexprot_74372	hibch 3-hydroxyisobutyryl-coenzyme A hydrolase 3.1.2.4;3.1.2.-;4.2.1.17 GO:0080167;GO:0006574;GO:0009409;GO:0060918;GO:0009083;GO:0005992;GO:0048513 response to karrikin;valine catabolic process;response to cold;auxin transport;branched-chain amino acid catabolic process;trehalose biosynthetic process;animal organ development GO:0004805;GO:0008233;GO:0004871;GO:0004300;GO:0003860;GO:0016853 treha…	0	0.0976037	0	0	0	0.0754757	0	0	0.0519986	0.0329856	0.0207792	0	0	0	0.0245924	0.0622732	0.0599072	0	0	0	0	0	0	0
qilexprot_79353	orf228 BnaC03g24580D protein GO:0009294 DNA mediated transformation GO:0004672 protein kinase activity GO:0009507;GO:0009570 chloroplast;chloroplast stroma Nucleomorph;Signal GO:0009536;GO:0016301	0	0	0	0.175378	0.0444127	0	0.094275	0.0925946	0.0866644	0	0.108052	0.0687012	0	0.107144	0	0.045667	0.144937	0.128635	0	0.136453	0.118362	0.116548	0.132273	0.139624
qilexprot_26250	CNX1 Molybdopterin biosynthesis protein CNX1 2.10.1.1;2.7.7.75 GO:0009734;GO:0032324;GO:0007416;GO:0051260;GO:0006777;GO:0045184;GO:0072579;GO:0018315;GO:0097112 auxin-activated signaling pathway;molybdopterin cofactor biosynthetic process;synapse assembly;protein homooligomerization;Mo-molybdopterin cofactor biosynthetic process;establishment of protein localization;glycine receptor clustering;m…	0.0714626	0.0482771	0	0	0	0.146082	0	0	0	0	0	0	0	0.0257146	0.0420121	0.0211729	0.0541098	0	0	0	0	0	0.0110227	0
qilexprot_1663	PATL1 Patellin-3 3.1.3.41 GO:0006810;GO:0007049;GO:0009860;GO:0051301 transport;cell cycle;pollen tube growth;cell division GO:0002020;GO:0005215;GO:0008289;GO:0016791 protease binding;transporter activity;lipid binding;phosphatase activity GO:0005622;GO:0005634;GO:0005773;GO:0005794;GO:0005829;GO:0005886;GO:0009506;GO:0009507;GO:0016021;GO:0048046 intracellular;nucleus;vacuole;Golgi apparatus;cy…	0.422942	0.199405	0	0	0	0.0876492	0	0	0	0	0	0	0	0	0	0.0261547	0	0	0	0	0	0	0	0
qilexprot_17981	thrB Homoserine kinase 2.7.1.39 GO:0009088;GO:0009620;GO:0009617;GO:0006566 threonine biosynthetic process;response to fungus;response to bacterium;threonine metabolic process GO:0004970;GO:0016301;GO:0004413;GO:0005524 ionotropic glutamate receptor activity;kinase activity;homoserine kinase activity;ATP binding GO:0009570;GO:0005737 chloroplast stroma;cytoplasm Cytoplasm;Plant defense;Kinase;Nuc…	0	0	0.0218252	0.056121	0.0388611	0	0.0159166	0.0286375	0.0181207	0.0182474	0	0.0233726	0.0347565	0	0.0122962	0.045667	0	0.0358981	0.0656164	0.0279108	0	0.0291369	0	0.0251323
qilexprot_77714	PHOT2 Phototropin-2 2.7.11.1;2.7.11.13 GO:0009902;GO:0009637;GO:0018298;GO:0009638;GO:0010118;GO:0009735;GO:0035556;GO:0010362;GO:0046777;GO:0007623 chloroplast relocation;response to blue light;protein-chromophore linkage;phototropism;stomatal movement;response to cytokinin;intracellular signal transduction;negative regulation of anion channel activity by blue light;protein autophosphorylation;c…	0.11084	0.0230891	0	0	0	0.121735	0	0	0	0	0	0	0	0	0	0	0.0647385	0	0	0	0	0	0	0
qilexprot_839	ZKT GAN GO:0015979;GO:0010264;GO:0009416;GO:0016117;GO:0009611 photosynthesis;myo-inositol hexakisphosphate biosynthetic process;response to light stimulus;carotenoid biosynthetic process;response to wounding GO:0009579;GO:0009570;GO:0009535;GO:0009941;GO:0009534;GO:0009507;GO:0009575 thylakoid;chloroplast stroma;chloroplast thylakoid membrane;chloroplast envelope;chloroplast thylakoid;chloroplas…	0.262516	0.0913067	0	0	0	0.113213	0	0	0	0	0	0	0	0	0	0.0581216	0.173924	0	0	0	0	0	0	0
qilexprot_9961	BnaA03g53770D BnaA03g53770D protein 3.2.2.22 GO:0006952;GO:0017148 defense response;negative regulation of translation GO:0000166;GO:0003676;GO:0015171;GO:0030598 nucleotide binding;nucleic acid binding;amino acid transmembrane transporter activity;rRNA N-glycosylase activity GO:0019013;GO:0030529 viral nucleocapsid;intracellular ribonucleoprotein complex Ribonucleoprotein;Plant defense;Virion;Vi…	0.0772963	0	0	0	0.0240569	0.027999	0	0	0	0.0498294	0.0382337	0	0	0.055715	0.0758267	0.0747278	0.0618397	0	0	0.0713276	0.110142	0.0503274	0	0
qilexprot_2813	CUL2 Cullin 4 GO:0000209;GO:0000278;GO:0006281;GO:0006511;GO:0007062;GO:0009640;GO:0009738;GO:0009755;GO:0009845;GO:0009880;GO:0009908;GO:0009909;GO:0010072;GO:0010100;GO:0010154;GO:0010162;GO:0010182;GO:0010564;GO:0042787;GO:0045595;GO:0048366;GO:0048367;GO:0048575;GO:0048825;GO:0050826 protein polyubiquitination;mitotic cell cycle;DNA repair;ubiquitin-dependent protein catabolic process;sister …	0	0	0	0.0420907	0.0508895	0.0474766	0.0391792	0	0	0.0322838	0	0.0205395	0.0278052	0	0.0543083	0	0	0	0	0.0449674	0	0	0.0360076	0
qilexprot_77984	v1g176351 Predicted protein 3.2.1.8;3.6.1.15;3.6.4.3;3.6.1.3;3.6.4.8 GO:0038095;GO:0048364;GO:0051437;GO:0038061;GO:0006521;GO:0045899;GO:0002223;GO:0000281;GO:0048367;GO:0048829;GO:0030433;GO:0007292;GO:0043161;GO:0051436;GO:0030587;GO:0031503;GO:0043171;GO:0050852;GO:0051788;GO:0060071;GO:1901215;GO:0045842;GO:0046686;GO:0035266;GO:0045732;GO:0009933;GO:0070682;GO:0000165;GO:0030163;GO:0010311;…	0.0962558	0.14693	0	0	0.0879001	0	0	0	0	0	0	0	0	0	0.122962	0	0.125612	0	0	0	0	0	0.117576	0
qilexprot_50409	tim17 Mitochondrial import inner membrane translocase subunit Tim17-B 3.6.3.51 GO:0030150;GO:0006626;GO:0006886;GO:0000002 protein import into mitochondrial matrix;protein targeting to mitochondrion;intracellular protein transport;mitochondrial genome maintenance GO:0015450;GO:0008566 P-P-bond-hydrolysis-driven protein transmembrane transporter activity;mitochondrial protein-transporting ATPase a…	0	0	0.0556542	0.0736588	0	0	0.108967	0.0381833	0.00409686	0	0	0	0	0.107144	0.0635304	0.0871825	0	0.0688046	0	0.0604734	0.0904152	0	0	0.0558496
qilexprot_75993	PPCE PPCE 3.4.21.-;3.4.21.26;3.1.1.1 GO:0006508 proteolysis GO:0004252;GO:0070008 serine-type endopeptidase activity;serine-type exopeptidase activity GO:0016020;GO:0005737;GO:0005634 membrane;cytoplasm;nucleus Signal;Elongation factor;Serine protease;Coiled coil;Hydrolase;Protease;Acetylation GO:0008233;GO:0005737;GO:0005634	0.145842	0.0514256	0	0	0	0.328684	0	0	0	0	0	0	0	0	0.0471355	0	0.0454136	0	0	0	0	0	0	0
qilexprot_74602	adh Aldehyde dehydrogenase 1.2.1.36;1.2.1.3;1.2.1.-;1.2.1.68;1.2.1.5 GO:0042472;GO:0009699;GO:0050885;GO:0031076;GO:0060166;GO:0043065;GO:0006068;GO:0042572;GO:0002138;GO:0046686;GO:0042573;GO:0048048;GO:0042574;GO:0021768;GO:0007626;GO:0002072;GO:0060324;GO:0060013;GO:0048386 inner ear morphogenesis;phenylpropanoid biosynthetic process;neuromuscular process controlling balance;embryonic camera-t…	0	0	0	0.0631361	0.0925264	0	0.122435	0	0	0	0	0	0	0	0.0922216	0	0	0	0.0887751	0	0	0	0	0
qilexprot_37969	HIDM 2-hydroxyisoflavanone dehydratase 3.-.-.-;4.2.1.105;3.1.1.-;3.1.1.1;3.1.1.3 GO:0046287;GO:0009813;GO:0008152;GO:0009717 isoflavonoid metabolic process;flavonoid biosynthetic process;metabolic process;isoflavonoid biosynthetic process GO:0033987;GO:0052689;GO:0016787;GO:0004806 2-hydroxyisoflavanone dehydratase activity;carboxylic ester hydrolase activity;hydrolase activity;triglyceride lipas…	0.0291684	0	0.109126	0	0	0	0.0661149	0	0	0.0912369	0	0	0	0	0.0481602	0	0.0927596	0	0.104214	0	0	0.0662203	0	0
qilexprot_31959	valS Valine--tRNA ligase 6.1.1.9 GO:0006438 valyl-tRNA aminoacylation GO:0004832;GO:0002161;GO:0005524 valine-tRNA ligase activity;aminoacyl-tRNA editing activity;ATP binding GO:0005739;GO:0005737;GO:0009507 mitochondrion;cytoplasm;chloroplast Leucine-rich repeat;Cytoplasm;Nucleotide-binding;Chloroplast;Protein biosynthesis;Mitochondrion;Repeat;Ligase;Coiled coil;Plastid;ATP-binding;Aminoacyl-tRN…	0	0	0	0	0.0152669	0	0	0	0	0.0112292	0	0.0120404	0	0.0342861	0	0	0	0.0329066	0	0	0	0	0	0.0474721
qilexprot_76181	hsp17 Low molecular weight heat shock protein GO:0045471;GO:0009408;GO:0042542;GO:0051259;GO:0046685;GO:0006457;GO:0046686;GO:0000302;GO:0009644;GO:0046688;GO:0006979 response to ethanol;response to heat;response to hydrogen peroxide;protein oligomerization;response to arsenic-containing substance;protein folding;response to cadmium ion;response to reactive oxygen species;response to high light i…	0	0.0671682	0.0785707	0	0	0	0.0808071	0.0610934	0.0464836	0	0.0365713	0.0269139	0	0.048572	0.0297159	0.045667	0	0	0.0578968	0.0418662	0.0410978	0.0609227	0.0712803	0
qilexprot_4231	aac ADP,ATP carrier protein GO:0051382;GO:0009061;GO:0015886;GO:0009060;GO:0006810;GO:0015866;GO:0006839;GO:0015867;GO:0006412;GO:0006783;GO:0015865;GO:0006626;GO:1990544;GO:0055085 kinetochore assembly;anaerobic respiration;heme transport;aerobic respiration;transport;ADP transport;mitochondrial transport;ATP transport;translation;heme biosynthetic process;purine nucleotide transport;protein tar…	0	0	0	0	0	0	0	0	0.2206	0	0	0.0616186	0.0660374	0	0	0	0	0	0.138952	0	0	0	0	0.064227
qilexprot_20195	dhp Dihydropyrimidinase 3.1.6.-;3.5.2.2;3.5.2.- GO:0097485;GO:0070997;GO:0051289;GO:0006210;GO:0007411;GO:0000226;GO:0051260;GO:0009220;GO:0019860;GO:0019483;GO:0006212;GO:0046113;GO:0006208;GO:0043562;GO:0046135;GO:0019482 neuron projection guidance;neuron death;protein homotetramerization;thymine catabolic process;axon guidance;microtubule cytoskeleton organization;protein homooligomerization;p…	0.320853	0.136435	0	0	0	0.27999	0	0	0	0	0	0	0	0	0.133209	0.0830309	0.106287	0	0	0	0	0	0	0
qilexprot_26500	AP4E Adaptor protein complex 4 subunit epsilon GO:0009166;GO:0006886;GO:0016192 nucleotide catabolic process;intracellular protein transport;vesicle-mediated transport GO:0004850 uridine phosphorylase activity GO:0005905;GO:0005802;GO:0032588;GO:0009506;GO:0030124;GO:0030117;GO:0005829;GO:0031904 coated pit;trans-Golgi network;trans-Golgi network membrane;plasmodesma;AP-4 adaptor complex;membrane…	0.0816716	0.0430296	0.0501979	0	0	0	0.0330575	0	0	0	0	0	0	0	0.0829995	0	0.0299536	0.128635	0	0	0	0	0	0
qilexprot_42138	fabZ 3-hydroxyacyl-[acyl-carrier-protein] dehydratase FabZ 4.2.1.59;4.2.1.-;4.2.1.61;4.2.1.60;3.5.1.108 GO:0009245;GO:0009817;GO:0006633 lipid A biosynthetic process;defense response to fungus, incompatible interaction;fatty acid biosynthetic process GO:0047450;GO:0047451;GO:0019171;GO:0004317;GO:0008759;GO:0016836;GO:0008693;GO:0103117 crotonoyl-[acyl-carrier-protein] hydratase activity;3-hydrox…	0.175011	0.230891	0	0	0	0.0803451	0	0.0582296	0	0.0842186	0.0831166	0.0297469	0	0.0692866	0.133209	0.170213	0.11595	0.137609	0	0.10389	0.106854	0.180119	0.117576	0
qilexprot_54514	PTC52 Protochlorophyllide-dependent translocon component 52, chloroplastic 1.14.12.20 GO:0015031 protein transport GO:0016491;GO:0010277;GO:0051537;GO:0046872 oxidoreductase activity;chlorophyllide a oxygenase [overall] activity;2 iron, 2 sulfur cluster binding;metal ion binding GO:0009536;GO:0009941;GO:0016021;GO:0009507;GO:0009706 plastid;chloroplast envelope;integral component of membrane;chlo…	0	0.0503761	0.0720231	0.0303989	0.0601422	0.0535634	0.0599932	0.0811396	0.03309	0.161419	0	0.113322	0.0984769	0.0585721	0	0.0498186	0	0.0747876	0.0169831	0.0480686	0	0	0.0543788	0.0874976
qilexprot_64942	At3g52155 AT3g52150/F4F15_260 GO:0004497;GO:0016705;GO:0003676;GO:0016791;GO:0000166 monooxygenase activity;oxidoreductase activity, acting on paired donors, with incorporation or reduction of molecular oxygen;nucleic acid binding;phosphatase activity;nucleotide binding GO:0009507;GO:0005829 chloroplast;cytosol Monooxygenase;Iron;Heme GO:0005829;GO:0016791;GO:0009536	0	0	0.00971221	0.0514442	0	0	0	0	0.102422	0.00533385	0.0054857	0.0566608	0.00764644	0	0	0	0	0	0	0	0	0.0715179	0	0.0521263
qilexprot_78318	a6 Proteasome subunit alpha type 3.4.25.1 GO:0038095;GO:0051437;GO:0038061;GO:0002862;GO:0006521;GO:0051603;GO:0007370;GO:0002223;GO:0043161;GO:0051436;GO:0046685;GO:0050852;GO:0060071;GO:0045842;GO:0000209;GO:0000165;GO:0043488;GO:0002479;GO:0090263;GO:0090090;GO:0033209;GO:0010499;GO:0031145;GO:0006511 Fc-epsilon receptor signaling pathway;positive regulation of ubiquitin-protein ligase activit…	0.218763	0.293861	0	0	0	0.0474766	0	0	0	0	0	0	0	0	0	0	0	0	0	0	0	0	0	0
qilexprot_66067	DPYL2 DPYL2 3.5.2.2;3.5.2.-;3.1.6.- GO:0097485;GO:0070997;GO:0051289;GO:0007420;GO:0006210;GO:0010976;GO:0007411;GO:0030334;GO:0000226;GO:0051260;GO:0051017;GO:0009220;GO:0019483;GO:0006212;GO:0010977;GO:0006208;GO:0046135;GO:0051491;GO:0030516;GO:0010975;GO:0030336;GO:0007010;GO:0048666;GO:0048678;GO:0051764;GO:0019860;GO:0071345;GO:0043562;GO:0019482 neuron projection guidance;neuron death;prot…	0.233347	0.16792	0	0	0	0.316511	0	0	0	0	0.0108052	0	0	0	0.112715	0.116243	0.0744009	0	0	0	0	0	0	0
qilexprot_45591	MED8 Mediator of RNA polymerase II transcription subunit 8 GO:0010638;GO:0009909;GO:0006355;GO:0009887;GO:0009888;GO:0000278;GO:0031048;GO:0045132;GO:0010332;GO:0032204;GO:0042138;GO:0050832;GO:0007131;GO:0006351;GO:0007062;GO:0043247 positive regulation of organelle organization;regulation of flower development;regulation of transcription, DNA-templated;organ morphogenesis;tissue development;mit…	0	0	0.0632931	0.0830123	0	0.0255643	0	0	0	0.0231601	0	0.0198313	0	0.0250003	0	0	0	0	0.0370539	0	0.0410978	0	0	0.0567804
qilexprot_45393	CYP37 Peptidyl-prolyl cis-trans isomerase CYP37, chloroplastic 5.2.1.8 GO:0016556;GO:0019288;GO:0006457;GO:0000209 mRNA modification;isopentenyl diphosphate biosynthetic process, methylerythritol 4-phosphate pathway;protein folding;protein polyubiquitination GO:0003755;GO:0034450 peptidyl-prolyl cis-trans isomerase activity;ubiquitin-ubiquitin ligase activity GO:0031977;GO:0009579;GO:0009543;GO:0…	0	0	0	0	0.0971528	0	0.146922	0.219554	0	0	0.24935	0	0.127441	0	0.245924	0	0.270549	0	0	0	0.141376	0	0	0.307173
qilexprot_52019	AOG Abscisate beta-glucosyltransferase 2.4.1.128;2.4.1.272;2.4.1.238;2.4.1.-;2.4.1.263;2.4.1.91 GO:0009813;GO:0008152;GO:0009636;GO:0051707;GO:0052696 flavonoid biosynthetic process;metabolic process;response to toxic substance;response to other organism;flavonoid glucuronidation GO:0102240;GO:0033837;GO:0035251;GO:0016758;GO:0080043;GO:0050275;GO:0042802;GO:0080044;GO:0047893 soyasapogenol B glu…	0	0	0	0.0654745	0	0	0.0526471	0	0	0	0.0573505	0	0.0579276	0.0592864	0.0307405	0.0390245	0.0415486	0	0	0.0403156	0	0.0291369	0	0.058642
qilexprot_45163	TPS7 Probable alpha,alpha-trehalose-phosphate synthase [UDP-forming] 7 2.4.1.15;3.1.3.12 GO:0005992 trehalose biosynthetic process GO:0004805;GO:0016740;GO:0016757;GO:0003824;GO:0003825 trehalose-phosphatase activity;transferase activity;transferase activity, transferring glycosyl groups;catalytic activity;alpha,alpha-trehalose-phosphate synthase (UDP-forming) activity GO:0005739;GO:0005829 mitoc…	0.0845884	0.0598216	0	0	0	0.0998226	0	0	0	0	0	0	0	0	0.0604564	0	0.066671	0.0598301	0	0	0	0	0	0
qilexprot_18762	ELC Protein ELC GO:0051301;GO:0015031;GO:0006464;GO:0010091 cell division;protein transport;cellular protein modification process;trichome branching GO:0043130 ubiquitin binding GO:0005769;GO:0005770;GO:0043234;GO:0000813 early endosome;late endosome;protein complex;ESCRT I complex Endosome;Protein transport;Transport;Coiled coil GO:0032182;GO:0006810;GO:0000902;GO:0006464;GO:0051301;GO:0043234;G…	0	0	0.0698406	0.056121	0.0370106	0	0.0869289	0.0315013	0.0149693	0	0	0.00779086	0.0637203	0	0.133209	0	0	0.107694	0.0771957	0	0.0608248	0	0	0
qilexprot_41839	Sb04g005880 Putative uncharacterized protein Sb04g005880 GO:0009651;GO:0043069;GO:0019441 response to salt stress;negative regulation of programmed cell death;tryptophan catabolic process to kynurenine GO:0004061 arylformamidase activity GO:0005783;GO:0005794;GO:0005618 endoplasmic reticulum;Golgi apparatus;cell wall Signal GO:0044281;GO:0016810;GO:0005783;GO:0034641;GO:0005794;GO:0009056	0.0495863	0	0	0	0	0.0572154	0	0.0286375	0	0.0364947	0.04987	0	0	0.0707152	0.143456	0.0871825	0.11595	0.0508556	0	0	0	0.0529763	0.0734849	0
qilexprot_47697	PTI13 PTI1-like tyrosine-protein kinase 3 2.7.11.1;2.7.11.25;2.7.10.2;2.7.11.- GO:0048768;GO:0009860;GO:0006857;GO:0009626 root hair cell tip growth;pollen tube growth;oligopeptide transport;plant-type hypersensitive response GO:0004713;GO:0004674;GO:0004715;GO:0004672;GO:0019901;GO:0004709;GO:0005524 protein tyrosine kinase activity;protein serine/threonine kinase activity;non-membrane spanning …	0	0	0.0676581	0.101719	0	0	0.0967237	0.0696846	0.0764222	0	0	0	0.173783	0	0	0	0	0	0.115794	0.0790806	0.0969908	0.084762	0	0.121007
qilexprot_33040	ERDJ3B DnaJ protein ERDJ3B GO:0036498;GO:0016556;GO:0009408;GO:0030433;GO:0034975;GO:0006457;GO:0052033;GO:0006986;GO:0032781 IRE1-mediated unfolded protein response;mRNA modification;response to heat;ER-associated ubiquitin-dependent protein catabolic process;protein folding in endoplasmic reticulum;protein folding;pathogen-associated molecular pattern dependent induction by symbiont of host inn…	0.0947974	0.115445	0	0	0.115658	0	0	0	0	0	0	0	0.0683545	0	0.19469	0.199274	0.106287	0.290176	0	0	0	0	0	0
qilexprot_4446	eff Ubiquitin-conjugating enzyme E2-17 kDa 6.3.2.19;2.3.2.24;2.3.2.23 GO:0038095;GO:0051437;GO:0007067;GO:0085020;GO:0007286;GO:0035103;GO:0035666;GO:0051865;GO:0009960;GO:0030509;GO:0002223;GO:0044314;GO:0007140;GO:0001751;GO:0045676;GO:0034067;GO:0051439;GO:0048132;GO:0071629;GO:0043161;GO:0048477;GO:0000070;GO:0051436;GO:0070936;GO:0016322;GO:0070979;GO:0006915;GO:1903955;GO:0061418;GO:0035519…	0.0291684	0.0430296	0.0632931	0	0.0259074	0.0292164	0.0330575	0.0210008	0.0228479	0.0322838	0	0.0184148	0.0382322	0.0250003	0	0.0411003	0.0164262	0.0508556	0.054037	0.0248096	0	0	0.0521743	0.0558496
qilexprot_53655	At3g01060 Putative uncharacterized protein At3g01060 GO:0010264;GO:0006260;GO:0007623 myo-inositol hexakisphosphate biosynthetic process;DNA replication;circadian rhythm GO:0016740 transferase activity Signal GO:0006259;GO:0009058	0	0.0808117	0.0556542	0.0970425	0.0462632	0	0	0.0515475	0.0496351	0.0645676	0.0407272	0.0658682	0.0440249	0.0578579	0.122962	0.0705763	0.0531435	0	0	0.125599	0	0	0.0433561	0.297864
qilexprot_32144	pds Phytoene desaturase 1.3.99.26;1.3.5.5;1.3.99.30;1.3.99.28;1.-.-.-;1.14.99.30;1.14.99.-;1.3.-.-;1.3.99.-;1.3.5.6;1.3.99.31 GO:0010155;GO:0016117;GO:0046777;GO:0009635;GO:0052889 regulation of proton transport;carotenoid biosynthetic process;protein autophosphorylation;response to herbicide;9,9'-di-cis-zeta-carotene desaturation to 7,9,7',9'-tetra-cis-lycopene GO:0016166;GO:0016705;GO:0052886;G…	0	0	0	0.0549518	0.0393237	0	0	0.0410471	0.0338779	0.0357929	0.0473765	0.0665764	0.0393907	0	0	0	0	0	0.0694762	0	0.0443856	0	0	0.0632962
qilexprot_42142	UPF1 Regulator of nonsense transcripts 1 homolog 3.6.5.5;3.6.1.15;3.6.4.- GO:0000294;GO:0009744;GO:0048571;GO:0071222;GO:0032201;GO:0010182;GO:2000815;GO:0030466;GO:0000956;GO:0009867;GO:0000184;GO:0006449;GO:0048825;GO:2000624;GO:0061158;GO:0061014;GO:0008298;GO:0009611;GO:0009048;GO:0016246;GO:0009863;GO:0070478;GO:0043009;GO:0006310;GO:0016567;GO:0042742;GO:0071347;GO:0071456;GO:0071044 nuclea…	0.335437	0.10495	0	0	0	0.0620848	0	0	0	0	0	0	0	0	0	0	0.0647385	0	0	0	0	0	0	0
qilexprot_42210	pco105342b DNA-binding protein HEXBP GO:0009408;GO:0042542;GO:0009644;GO:0034976 response to heat;response to hydrogen peroxide;response to high light intensity;response to endoplasmic reticulum stress GO:0003676;GO:0003677;GO:0008270 nucleic acid binding;DNA binding;zinc ion binding Metal-binding;Zinc;DNA-binding;Zinc-finger GO:0003677;GO:0043167	0	0	0.0447416	0.0339064	0.0282206	0.0292164	0.0355062	0.000696846	0	0.0168437	0.00108052	0.0127487	0.0266467	0	0.0143456	0	0	0.0777791	0	0.0589228	0	0.0264881	0	0
qilexprot_53465	cit1 Citrate synthase 2.3.3.16 GO:0006099;GO:0006101;GO:0046686 tricarboxylic acid cycle;citrate metabolic process;response to cadmium ion GO:0004108;GO:0016829;GO:0046912 citrate (Si)-synthase activity;lyase activity;transferase activity, transferring acyl groups, acyl groups converted into alkyl on transfer GO:0005618;GO:0005739;GO:0005759;GO:0009507 cell wall;mitochondrion;mitochondrial matrix…	0	0	0	0	0	0	0	0	0	0	0	0.067993	0.220125	0	0	0.0747278	0	0	0	0	0.0821956	0	0.102879	0.0930826
qilexprot_45709	valS Valyl-tRNA synthetase 6.1.1.17;6.1.1.9 GO:0006418;GO:0006438;GO:0007602;GO:0009793;GO:0022008;GO:0045494 tRNA aminoacylation for protein translation;valyl-tRNA aminoacylation;phototransduction;embryo development ending in seed dormancy;neurogenesis;photoreceptor cell maintenance GO:0002161;GO:0004812;GO:0004832;GO:0005524;GO:0016874 aminoacyl-tRNA editing activity;aminoacyl-tRNA ligase activ…	0.0466695	0.0430296	0	0	0.0365479	0.076693	0	0	0	0	0	0	0	0.0171431	0.0471355	0.0390245	0.0463798	0.0717961	0	0	0	0	0.0271894	0
qilexprot_40150	qor Flavoprotein wrbA 1.6.5.2;1.6.5.5;1.6.5.7 GO:0030466;GO:0045892;GO:0071365 chromatin silencing at silent mating-type cassette;negative regulation of transcription, DNA-templated;cellular response to auxin stimulus GO:0003955;GO:0003960;GO:0010181;GO:0016491;GO:0050625 NAD(P)H dehydrogenase (quinone) activity;NADPH;FMN binding;oxidoreductase activity;2-hydroxy-1,4-benzoquinone reductase activi…	0.0422942	0.0325346	0.0414679	0.0385832	0.031459	0	0	0.0267283	0.0228479	0	0	0	0.0486592	0.0292861	0.0430368	0.0622732	0	0	0	0	0	0.0450298	0	0
qilexprot_38326	Hmgcl Hydroxymethylglutaryl-CoA lyase, mitochondrial 4.1.3.4 GO:0006552;GO:0006004;GO:0042594;GO:0007264;GO:0007005;GO:0007034;GO:0006637;GO:0001889;GO:0051262;GO:0006551;GO:0007584;GO:0070542;GO:0046951 leucine catabolic process;fucose metabolic process;response to starvation;small GTPase mediated signal transduction;mitochondrion organization;vacuolar transport;acyl-CoA metabolic process;liver …	0	0	0.088392	0.0549518	0	0	0	0.0315013	0.0196965	0.0280729	0	0.03258	0	0	0	0.045667	0.0154599	0	0.0578968	0.0403156	0.0476735	0.0529763	0	0.0251323
qilexprot_34779	arp 60S acidic ribosomal protein P0 4.2.99.18 GO:0009651;GO:0002181;GO:0006413;GO:0010024;GO:0019083;GO:0010043;GO:0009409;GO:0000184;GO:0042254;GO:0046686;GO:0009735;GO:0055085;GO:0000027;GO:0006479;GO:0043009;GO:0002182 response to salt stress;cytoplasmic translation;translational initiation;phytochromobilin biosynthetic process;viral transcription;response to zinc ion;response to cold;nuclear-…	0.393774	0.230891	0	0	0	0.194776	0	0	0.094543	0.168437	0	0	0	0	0.0829995	0.120395	0.144937	0	0	0	0	0.0768156	0	0
qilexprot_62995	At2g39020 Probable acetyltransferase NATA1-like 2.3.1.-;2.3.1.110 GO:0006591;GO:0006952;GO:0009753 ornithine metabolic process;defense response;response to jasmonic acid GO:0050366;GO:0008080 tyramine N-feruloyltransferase activity;N-acetyltransferase activity GO:0009507 chloroplast Plant defense;Transferase;Acyltransferase GO:0016746;GO:0009536	0	0	0	0.0666436	0	0	0.106518	0.133642	0.126057	0	0	0	0.0892084	0	0	0.045667	0	0	0.196849	0.134902	0.157816	0	0	0
qilexprot_23600	At1g56500 Haloacid dehalogenase-like hydrolase family protein 2.7.1.26;3.1.3.18;5.4.2.6 GO:0008152;GO:0010196 metabolic process;nonphotochemical quenching GO:0008531;GO:0008801;GO:0008967;GO:0016787 riboflavin kinase activity;beta-phosphoglucomutase activity;phosphoglycolate phosphatase activity;hydrolase activity GO:0009534;GO:0009570;GO:0042651 chloroplast thylakoid;chloroplast stroma;thylakoid…	0.0860469	0.0304356	0	0.0128611	0	0.0292164	0.0269357	0.0190917	0	0.0842186	0.0914283	0	0	0.024286	0	0.116243	0.0966246	0.0329066	0	0	0	0	0.132273	0.0242015
qilexprot_73302	AMI1 Amidase 1 3.5.1.4 GO:0009684 indoleacetic acid biosynthetic process GO:0004040;GO:0016810;GO:0016884;GO:0043864 amidase activity;hydrolase activity, acting on carbon-nitrogen (but not peptide) bonds;carbon-nitrogen ligase activity, with glutamine as amido-N-donor;indoleacetamide hydrolase activity GO:0005829 cytosol Acetylation;Auxin biosynthesis;Hydrolase;Nucleus GO:0005829;GO:0016810;GO:00…	0	0	0.163689	0.116919	0.0647685	0	0.100397	0.06873	0	0.0582512	0	0	0.0741473	0.0928583	0	0	0	0	0	0.125599	0.164391	0.0741668	0.0881819	0.111699
qilexprot_12738	RPN8A 26S proteasome non-ATPase regulatory subunit 7 homolog A GO:0038095;GO:0007052;GO:0051437;GO:0038061;GO:0006521;GO:0008283;GO:0002223;GO:0043161;GO:0051436;GO:0009793;GO:0050852;GO:0060071;GO:0045842;GO:0000209;GO:0000165;GO:0022008;GO:0021551;GO:0043488;GO:0002479;GO:0000022;GO:0090263;GO:0009965;GO:0045087;GO:0090090;GO:0035690;GO:0033209;GO:0031145;GO:0000079 Fc-epsilon receptor signalin…	0	0	0	0	0	0	0	0.0935492	0.181207	0	0	0	0	0	0	0	0	0	0	0	0.279465	0.0662203	0	0
qilexprot_49880	MSRB1 Peptide methionine sulfoxide reductase B1, chloroplastic 1.8.4.-;1.8.4.12;1.8.4.11 GO:0030091;GO:0006979 protein repair;response to oxidative stress GO:0008113;GO:0033743;GO:0008270;GO:0046872 peptide-methionine (S)-S-oxide reductase activity;peptide-methionine (R)-S-oxide reductase activity;zinc ion binding;metal ion binding GO:0009570;GO:0009507 chloroplast stroma;chloroplast Oxidoreducta…	0	0	0.218252	0.106396	0	0	0	0	0	0	0	0.106239	0	0	0.409874	0.269851	0.212574	0.275218	0.17369	0	0	0.450298	0.139621	0.167549
qilexprot_51654	ptb Polypyrimidine tract-binding-like protein GO:0051148;GO:0075522;GO:0008543;GO:0016070;GO:0033119;GO:0048025;GO:0045595;GO:0006417;GO:0008380;GO:0000381;GO:0043484;GO:0006397;GO:0010467 negative regulation of muscle cell differentiation;IRES-dependent viral translational initiation;fibroblast growth factor receptor signaling pathway;RNA metabolic process;negative regulation of RNA splicing;neg…	0	0	0	0.0339064	0.0370106	0	0	0.0305467	0.0283629	0	0	0	0.0521348	0	0	0.018682	0	0	0	0.0372144	0	0	0	0.0307173
qilexprot_20981	kars Lysine--tRNA ligase 6.1.1.6 GO:0006418;GO:0043401;GO:0015966;GO:0006430 tRNA aminoacylation for protein translation;steroid hormone mediated signaling pathway;diadenosine tetraphosphate biosynthetic process;lysyl-tRNA aminoacylation GO:0003676;GO:0005524;GO:0004824;GO:0004000;GO:0004812;GO:0016874 nucleic acid binding;ATP binding;lysine-tRNA ligase activity;adenosine deaminase activity;amino…	0	0.157425	0	0	0	0.194776	0	0	0	0	0	0	0	0	0.112715	0.0386094	0.0705359	0	0	0	0	0	0.0881819	0
qilexprot_765	TUBB4 Tubulin beta-4 chain GO:0070914;GO:0009651;GO:0007067;GO:0000212;GO:0051228;GO:0007411;GO:0031122;GO:0019233;GO:0007017;GO:0042438;GO:0051298;GO:0009416;GO:0048312;GO:0007435;GO:0030537;GO:0046686;GO:0042267;GO:0030705;GO:0007409;GO:0010739;GO:1903087;GO:0009987;GO:0032720;GO:0022008;GO:0006928;GO:0090037;GO:0071963;GO:0030473;GO:0043473;GO:0007635;GO:0007019;GO:0051897;GO:0007507;GO:005122…	0.126883	0	0	0	0	0.0645195	0	0	0	0	0	0	0	0	0	0.0498186	0.0231899	0	0	0	0	0	0	0
qilexprot_1855	asd Aspartate-semialdehyde dehydrogenase 1.2.1.11 GO:0009086;GO:0009088;GO:0009089;GO:0019877;GO:0009097;GO:0071266;GO:0008652 methionine biosynthetic process;threonine biosynthetic process;lysine biosynthetic process via diaminopimelate;diaminopimelate biosynthetic process;isoleucine biosynthetic process;'de novo' L-methionine biosynthetic process;cellular amino acid biosynthetic process GO:0050…	0.0889637	0.0262376	0	0	0.0555159	0.0267817	0	0.0190917	0	0.0603567	0.0415583	0	0.0162197	0	0.0307405	0.0664247	0.0231899	0.00957282	0	0	0	0	0	0
qilexprot_22423	ptrB Oligopeptidase B 3.4.-.-;3.4.21.83 GO:0006508 proteolysis GO:0004252;GO:0008233;GO:0070008 serine-type endopeptidase activity;peptidase activity;serine-type exopeptidase activity Signal;Hydrolase;Protease GO:0008233;GO:0005829	0.0845884	0.0724157	0	0	0.0601422	0.0304337	0	0	0	0.0547421	0	0	0	0.0785724	0	0.0664247	0.0724684	0	0	0.046518	0.0509613	0	0	0
qilexprot_54806	At3g26990 At3g26990 Coiled coil	0	0	0.0447416	0.112242	0.0305337	0.0389552	0.024487	0.0248192	0.0252115	0.0308802	0.0241038	0.0205395	0.0266467	0.024286	0.0317652	0	0	0	0	0	0.0493174	0	0.0264546	0
qilexprot_49595	nudC Nuclear migration protein nudC GO:0007062;GO:0007067;GO:0007097;GO:0007275;GO:0008283;GO:0009408;GO:0009555;GO:0009735;GO:0009792;GO:0009880;GO:0009965;GO:0010286;GO:0010450;GO:0010972;GO:0032502;GO:0035046;GO:0040011;GO:0040025;GO:0042026;GO:0048448;GO:0048477;GO:0048489;GO:0048833;GO:0050775;GO:0051301;GO:0051647;GO:0051932 sister chromatid cohesion;mitotic nuclear division;nuclear migrati…	0.121049	0.0850097	0	0	0.0430248	0.0900838	0	0	0	0.0533385	0	0	0.0301223	0.0928583	0.0717279	0.0664247	0.0801984	0.116669	0	0	0	0	0.0418864	0
qilexprot_32637	dlat Acetyltransferase component of pyruvate dehydrogenase complex 2.3.1.168;2.3.1.12;2.3.1.61 GO:0006099;GO:0008152;GO:0046487;GO:0010510;GO:0006086;GO:0006090;GO:0009583;GO:0050908;GO:0006006;GO:0006096;GO:0030431 tricarboxylic acid cycle;metabolic process;glyoxylate metabolic process;regulation of acetyl-CoA biosynthetic process from pyruvate;acetyl-CoA biosynthetic process from pyruvate;pyruv…	0.134175	0.0829107	0	0	0	0.206949	0	0	0	0	0	0	0	0	0	0.0199274	0.0821309	0	0	0	0	0	0	0
qilexprot_21456	SKD1 Vacuolar protein sorting-associated protein 4 3.6.4.3;3.6.4.6 GO:0007032;GO:0007033;GO:0010091;GO:0015031;GO:0016125;GO:0016192;GO:0031122;GO:0032511;GO:0045053;GO:0051260;GO:0055075;GO:0055078;GO:0070676 endosome organization;vacuole organization;trichome branching;protein transport;sterol metabolic process;vesicle-mediated transport;cytoplasmic microtubule organization;late endosome to vac…	0	0	0.0425591	0.0280605	0.0282206	0	0.0094275	0.0105004	0	0.0140364	0.009974	0	0.023171	0.0464291	0.0143456	0	0	0	0	0	0	0	0	0
qilexprot_67934	trI NAD(P)-binding rossmann-fold protein 1.1.1.236;1.1.1.206;1.1.1.-;1.1.1.184 GO:0009710;GO:0007568;GO:0002213 tropane alkaloid biosynthetic process;aging;defense response to insect GO:0004022;GO:0050356;GO:0004090;GO:0016491;GO:0050358 alcohol dehydrogenase (NAD) activity;tropine dehydrogenase activity;carbonyl reductase (NADPH) activity;oxidoreductase activity;tropinone reductase activity GO:0…	0	0.0262376	0.0556542	0.0596285	0	0.0231296	0.0281601	0	0.0590894	0.0470221	0.0515323	0.0538278	0.0521348	0.0857153	0.0758267	0.116243	0	0.0867536	0	0.0496192	0.0542491	0.103304	0.102879	0
qilexprot_43054	At3g53970 Probable proteasome inhibitor GO:0006511 ubiquitin-dependent protein catabolic process GO:0000502 proteasome complex Acetylation;Proteasome GO:0005622;GO:0009056;GO:0043234	0	0	0.316465	0.292297	0.161921	0.133908	0.318331	0.248192	0	0	0	0	0.208539	0	0.112715	0.0954856	0.135274	0.167524	0.104214	0.248096	0.246587	0.190715	0	0.148932
qilexprot_62030	garL 4-hydroxy-2-oxovalerate aldolase 4.1.2.20;4.1.2.52;4.1.2.- GO:0005975 carbohydrate metabolic process GO:0008672;GO:0016832;GO:0003824;GO:0016829;GO:0046872 2-dehydro-3-deoxyglucarate aldolase activity;aldehyde-lyase activity;catalytic activity;lyase activity;metal ion binding GO:0009536;GO:0005739;GO:0005737;GO:0009507 plastid;mitochondrion;cytoplasm;chloroplast Metal-binding;Magnesium;Pyruv…	0	0.0955047	0.25099	0.198762	0.0879001	0	0	0.0400925	0.259993	0	0	0.0318717	0.0185368	0	0	0.112092	0.0241561	0.017949	0.347381	0	0.3781	0.259584	0.117576	0.130316
qilexprot_45546	CHL Apolipoprotein D GO:0009408;GO:0010431;GO:0006629;GO:0046322;GO:0009737;GO:0009414;GO:0009644;GO:0006979;GO:1901562 response to heat;seed maturation;lipid metabolic process;negative regulation of fatty acid oxidation;response to abscisic acid;response to water deprivation;response to high light intensity;response to oxidative stress;response to paraquat GO:0045735;GO:0036094 nutrient reservoi…	0.0904221	0	0	0.0455983	0.0555159	0	0.0820315	0.034365	0.0583015	0.0371966	0.0681556	0	0.0834157	0.0928583	0.0911969	0.0622732	0.135274	0.110686	0	0.0883842	0	0.0715179	0	0.130316
qilexprot_53543	RIDA Reactive Intermediate Deaminase A, chloroplastic 3.5.99.10;3.5.4.-;3.1.-.- GO:0009651;GO:0050680;GO:0007420;GO:0070314;GO:0009636;GO:0019761;GO:0001822;GO:0033993;GO:1902074;GO:0009097;GO:0030324;GO:0017148;GO:0006449;GO:0046686;GO:0044255;GO:0019354;GO:0032543;GO:0006402;GO:0009082 response to salt stress;negative regulation of epithelial cell proliferation;brain development;G1 to G0 transi…	0	0	0	0.0385832	0.0235942	0	0.0159166	0.02291	0.0291507	0	0.0365713	0	0	0	0.0204937	0	0.0328524	0.0263252	0.0424576	0	0.03781	0.0209256	0.0587879	0
qilexprot_8960	eprs Bifunctional glutamate/proline--tRNA ligase 6.1.1.17;6.1.1.15;6.1.1.18 GO:0006418;GO:0006424;GO:0006412;GO:0017148;GO:0006425;GO:0006433;GO:0043039;GO:0071346 tRNA aminoacylation for protein translation;glutamyl-tRNA aminoacylation;translation;negative regulation of translation;glutaminyl-tRNA aminoacylation;prolyl-tRNA aminoacylation;tRNA aminoacylation;cellular response to interferon-gamma…	0	0	0	0.0128611	0.0272953	0.024347	0	0.0124096	0.0141814	0.0245638	0	0	0.0185368	0.0178574	0.0235677	0	0.0183587	0	0.0227727	0	0.0197269	0	0.0315985	0
qilexprot_4392	mipA Aquaporin GO:0009651;GO:0034220;GO:0009737;GO:0006833;GO:0009992;GO:0009414;GO:0015670;GO:0048767;GO:0080170;GO:0009624 response to salt stress;ion transmembrane transport;response to abscisic acid;water transport;cellular water homeostasis;response to water deprivation;carbon dioxide transport;root hair elongation;hydrogen peroxide transmembrane transport;response to nematode GO:0015254;GO:…	0	0	0	0	0	0	0.0195896	0	0.0787858	0	0	0.106239	0.0312809	0	0	0	0	0.0221371	0.111934	0.0294614	0	0	0	0.0279248
qilexprot_22312	c3h Coumarate 3-hydroxylase 1.14.-.-;1.14.13.88;1.14.13.36;1.14.13.21 GO:0051792;GO:0009813;GO:0009699;GO:0009805;GO:0044550;GO:0080110;GO:0008216;GO:0009809 medium-chain fatty acid biosynthetic process;flavonoid biosynthetic process;phenylpropanoid biosynthetic process;coumarin biosynthetic process;secondary metabolite biosynthetic process;sporopollenin biosynthetic process;spermidine metabolic …	0	0.0367326	0.120039	0.0935349	0.0555159	0	0.0685636	0.0544113	0.094543	0.0772004	0	0.0651599	0.0706716	0.0535721	0.0543083	0	0	0	0.111934	0.142655	0.18083	0.113899	0	0.148932
qilexprot_24599	CXE1 CXE carboxylesterase 3.-.-.-;3.1.1.-;3.1.1.1;3.1.1.3 GO:0008152 metabolic process GO:0052689;GO:0016787;GO:0004806 carboxylic ester hydrolase activity;hydrolase activity;triglyceride lipase activity Receptor;Hydrolase GO:0006259;GO:0006950	0	0.0703167	0.0796619	0.0607977	0.0786475	0	0.0673393	0	0.0685436	0.0526367	0.0457142	0	0.0625618	0	0.133209	0	0	0.191456	0.0424576	0.147307	0.136445	0.0874108	0	0.15824
qilexprot_41233	RPS24A 40S ribosomal protein S24-1 2.5.1.47 GO:0060216;GO:0002181;GO:0060215;GO:0006412;GO:0034101;GO:0000462;GO:0006535;GO:0002182 definitive hemopoiesis;cytoplasmic translation;primitive hemopoiesis;translation;erythrocyte homeostasis;maturation of SSU-rRNA from tricistronic rRNA transcript (SSU-rRNA, 5.8S rRNA, LSU-rRNA);cysteine biosynthetic process from serine;cytoplasmic translational elong…	0	0.178415	0	0.0572901	0.0925264	0	0	0	0	0	0	0	0	0	0	0	0.154599	0.188465	0	0.085283	0	0	0.198409	0
qilexprot_74111	PSAL Photosystem I reaction center subunit XI, chloroplastic GO:0051321;GO:0015979;GO:0009767 meiotic cell cycle;photosynthesis;photosynthetic electron transport chain GO:0016168;GO:0004725 chlorophyll binding;protein tyrosine phosphatase activity GO:0042651;GO:0009536;GO:0009538;GO:0009579;GO:0009535;GO:0009941;GO:0016021;GO:0009534;GO:0009507;GO:0010287 thylakoid membrane;plastid;photosystem I …	0	0.0629702	0.141864	0.0748279	0.0879001	0	0.119986	0.11455	0.181207	0.0912369	0.0731426	0.141652	0.208539	0	0	0	0	0.0448726	0	0.085283	0	0	0	0
qilexprot_5080	ndhS NAD(P)H-quinone oxidoreductase subunit S, chloroplastic 1.6.5.- GO:0009767;GO:0010155;GO:0006810;GO:0009637;GO:0070838;GO:0046777 photosynthetic electron transport chain;regulation of proton transport;transport;response to blue light;divalent metal ion transport;protein autophosphorylation GO:0048038;GO:0016491 quinone binding;oxidoreductase activity GO:0009535;GO:0009534;GO:0009507;GO:00105…	0	0	0	0.087689	0	0	0	0	0	0.0701822	0.0914283	0.0849912	0.108904	0.0271432	0	0	0	0	0	0	0	0	0.0492349	0
qilexprot_16546	PHYPADRAFT_120007 Predicted protein GO:0009941 chloroplast envelope Signal GO:0009536	0	0	0.0512892	0.0245529	0	0	0	0	0	0.0105273	0.014961	0.0184148	0.0173783	0.036429	0.0143456	0.0190971	0.0231899	0	0	0.0341132	0.0093703	0.0397322	0.033803	0.0381639
qilexprot_19381	DIT1 Dicarboxylate transporter 1, chloroplastic GO:0098656;GO:0015813;GO:0015743;GO:0019676;GO:0006820;GO:0071423;GO:0055085;GO:0006814;GO:0015729;GO:0009624;GO:0015742 anion transmembrane transport;L-glutamate transport;malate transport;ammonia assimilation cycle;anion transport;malate transmembrane transport;transmembrane transport;sodium ion transport;oxaloacetate transport;response to nematod…	0	0.0797622	0.196427	0.10055	0.106405	0	0.0857045	0.181371	0.307265	0.0652695	0.054857	0.247891	0.150612	0	0	0	0	0.125643	0.169831	0.170566	0.0410978	0.105953	0	0.0893593
qilexprot_5521	pldd Phospholipase D 3.1.4.4 GO:0006643;GO:0010044;GO:0009793;GO:0009409;GO:0006366;GO:0012501;GO:0016042;GO:0009816;GO:0046686;GO:0046470;GO:0009789;GO:0090333;GO:0046473 membrane lipid metabolic process;response to aluminum ion;embryo development ending in seed dormancy;response to cold;transcription from RNA polymerase II promoter;programmed cell death;lipid catabolic process;defense response …	0	0.0398811	0	0	0.0693948	0.0925185	0	0	0	0.0350911	0	0	0.0475006	0	0.0645551	0	0	0	0	0	0	0	0	0
qilexprot_17009	copd Coatomer subunit delta 2.3.1.225 GO:0048313;GO:0008344;GO:0035158;GO:0051645;GO:0015031;GO:0006909;GO:0010883;GO:0006888;GO:0007436;GO:0043473;GO:0021691;GO:0006890 Golgi inheritance;adult locomotory behavior;regulation of tube diameter, open tracheal system;Golgi localization;protein transport;phagocytosis;regulation of lipid storage;ER to Golgi vesicle-mediated transport;larval salivary gl…	0.0845884	0.0598216	0	0	0.0693948	0.111996	0	0	0	0	0	0	0	0	0.0768513	0.0830309	0.0763334	0.0418811	0	0.0403156	0.0410978	0	0.0411515	0
qilexprot_16206	rps8 40S ribosomal protein S8 GO:0035167;GO:0002181;GO:0006413;GO:0019083;GO:0006412;GO:0000184;GO:0022008;GO:0043009;GO:0000462;GO:0002182 larval lymph gland hemopoiesis;cytoplasmic translation;translational initiation;viral transcription;translation;nuclear-transcribed mRNA catabolic process, nonsense-mediated decay;neurogenesis;chordate embryonic development;maturation of SSU-rRNA from tricist…	0.0962558	0.0955047	0	0	0	0	0	0	0	0	0	0	0	0	0	0	0.164262	0.0688046	0	0	0	0	0	0
qilexprot_6838	PAG1 Proteasome subunit alpha type-3 3.4.25.1 GO:0038095;GO:0051437;GO:0038061;GO:0006521;GO:0051603;GO:0052548;GO:0002223;GO:0043161;GO:0051436;GO:0007224;GO:0009409;GO:0050852;GO:0060071;GO:0045842;GO:0046686;GO:0000165;GO:0043488;GO:0002479;GO:0090263;GO:0090090;GO:0033209;GO:0010499;GO:0031145;GO:0006511 Fc-epsilon receptor signaling pathway;positive regulation of ubiquitin-protein ligase act…	0.145842	0.199405	0	0	0	0.0438246	0	0	0	0	0	0	0	0	0	0.120395	0.0608735	0	0	0	0	0	0	0
qilexprot_39957	RPL18 50S ribosomal protein L18, chloroplastic GO:0048653;GO:0008361;GO:0010075;GO:0009926;GO:0006412;GO:0040007;GO:0009832;GO:0009664;GO:0010015;GO:0007389 anther development;regulation of cell size;regulation of meristem growth;auxin polar transport;translation;growth;plant-type cell wall biogenesis;plant-type cell wall organization;root morphogenesis;pattern specification process GO:0003735;GO…	0	0	0.196427	0.087689	0.0971528	0.133908	0.0232627	0.0305467	0.0693315	0.105273	0.064831	0.141652	0.0845742	0.0928583	0	0	0.0715022	0.152567	0.0926349	0.124048	0.0805517	0.145685	0.0808334	0.279248
qilexprot_32355	MAP1B Methionine aminopeptidase 1B, chloroplastic 3.4.11.18 GO:0031365;GO:0070084;GO:0009737;GO:0018206 N-terminal protein amino acid modification;protein initiator methionine removal;response to abscisic acid;peptidyl-methionine modification GO:0008235;GO:0070006;GO:0004177;GO:0046872 metalloexopeptidase activity;metalloaminopeptidase activity;aminopeptidase activity;metal ion binding GO:0022626…	0	0	0	0	0	0.0438246	0	0	0	0.0301783	0	0.0198313	0	0.0292861	0.0491849	0.0498186	0	0.0508556	0	0.0372144	0.0246587	0.042381	0.0352727	0
qilexprot_20938	SAM S-adenosylmethionine-dependent methyltransferase GO:0046686;GO:0032259 response to cadmium ion;methylation GO:0008168;GO:0008757 methyltransferase activity;S-adenosylmethionine-dependent methyltransferase activity GO:0005739;GO:0005802;GO:0005774;GO:0005768 mitochondrion;trans-Golgi network;vacuolar membrane;endosome Methyltransferase;Transferase GO:0005768;GO:0005773;GO:0008168;GO:0005794	0	0	0.0709319	0.0783355	0	0	0.0636662	0.0735029	0.149693	0.0589531	0	0	0	0	0.0737773	0	0	0	0.111934	0	0	0	0	0.0847052
qilexprot_35080	cshA DEAD-box ATP-dependent RNA helicase 53 3.6.4.13;5.99.1.-;3.6.1.3 GO:0009651;GO:0001510;GO:0009409;GO:0000373;GO:0010501;GO:0006392;GO:0034337;GO:0051604;GO:0009414;GO:0000372 response to salt stress;RNA methylation;response to cold;Group II intron splicing;RNA secondary structure unwinding;transcription elongation from mitochondrial promoter;RNA folding;protein maturation;response to water d…	0.437526	0.314851	0	0	0	0.584328	0	0	0	0	0	0	0	0	0	0.045667	0.106287	0	0	0	0	0	0	0
qilexprot_6803	SelH BnaA08g12540D protein GO:0006402 mRNA catabolic process GO:0003723;GO:0004654 RNA binding;polyribonucleotide nucleotidyltransferase activity Coiled coil;Selenium;Selenocysteine GO:0003723;GO:0016779;GO:0034655	0.0452111	0.0545741	0	0	0.03516	0.0401725	0	0	0	0	0.0207792	0	0	0	0	0.0124546	0.0231899	0.0358981	0	0	0	0	0	0
qilexprot_45243	At3g03890 AT3G03890 protein GO:0006401 RNA catabolic process GO:0010181;GO:0004733;GO:0016491 FMN binding;pyridoxamine-phosphate oxidase activity;oxidoreductase activity GO:0000178;GO:0009507 exosome (RNase complex);chloroplast Signal GO:0016491;GO:0009536	0	0	0	0.0222145	0	0	0.0118762	0	0.0133936	0.0287747	0.0274285	0.0177065	0.0498177	0	0	0.0415155	0	0.0418811	0.0351241	0.0263602	0.0361661	0	0	0.026994
qilexprot_74937	mipD Plasma membrane intrinsic protein GO:0034220;GO:0009737;GO:0006833;GO:0009992;GO:0009414;GO:0048767;GO:0080170;GO:0009624 ion transmembrane transport;response to abscisic acid;water transport;cellular water homeostasis;response to water deprivation;root hair elongation;hydrogen peroxide transmembrane transport;response to nematode GO:0015254;GO:0015250;GO:0005215;GO:0031625 glycerol channel …	0	0.00430296	0.0371028	0.018707	0	0	0.020814	0.0257738	0.0535743	0.0210547	0	0.0701177	0.0428664	0	0	0	0	0.0867536	0.0656164	0.0635746	0.0476735	0.0450298	0	0
qilexprot_3753	tsf Elongation factor Ts GO:0009902;GO:0016117;GO:0006414;GO:0006422;GO:0070125;GO:0046686;GO:0010027;GO:0034660;GO:0042744 chloroplast relocation;carotenoid biosynthetic process;translational elongation;aspartyl-tRNA aminoacylation;mitochondrial translational elongation;response to cadmium ion;thylakoid membrane organization;ncRNA metabolic process;hydrogen peroxide catabolic process GO:0004815;…	0.0772963	0	0	0	0	0.0426072	0	0	0	0	0	0	0	0	0	0.0340427	0.173924	0	0	0	0	0	0	0
qilexprot_3894	At4g35230 Probable serine/threonine-protein kinase At4g35230 2.7.11.1;2.7.1.40 GO:1902533;GO:0010098;GO:0009742;GO:0009737;GO:0080159 positive regulation of intracellular signal transduction;suspensor development;brassinosteroid mediated signaling pathway;response to abscisic acid;zygote elongation GO:0004743;GO:0004713;GO:0004674;GO:0030955;GO:0004672;GO:0005524 pyruvate kinase activity;protein …	0.0612537	0	0.0611105	0.0654745	0.0879001	0.0852145	0.0465253	0.0372288	0	0.0386002	0	0	0.0521348	0	0.0696786	0	0	0	0	0	0	0	0	0
qilexprot_45684	VAMP726 Putative vesicle-associated membrane protein 726 GO:0007033;GO:0006887;GO:0006623;GO:0006906;GO:0015031;GO:0016192;GO:0072661;GO:0009920 vacuole organization;exocytosis;protein targeting to vacuole;vesicle fusion;protein transport;vesicle-mediated transport;protein targeting to plasma membrane;cell plate formation involved in plant-type cell wall biogenesis GO:0005484;GO:0000149 SNAP rece…	0.0320853	0.0566731	0.0578368	0.0327372	0.0185053	0	0.00991724	0.0534567	0.0409686	0.0364947	0.0174545	0.0276221	0.0486592	0	0.0286912	0.0539701	0	0.0448726	0.0424576	0.0573722	0.012165	0	0	0.0716736
qilexprot_55846	agp ADP-glucose pyrophosphorylase 2.7.7.27 GO:0005978;GO:0009637;GO:0009902;GO:0010027;GO:0010114;GO:0010218;GO:0019252;GO:0019684;GO:0034660;GO:0048573 glycogen biosynthetic process;response to blue light;chloroplast relocation;thylakoid membrane organization;response to red light;response to far red light;starch biosynthetic process;photosynthesis, light reaction;ncRNA metabolic process;photope…	0.118132	0	0	0	0.245195	0	0	0.11455	0	0	0	0.0637434	0	0	0	0	0	0	0.0578968	0	0.103566	0	0	0
qilexprot_14221	Rd2 Response to dessication 2 GO:0006886;GO:0016036;GO:0002238;GO:0006888;GO:0006950;GO:0042631 intracellular protein transport;cellular response to phosphate starvation;response to molecule of fungal origin;ER to Golgi vesicle-mediated transport;response to stress;cellular response to water deprivation GO:0005886;GO:0030127 plasma membrane;COPII vesicle coat Protein transport;Hydrolase GO:000588…	0.0495863	0.0755642	0.0447416	0.0362448	0.0203558	0	0	0.11455	0.0449079	0	0	0	0.0544519	0	0	0	0	0	0.131233	0.119396	0.164391	0.0662203	0.0734849	0
qilexprot_26183	PAI1 N-(5'-phosphoribosyl)anthranilate isomerase 1, chloroplastic 5.3.1.24 GO:0009411;GO:0007275;GO:0006568;GO:0000162;GO:0040007 response to UV;multicellular organism development;tryptophan metabolic process;tryptophan biosynthetic process;growth GO:0004640;GO:0016853 phosphoribosylanthranilate isomerase activity;isomerase activity GO:0009507 chloroplast Chloroplast;Isomerase;Tryptophan biosynth…	0.0875053	0	0	0.0970425	0.0879001	0.0888665	0	0	0	0.0568476	0.132987	0.0779086	0.0961598	0.055715	0	0.10794	0.193249	0.182482	0	0	0.0641126	0	0	0.0716736
qilexprot_32504	PFK Phosphofructokinase 2.7.1.11 GO:0006002;GO:0010053;GO:0006096 fructose 6-phosphate metabolic process;root epidermal cell differentiation;glycolytic process GO:0005524;GO:0003872;GO:0046872 ATP binding;6-phosphofructokinase activity;metal ion binding GO:0005737;GO:0009507;GO:0005829 cytoplasm;chloroplast;cytosol Cytoplasm;Kinase;Nucleotide-binding;Transferase;Metal-binding;Magnesium;Glycolysis…	0.0393774	0	0	0	0.0143416	0	0	0.00668209	0.00732708	0	0.00664933	0	0	0	0.0112715	0.0340427	0	0	0.0131233	0.007753	0	0	0	0
qilexprot_41924	RBG4 Glycine-rich RNA-binding protein 4, mitochondrial GO:0009651;GO:1900864;GO:0009845;GO:0006970;GO:0000028;GO:0031564;GO:0006887;GO:0006412;GO:0009409;GO:0009737;GO:0009414;GO:0009631;GO:0080156 response to salt stress;mitochondrial RNA modification;seed germination;response to osmotic stress;ribosomal small subunit assembly;transcription antitermination;exocytosis;translation;response to cold…	0.204179	0	0.130951	0.0526134	0.134163	0.158255	0.045301	0.0763667	0.0527865	0.0540403	0.0714803	0.0559525	0.0614032	0.0714294	0.16395	0	0.144937	0	0.158251	0.217084	0	0	0	0
qilexprot_74307	dmdA 3-isopropylmalate dehydratase large subunit 4.2.1.31;4.2.1.33;4.2.1.35;4.2.1.36;4.2.1.85 GO:0000023;GO:0008152;GO:0008652;GO:0009098;GO:0009651;GO:0019252;GO:0019761;GO:0046686;GO:0070072 maltose metabolic process;metabolic process;cellular amino acid biosynthetic process;leucine biosynthetic process;response to salt stress;starch biosynthetic process;glucosinolate biosynthetic process;respo…	0.204179	0.220396	0.0905745	0.113411	0.259074	0.219123	0	0.0954584	0.126057	0.231601	0.157922	0.106239	0.220125	0.185717	0.143456	0.253244	0.154599	0	0.123513	0.0945866	0.230148	0.0900596	0.169015	0.121007
qilexprot_58984	RAD23 Putative DNA repair protein RAD23-1 GO:0006289;GO:0009409;GO:0043161 nucleotide-excision repair;response to cold;proteasome-mediated ubiquitin-dependent protein catabolic process GO:0003684;GO:0031593;GO:0043130;GO:0070628 damaged DNA binding;polyubiquitin binding;ubiquitin binding;proteasome binding GO:0005634 nucleus Cytoplasm;DNA damage;DNA repair;Nucleus;Receptor;Repeat;Stress response …	0	0	0	0	0	0	0	0	0	0	0	0	0.0845742	0.264289	0.379133	0	0	0	0	0	0	0	0	0
qilexprot_13677	grpE GrpE protein homolog GO:0006457 protein folding GO:0005507;GO:0000774;GO:0016853 copper ion binding;adenyl-nucleotide exchange factor activity;isomerase activity GO:0009536;GO:0009579;GO:0009570;GO:0005737;GO:0005759;GO:0009507 plastid;thylakoid;chloroplast stroma;cytoplasm;mitochondrial matrix;chloroplast Cytoplasm;Chloroplast;Mitochondrion;Stress response;Coiled coil;Plastid;Chaperone GO:0…	0.204179	0	0	0	0	0.133908	0	0	0	0	0	0	0	0	0	0	0.0966246	0	0	0	0	0	0	0
qilexprot_67487	PGSC0003DMG400015266 CBS/octicosapeptide/phox/Bemp1 (PB1) domain protein GO:0016021 integral component of membrane Transmembrane helix;CBS domain;Transmembrane;Membrane;Acetylation	0.160426	0	0	0.280605	0.217437	0.133908	0.102845	0.133642	0.118179	0	0	0	0.127441	0	0.143456	0.0539701	0	0	0.131233	0	0	0	0.198409	0.204782
qilexprot_9866	ZFN1 Zinc finger CCCH domain-containing protein 32 2.7.11.1 GO:0017148 negative regulation of translation GO:0004518;GO:0003677;GO:0048027;GO:0016740;GO:0010313;GO:0046872 nuclease activity;DNA binding;mRNA 5'-UTR binding;transferase activity;phytochrome binding;metal ion binding GO:0005634 nucleus Metal-binding;Zinc;DNA-binding;Repeat;Nucleus;Zinc-finger GO:0003677;GO:0003729;GO:0043167;GO:00056…	0.141467	0	0	0	0	0	0	0	0	0.112292	0.0573505	0	0.0648789	0.100001	0.102468	0.0830309	0.0686035	0.113677	0	0	0	0.0214554	0.053644	0.0316481
qilexprot_55869	ASN1 Asparagine synthetase [glutamine-hydrolyzing] 1 6.3.5.4 GO:0009744;GO:0009750;GO:0006529;GO:0043617;GO:0008652;GO:0070981;GO:0009749;GO:0006541;GO:0009646;GO:0009063 response to sucrose;response to fructose;asparagine biosynthetic process;cellular response to sucrose starvation;cellular amino acid biosynthetic process;L-asparagine biosynthetic process;response to glucose;glutamine metabolic …	0.0758379	0.0881582	0	0	0	0	0.0967237	0.0429563	0	0	0	0	0.0196954	0	0	0	0	0	0.0293344	0	0.0723321	0	0	0
qilexprot_58459	mmsA Methylmalonate-semialdehyde dehydrogenase 1.2.1.18;1.2.1.27 GO:0006210;GO:0006206;GO:0006574;GO:0050873;GO:0009083;GO:0019859;GO:0006979;GO:0006573;GO:0019484 thymine catabolic process;pyrimidine nucleobase metabolic process;valine catabolic process;brown fat cell differentiation;branched-chain amino acid catabolic process;thymine metabolic process;response to oxidative stress;valine metabol…	0	0	0.0774794	0.0654745	0.115658	0	0	0.0467746	0	0	0.054857	0.0623269	0	0.107144	0.058407	0.0830309	0	0	0	0.127149	0.100279	0	0	0.0595729
qilexprot_4927	4cl 4-coumarate-CoA ligase 6.2.1.12;6.2.1.1;1.13.12.7;6.2.1.- GO:0008152;GO:0031408;GO:0009611;GO:0009695 metabolic process;oxylipin biosynthetic process;response to wounding;jasmonic acid biosynthetic process GO:0004321;GO:0016207;GO:0047077;GO:0003824;GO:0003987;GO:0016874 fatty-acyl-CoA synthase activity;4-coumarate-CoA ligase activity;Photinus-luciferin 4-monooxygenase (ATP-hydrolyzing) activ…	0.0525032	0.014693	0.0305553	0.0268913	0	0	0.0526471	0.0257738	0.0299386	0.0301783	0	0.0531195	0.0451835	0.0278575	0.019469	0	0	0.0418811	0.0424576	0	0.0443856	0	0	0.037233
qilexprot_33475	LEJ2 Putative CBS domain containing protein 2.4.1.32 GO:0045454;GO:0006108 cell redox homeostasis;malate metabolic process GO:0016758;GO:0051287;GO:0004471;GO:0003824;GO:0047259 transferase activity, transferring hexosyl groups;NAD binding;malate dehydrogenase (decarboxylating) (NAD+) activity;catalytic activity;glucomannan 4-beta-mannosyltransferase activity GO:0009570;GO:0009507 chloroplast str…	0	0.0472276	0.0469242	0.0397523	0	0.024347	0	0.0754121	0.0323022	0.0182474	0.0274285	0.0779086	0.0301223	0	0	0	0	0	0.0617566	0.0759794	0.0805517	0.0794644	0.0396818	0.0307173
qilexprot_58552	aly ALY protein GO:0051028;GO:0008380;GO:0006397 mRNA transport;RNA splicing;mRNA processing GO:0003676;GO:0003723;GO:0005094;GO:0000166 nucleic acid binding;RNA binding;Rho GDP-dissociation inhibitor activity;nucleotide binding GO:0016607;GO:0005730;GO:0005681;GO:0005654 nuclear speck;nucleolus;spliceosomal complex;nucleoplasm Transport;RNA-binding;Nucleus;Coiled coil;Chaperone;mRNA splicing;mRN…	0	0	0	0	0.0346974	0	0	0	0	0	0	0	0.0301223	0	0.0338146	0	0.066671	0.0658131	0	0.0573722	0	0	0	0
qilexprot_50410	GC1 Epimerase family protein SDR39U1 homolog, chloroplastic 1.1.1.-;1.1.1.219 GO:0016117;GO:0051301;GO:0010027;GO:0010020 carotenoid biosynthetic process;cell division;thylakoid membrane organization;chloroplast fission GO:0045552;GO:0042803;GO:0016491;GO:0050662;GO:0003824 dihydrokaempferol 4-reductase activity;protein homodimerization activity;oxidoreductase activity;coenzyme binding;catalytic …	0.08313	0	0.0665668	0	0	0	0	0	0.0307265	0	0.0772985	0	0	0	0	0.0622732	0	0	0.100354	0.10234	0.0706882	0	0	0.0558496
qilexprot_69398	GSTF6 Glutathione S-transferase F6 2.5.1.18 GO:0009651;GO:0009734;GO:0009636;GO:0006749;GO:0080167;GO:0010043;GO:0009409;GO:0046686;GO:0006952;GO:0009414;GO:0050832;GO:0006979;GO:0009407;GO:0042742 response to salt stress;auxin-activated signaling pathway;response to toxic substance;glutathione metabolic process;response to karrikin;response to zinc ion;response to cold;response to cadmium ion;de…	0	0.18891	0	0.018707	0	0	0.024487	0.0315013	0.0866644	0	0	0.03258	0	0	0	0	0	0	0.0733359	0	0.0657565	0	0	0
qilexprot_37774	met9 Methylenetetrahydrofolate reductase 1.5.1.20 GO:0009086;GO:0006730;GO:0035999;GO:0006555 methionine biosynthetic process;one-carbon metabolic process;tetrahydrofolate interconversion;methionine metabolic process GO:0004013;GO:0004489;GO:0043138;GO:0036310 adenosylhomocysteinase activity;methylenetetrahydrofolate reductase (NAD(P)H) activity;3'-5' DNA helicase activity;annealing helicase acti…	0	0	0	0.0736588	0.0508895	0.0572154	0.0416279	0	0	0.0554439	0	0	0	0	0.0471355	0	0	0	0	0.085283	0	0	0	0
qilexprot_7441	Sb03g029140 Putative uncharacterized protein Sb03g029140 GO:0018026 peptidyl-lysine monomethylation GO:0016279;GO:0008168 protein-lysine N-methyltransferase activity;methyltransferase activity GO:0009570;GO:0009507 chloroplast stroma;chloroplast Methyltransferase;Transferase GO:0006464;GO:0008168;GO:0009536	0	0.0377821	0.0316465	0	0.0879001	0.0815624	0.0575445	0	0	0.0421093	0	0	0.0428664	0.0785724	0.0727526	0.0539701	0.0840634	0.0568386	0	0.0449674	0.0230148	0	0.0639319	0.0502646
qilexprot_16399	PPD2 PsbP domain-containing protein 2, chloroplastic GO:0015979 photosynthesis GO:0005509;GO:0070403 calcium ion binding;NAD+ binding GO:0009579;GO:0009654;GO:0009543;GO:0009507;GO:0019898 thylakoid;photosystem II oxygen evolving complex;chloroplast thylakoid lumen;chloroplast;extrinsic component of membrane Signal;Chloroplast;Thylakoid;Plastid;Transit peptide GO:0043234;GO:0009579;GO:0015979;GO:…	0	0	0.033829	0	0	0	0.0232627	0	0.0362415	0.0217565	0.0490388	0.0212478	0	0.0235717	0	0	0	0	0.0424576	0.0248096	0.03781	0.0503274	0.0286591	0.0670195
qilexprot_9890	PBB1 Proteasome subunit beta type-7-A 3.4.25.1 GO:0038095;GO:0051437;GO:0038061;GO:0006521;GO:0051603;GO:0002223;GO:0043161;GO:0051436;GO:1903955;GO:0050852;GO:0060071;GO:0000209;GO:0000165;GO:0043488;GO:0002479;GO:0090263;GO:0090090;GO:0033209;GO:0010499;GO:0031145 Fc-epsilon receptor signaling pathway;positive regulation of ubiquitin-protein ligase activity involved in regulation of mitotic cel…	0.037919	0.0251881	0	0	0.0254448	0	0	0	0.0378172	0	0.0423895	0	0	0.0278575	0.035864	0.103789	0	0.0508556	0	0	0.0410978	0.0476786	0.029394	0
qilexprot_56792	RPL9 60S ribosomal protein L9 GO:0002181;GO:0006412;GO:0009955 cytoplasmic translation;translation;adaxial/abaxial pattern specification GO:0003723;GO:0003735;GO:0019843;GO:0022857 RNA binding;structural constituent of ribosome;rRNA binding;transmembrane transporter activity GO:0005773;GO:0005774;GO:0005840;GO:0009506;GO:0009941;GO:0022625;GO:0022626 vacuole;vacuolar membrane;ribosome;plasmodesma…	0.2771	0.293861	0.152776	0.175378	0.249821	0.146082	0.11264	0.133642	0.141814	0.210547	0.174545	0.120404	0	0.24286	0.204937	0.390245	0.222237	0.358981	0.247026	0.23259	0.230148	0.344346	0.330682	0.242015
qilexprot_70754	ppa Inorganic pyrophosphatase 1.3.1.74;3.6.1.1 GO:0009651;GO:0010248;GO:0009926;GO:0006571;GO:0015992;GO:0009414;GO:0048366;GO:0006814 response to salt stress;establishment or maintenance of transmembrane electrochemical gradient;auxin polar transport;tyrosine biosynthetic process;proton transport;response to water deprivation;leaf development;sodium ion transport GO:0004665;GO:0032440;GO:0008977…	0	0	0	0	0.0286832	0	0.0183653	0.011455	0.0472715	0	0.0108052	0.0347047	0.0185368	0.012143	0	0	0	0.0418811	0	0.0217084	0	0	0	0
qilexprot_29896	LACS8 Long chain acyl-CoA synthetase 8 6.2.1.3 GO:0035338;GO:0030182;GO:0001676;GO:0007584;GO:0042998;GO:0035282;GO:0030513;GO:0061502;GO:0007420;GO:0007411;GO:0060996;GO:0060136;GO:2001247;GO:0006631;GO:0022008;GO:0008152;GO:0051896;GO:0019233;GO:0009953;GO:1900744;GO:0030514;GO:0008610;GO:0015908;GO:0010890;GO:0007268;GO:0014070;GO:0006641;GO:0051047;GO:0045886;GO:0070672;GO:0007399;GO:0030307;…	0.0962558	0.0902572	0	0	0	0.0888665	0	0.0190917	0	0.0287747	0	0.0134569	0	0.0692866	0.094271	0.034873	0.0657047	0.0568386	0.054037	0.069777	0.0591808	0	0.0418864	0
qilexprot_53869	At1g78140 S-adenosylmethionine-dependent methyltransferase, putative 2.1.1.- GO:0032259 methylation GO:0008168;GO:0008757 methyltransferase activity;S-adenosylmethionine-dependent methyltransferase activity GO:0005737;GO:0009507;GO:0010287 cytoplasm;chloroplast;plastoglobule Chloroplast;Methyltransferase;Plastid;Transferase;Transit peptide GO:0005737;GO:0008168;GO:0009536	0	0	0	0.0444291	0	0	0	0	0	0	0	0	0	0.114287	0	0.0871825	0.0715022	0	0	0.0341132	0	0.0291369	0.0734849	0.021409
qilexprot_56484	ghr Glyoxylate/succinic semialdehyde reductase 1.1.1.79;1.1.-.-;1.1.1.60;1.1.1.31;1.1.1.n11 GO:0019344;GO:0007020;GO:0006979 cysteine biosynthetic process;microtubule nucleation;response to oxidative stress GO:0016286;GO:0003858;GO:0051287;GO:0016491;GO:0008679;GO:0008442;GO:0004616;GO:0030267 small conductance calcium-activated potassium channel activity;3-hydroxybutyrate dehydrogenase activity;…	0	0.0199405	0	0.0292297	0	0	0	0.133642	0	0.0701822	0.0731426	0.0849912	0	0	0.0737773	0	0.0966246	0	0.0849153	0	0	0	0	0
qilexprot_37098	HTS Histidyl-tRNA synthetase 6.1.1.21 GO:0006427;GO:0032543 histidyl-tRNA aminoacylation;mitochondrial translation GO:0004821;GO:0005524;GO:0004812 histidine-tRNA ligase activity;ATP binding;aminoacyl-tRNA ligase activity GO:0005739;GO:0005737;GO:0005829 mitochondrion;cytoplasm;cytosol Protein biosynthesis;Ligase;Aminoacyl-tRNA synthetase GO:0005737;GO:0005739;GO:0005829;GO:0006520;GO:0007005;GO:…	0.0364605	0.0661187	0	0	0.0319216	0	0	0	0	0	0	0	0	0.0250003	0.019469	0	0	0	0	0	0	0	0.0360076	0
qilexprot_64151	BnaA01g37020D BnaA01g37020D protein 6.3.2.19;2.4.2.-;4.2.3.5 GO:0006355;GO:0009867;GO:0009073;GO:0006952;GO:0010072;GO:0009733;GO:0005992;GO:0010051;GO:0009423 regulation of transcription, DNA-templated;jasmonic acid mediated signaling pathway;aromatic amino acid family biosynthetic process;defense response;primary shoot apical meristem specification;response to auxin;trehalose biosynthetic proce…	0.0291684	0	0	0	0	0.0292164	0	0	0	0	0	0	0	0	0	0	0.0772997	0.0266244	0	0	0	0	0	0
qilexprot_49141	RPL24 60S ribosomal protein L24 GO:0002181;GO:0010458;GO:0006413;GO:1902626;GO:0007093;GO:0019083;GO:0021554;GO:0006412;GO:0031290;GO:0009658;GO:0000184;GO:0060041;GO:0000027;GO:0043009;GO:0006614 cytoplasmic translation;exit from mitosis;translational initiation;assembly of large subunit precursor of preribosome;mitotic cell cycle checkpoint;viral transcription;optic nerve development;translatio…	0	0.0503761	0	0	0.1758	0	0	0	0	0	0	0	0	0	0	0	0.193249	0.266244	0	0	0	0	0.315985	0
qilexprot_51735	Os06g0597900 Os06g0597900 protein GO:0003676;GO:0000166 nucleic acid binding;nucleotide binding Signal	0.0189595	0	0	0.0397523	0.0425622	0.0450419	0	0.0200463	0	0.0308802	0.0365713	0.0432039	0	0	0	0.195123	0.0463798	0.0508556	0.0220008	0.0294614	0	0.024634	0.102879	0.167549
qilexprot_35689	RPL27AB 60S ribosomal protein L27a-2 3.6.1.-;3.6.5.3 GO:0006139;GO:0002181;GO:0006413;GO:0019083;GO:0006412;GO:0006414;GO:0000184;GO:0009791;GO:0009908;GO:0046898;GO:0010229 nucleobase-containing compound metabolic process;cytoplasmic translation;translational initiation;viral transcription;translation;translational elongation;nuclear-transcribed mRNA catabolic process, nonsense-mediated decay;po…	0	0.16792	0.104761	0	0.194306	0	0	0	0	0	0	0	0.139026	0.060715	0.0625058	0	0.144937	0.388896	0	0.114744	0	0	0.29394	0
qilexprot_48893	ndhJ NAD(P)H-quinone oxidoreductase subunit J, chloroplastic 1.6.5.11;1.6.5.-;1.6.5.2 GO:0006810;GO:0019684 transport;photosynthesis, light reaction GO:0048038;GO:0008137 quinone binding;NADH dehydrogenase (ubiquinone) activity GO:0042651;GO:0009536;GO:0009535;GO:0009507 thylakoid membrane;plastid;chloroplast thylakoid membrane;chloroplast Plastoquinone;Oxidoreductase;Transport;Chloroplast;Ubiqui…	0	0.0619207	0.120039	0.0327372	0	0	0.0599932	0.0677754	0.0433322	0.0561458	0.0224415	0.0991564	0	0.0378576	0	0.0664247	0	0	0.0424576	0	0	0.0476786	0.0808334	0.0521263
qilexprot_36324	ccr Cinnamoyl-CoA reductase 1.2.1.44;1.1.1.195;1.1.1.219 GO:0006694 steroid biosynthetic process GO:0003993;GO:0004022;GO:0045552;GO:0016621;GO:0050662;GO:0045551;GO:0003854;GO:0003824;GO:0052747 acid phosphatase activity;alcohol dehydrogenase (NAD) activity;dihydrokaempferol 4-reductase activity;cinnamoyl-CoA reductase activity;coenzyme binding;cinnamyl-alcohol dehydrogenase activity;3-beta-hydr…	0	0	0.0818445	0.0362448	0	0	0	0	0	0	0	0	0	0	0	0	0	0	0	0.0992384	0.141376	0	0	0
qilexprot_13257	mro Aldose 1-epimerase 5.1.3.3 GO:0006012;GO:0005975;GO:0006006;GO:0019318 galactose metabolic process;carbohydrate metabolic process;glucose metabolic process;hexose metabolic process GO:0030246;GO:0004034;GO:0016853 carbohydrate binding;aldose 1-epimerase activity;isomerase activity GO:0048046;GO:0005829;GO:0070062 apoplast;cytosol;extracellular exosome Signal;Isomerase;Carbohydrate metabolism;…	0.204179	0	0	0	0	0	0	0.124096	0	0.0603567	0	0.0460369	0.108904	0.171431	0.245924	0.16191	0.154599	0.113677	0.138952	0.10234	0.230148	0.100655	0.0808334	0.21409
qilexprot_43471	tyrS Tyrosine--tRNA ligase 6.1.1.1 GO:0070184;GO:0009793;GO:0043039;GO:0006437 mitochondrial tyrosyl-tRNA aminoacylation;embryo development ending in seed dormancy;tRNA aminoacylation;tyrosyl-tRNA aminoacylation GO:0003723;GO:0005524;GO:0004831 RNA binding;ATP binding;tyrosine-tRNA ligase activity GO:0005739;GO:0009570;GO:0005737;GO:0005829 mitochondrion;chloroplast stroma;cytoplasm;cytosol Cytop…	0.0568784	0.0755642	0	0.0643053	0.0925264	0	0	0	0.0543622	0	0.0623375	0	0	0	0.0430368	0.103789	0	0	0.0223868	0	0.0887713	0.0582739	0.0661364	0.0763277
qilexprot_64155	GSI Glutamine synthetase 6.3.1.2 GO:0006807;GO:0048829;GO:0009737;GO:0006542;GO:0010311;GO:0009617 nitrogen compound metabolic process;root cap development;response to abscisic acid;glutamine biosynthetic process;lateral root formation;response to bacterium GO:0043621;GO:0004356;GO:0016787;GO:0043015 protein self-association;glutamate-ammonia ligase activity;hydrolase activity;gamma-tubulin bindi…	0.0787548	0.0755642	0.033829	0.0257221	0.0925264	0	0	0	0	0	0	0	0	0	0	0	0	0.0185473	0	0	0.0657565	0	0	0
qilexprot_1526	PUR1 Amidophosphoribosyltransferase, chloroplastic 2.4.2.14 GO:0009658;GO:0009113;GO:0009116;GO:0006541;GO:0006189 chloroplast organization;purine nucleobase biosynthetic process;nucleoside metabolic process;glutamine metabolic process;'de novo' IMP biosynthetic process GO:0051536;GO:0051539;GO:0004044;GO:0000287;GO:0046872 iron-sulfur cluster binding;4 iron, 4 sulfur cluster binding;amidophospho…	0.140008	0.0640197	0	0	0.106405	0.133908	0	0	0	0.0491275	0	0	0	0.0857153	0.112715	0.0830309	0	0	0	0.100789	0.073976	0	0	0
qilexprot_15224	RPS15A 40S ribosomal protein S15a 3.1.3.16 GO:0007052;GO:0045787;GO:0008284;GO:0007420;GO:0009615;GO:0002181;GO:0006413;GO:0019083;GO:0008340;GO:0006412;GO:0000184;GO:0006613;GO:0000022;GO:0043009;GO:0051726 mitotic spindle organization;positive regulation of cell cycle;positive regulation of cell proliferation;brain development;response to virus;cytoplasmic translation;translational initiation;v…	0.109382	0.178415	0.512892	0.210454	0.0832738	0.231296	0.306088	0.0515475	0.2206	0.11931	0.166233	0.177065	0.243296	0.207145	0	0.0871825	0.0386498	0.717961	0.285624	0.372144	0.246587	0.529763	0.507046	0.335097
qilexprot_57713	ADT1 Glyoxalase I 2.1.2.10;4.2.1.91;4.4.1.5 GO:0006546;GO:0009094;GO:0009409 glycine catabolic process;L-phenylalanine biosynthetic process;response to cold GO:0004047;GO:0004462;GO:0004664;GO:0008483;GO:0016597;GO:0046872;GO:0047769 aminomethyltransferase activity;lactoylglutathione lyase activity;prephenate dehydratase activity;transaminase activity;amino acid binding;metal ion binding;arogenat…	0	0	0.0501979	0.087689	0.0740211	0	0.105294	0.124096	0.0512108	0.140364	0.0623375	0.0991564	0.23171	0.0928583	0.0543083	0.149456	0.0821309	0.224363	0.100354	0.0883842	0.103566	0.11125	0.0955304	0.085636
qilexprot_16802	TS Chloroplast threonine synthase 4.2.3.1;4.2.1.16;4.2.99.2;4.2.99.8 GO:0048544;GO:0009088;GO:0006520 recognition of pollen;threonine biosynthetic process;cellular amino acid metabolic process GO:0004795;GO:0030170;GO:0004045 threonine synthase activity;pyridoxal phosphate binding;aminoacyl-tRNA hydrolase activity GO:0009570;GO:0005737;GO:0009507;GO:0005829 chloroplast stroma;cytoplasm;chloroplas…	0	0	0	0	0	0.0462593	0.121211	0	0	0	0.0631686	0	0	0	0.101444	0.0373639	0	0.0508556	0.0385979	0	0	0	0	0
qilexprot_6695	PYL9 Abscisic acid receptor PYL9 GO:0080163;GO:0009737;GO:0009789;GO:0009738;GO:0009607 regulation of protein serine/threonine phosphatase activity;response to abscisic acid;positive regulation of abscisic acid-activated signaling pathway;abscisic acid-activated signaling pathway;response to biotic stimulus GO:0042803;GO:0004601;GO:0004864;GO:0010427;GO:0004872;GO:0042802 protein homodimerization…	0.0422942	0.0388316	0	0	0	0.0389552	0	0	0	0	0.0241038	0	0.056769	0.0385719	0.0717279	0.045667	0	0.0538471	0	0.105441	0	0	0.0426212	0
qilexprot_7355	fahd1 Acylpyruvase FAHD1, mitochondrial 4.1.1.68;4.1.1.3;5.3.3.10;3.7.1.5 GO:0008152;GO:0045292 metabolic process;mRNA cis splicing, via spliceosome GO:0008704;GO:0018800;GO:0018773;GO:0034545;GO:0008948;GO:0016787;GO:0047621;GO:0003824;GO:0046872;GO:0016853 5-carboxymethyl-2-hydroxymuconate delta-isomerase activity;5-oxopent-3-ene-1,2,5-tricarboxylate decarboxylase activity;acetylpyruvate hydrol…	0	0	0.102578	0.175378	0	0	0	0.11455	0.212722	0.140364	0.116363	0.169982	0.173783	0	0	0.0539701	0.154599	0	0.351241	0.15506	0.246587	0.196012	0	0
qilexprot_71826	NFYC9 Nuclear transcription factor Y subunit C-9 GO:0051247;GO:0009684;GO:0043457;GO:0010468;GO:0060041;GO:0048586;GO:0045893;GO:0009738;GO:0006351;GO:0000436;GO:2000905 positive regulation of protein metabolic process;indoleacetic acid biosynthetic process;regulation of cellular respiration;regulation of gene expression;retina development in camera-type eye;regulation of long-day photoperiodism,…	0	0	0	0.0736588	0.00971528	0	0.0722367	0.0553659	0.0519986	0.0414075	0.0307532	0.0502865	0.056769	0	0	0.029476	0	0	0.0771957	0.031012	0.0476735	0	0	0.0344406
qilexprot_71664	BBD2 Bifunctional nuclease 2 3.1.-.- GO:0050832 defense response to fungus GO:0004518 nuclease activity GO:0005634 nucleus Transmembrane helix;Nuclease;Transmembrane;Nucleus;Hydrolase;Membrane GO:0004518;GO:0005634	0	0	0	0.112242	0.0407116	0	0.0685636	0	0.0354536	0.0378984	0	0.0453286	0.0509763	0	0	0	0	0	0.135093	0.0558216	0.0624687	0.0503274	0.0521743	0.111699
qilexprot_12730	aspS Aspartyl-tRNA synthetase 6.1.1.12;6.1.1.-;6.1.1.23 GO:0032957;GO:0006418;GO:0048481;GO:0009658 inositol trisphosphate metabolic process;tRNA aminoacylation for protein translation;plant ovule development;chloroplast organization GO:0052726;GO:0003676;GO:0052725;GO:0047325;GO:0004815;GO:0050560;GO:0005524;GO:0004812 inositol-1,3,4-trisphosphate 5-kinase activity;nucleic acid binding;inositol-…	0	0.0398811	0.058928	0.050275	0.0508895	0.0645195	0.0428523	0.0486838	0.0488472	0.0603567	0	0.0991564	0.0579276	0.0385719	0.0635304	0	0.0415486	0	0.100354	0	0	0	0	0.0660886
qilexprot_46432	flk Putative RNA binding protein 3.1.2.15 GO:0009911;GO:0048367;GO:0048467;GO:0009299;GO:0048579;GO:0006396;GO:0048577 positive regulation of flower development;shoot system development;gynoecium development;mRNA transcription;negative regulation of long-day photoperiodism, flowering;RNA processing;negative regulation of short-day photoperiodism, flowering GO:0003723 RNA binding GO:0005634 nucleu…	0.452111	0.251881	0	0	0	0.133908	0	0	0	0	0	0	0	0	0	0	0	0	0	0	0	0	0	0
qilexprot_26770	eff Ubiquitin-conjugating enzyme E2-17 kDa 6.3.2.19;2.3.2.24;2.3.2.23 GO:0038095;GO:0051437;GO:0007067;GO:0085020;GO:0007286;GO:0035103;GO:0035666;GO:0051865;GO:0009960;GO:0030509;GO:0002223;GO:0044314;GO:0007140;GO:0001751;GO:0045676;GO:0034067;GO:0051439;GO:0048132;GO:0071629;GO:0043161;GO:0048477;GO:0000070;GO:0051436;GO:0070936;GO:0016322;GO:0070979;GO:0006915;GO:1903955;GO:0061418;GO:0035519…	0.0787548	0	0	0	0.0555159	0	0	0.0639571	0.0646044	0	0	0.0453286	0.0741473	0.0457148	0	0	0	0	0.138952	0	0	0.0662203	0.0881819	0.102391
qilexprot_21408	ca1 Carbonate dehydratase 4.2.1.1 GO:0009817;GO:0010119;GO:0009409;GO:0010037;GO:2000122;GO:0015976 defense response to fungus, incompatible interaction;regulation of stomatal movement;response to cold;response to carbon dioxide;negative regulation of stomatal complex development;carbon utilization GO:0008270;GO:0004089 zinc ion binding;carbonate dehydratase activity GO:0009579;GO:0010319;GO:0009…	0	0	0.0447416	0	0	0	0	0	0	0.0133346	0.0656621	0	0.0695131	0	0	0	0	0	0	0.069777	0	0	0	0
qilexprot_32888	UMK3 UMP-CMP kinase 3 2.7.4.14;2.7.4.10 GO:0006139;GO:0006165;GO:0006221;GO:0006207;GO:0043100;GO:0006225;GO:0043173;GO:0009173;GO:0009142;GO:0046705;GO:0006354 nucleobase-containing compound metabolic process;nucleoside diphosphate phosphorylation;pyrimidine nucleotide biosynthetic process;'de novo' pyrimidine nucleobase biosynthetic process;pyrimidine nucleobase salvage;UDP biosynthetic process…	0	0	0.0469242	0	0.0323843	0	0.0232627	0.02291	0.0299386	0.0400039	0.024935	0.0106239	0.0243296	0	0	0.0373639	0	0	0	0.0279108	0	0	0	0.0530571
qilexprot_50096	At5g46580 Pentatricopeptide repeat-containing protein At5g46580, chloroplastic GO:0006810;GO:0045727;GO:0009658;GO:0031425 transport;positive regulation of translation;chloroplast organization;chloroplast RNA processing GO:0009570;GO:0009507 chloroplast stroma;chloroplast Chloroplast;Repeat;Plastid;Transit peptide GO:0006810;GO:0009536	0	0.0293861	0	0.0619669	0.0508895	0.0620848	0	0	0	0.0357929	0	0.0247891	0	0.0385719	0.055333	0	0	0.0777791	0	0.0279108	0	0	0	0.0363022
qilexprot_45669	rbm22 Pre-mRNA-splicing factor RBM22 GO:0000387;GO:0006427;GO:0033120;GO:0008380;GO:0045292;GO:0000398;GO:0043009;GO:0000381;GO:0042742 spliceosomal snRNP assembly;histidyl-tRNA aminoacylation;positive regulation of RNA splicing;RNA splicing;mRNA cis splicing, via spliceosome;mRNA splicing, via spliceosome;chordate embryonic development;regulation of alternative mRNA splicing, via spliceosome;def…	0	0	0.0403766	0.0982117	0.0444127	0	0.0342818	0.0400925	0	0	0.0232727	0	0.0208539	0.0250003	0	0	0	0	0	0	0.0361661	0	0	0.026994
qilexprot_18097	umc1109 Glycine-rich protein 2 GO:0006355;GO:0009826;GO:0032508;GO:0009631 regulation of transcription, DNA-templated;unidimensional cell growth;DNA duplex unwinding;cold acclimation GO:0003677;GO:0008270 DNA binding;zinc ion binding Metal-binding;Zinc;Zinc-finger GO:0003677;GO:0040007;GO:0009058;GO:0034641;GO:0043167	0.0597953	0.0745147	0	0	0	0.0170429	0	0	0	0	0.0166233	0	0.023171	0.0157145	0.0645551	0.0170213	0	0	0	0.0069777	0	0.105953	0.176364	0
qilexprot_32700	TIG Trigger factor type chaperone family protein 5.2.1.8 GO:0000023;GO:0006457;GO:0009902;GO:0010027;GO:0015031;GO:0016117;GO:0016556;GO:0019252;GO:0019288;GO:0034660 maltose metabolic process;protein folding;chloroplast relocation;thylakoid membrane organization;protein transport;carotenoid biosynthetic process;mRNA modification;starch biosynthetic process;isopentenyl diphosphate biosynthetic pr…	0.0991727	0.0755642	0	0	0	0.146082	0	0	0	0	0	0	0	0	0.0245924	0.0871825	0.0966246	0	0	0	0	0	0	0
qilexprot_66608	glr1 Glutaredoxin GO:0031154;GO:0060914;GO:0007417;GO:0080058;GO:0045454;GO:0003147;GO:0001755;GO:0001944 culmination involved in sorocarp development;heart formation;central nervous system development;protein deglutathionylation;cell redox homeostasis;neural crest cell migration involved in heart formation;neural crest cell migration;vasculature development GO:0004791;GO:0015035;GO:0043295;GO:00…	0	0.10495	0.327378	0.385832	0.13879	0	0.195896	0.11455	0.16545	0	0	0.113322	0.105428	0	0	0	0	0.164533	0.212288	0.122497	0.116718	0.0874108	0	0.130316
qilexprot_52194	Os08g0543600 Os08g0543600 protein GO:0043531 ADP binding GO:0005829 cytosol Coiled coil GO:0005829	0.0772963	0.00850097	0	0	0	0.0474766	0	0	0	0.0140364	0	0	0	0.0100001	0.0122962	0.0182668	0.0309199	0	0	0	0	0	0.0161667	0
qilexprot_54775	hir1 Hypersensitive-induced response protein 1 GO:0009086;GO:0050832 methionine biosynthetic process;defense response to fungus GO:0003871;GO:0003774;GO:0043424 5-methyltetrahydropteroyltriglutamate-homocysteine S-methyltransferase activity;motor activity;protein histidine kinase binding GO:0016020;GO:0016459;GO:0005739;GO:0005774;GO:0005794;GO:0005886;GO:0005773;GO:0009506;GO:0009507 membrane;my…	0	0	0.104761	0.050275	0	0	0.122435	0	0.0567258	0.0772004	0.0565193	0.0368295	0.0880499	0	0	0.045667	0	0.0508556	0.0771957	0.0604734	0.0838395	0.0662203	0.0558485	0.0837743
qilexprot_60053	pop Polyphenol oxidase 1.10.3.1;1.10.3.2;1.14.18.1;1.14.99.47;1.21.3.6 GO:0046148;GO:1901708;GO:1901709 pigment biosynthetic process;(+)-3'-hydroxylarreatricin biosynthetic process;(+)-larreatricin metabolic process GO:0004097;GO:0004503;GO:0033793;GO:0036263;GO:0046872;GO:0052716 catechol oxidase activity;monophenol monooxygenase activity;aureusidin synthase activity;L-DOPA monooxygenase activit…	0.189595	0.493266	0	0	0	0.133908	0	0	0	0	0	0	0	0	0	0.581216	0.347849	0	0	0	0	0	0.14697	0
qilexprot_37425	psb5 Proteasome subunit beta type 3.4.99.46;3.4.25.1 GO:0038095;GO:0051437;GO:0038061;GO:0006521;GO:0080129;GO:0051603;GO:0052548;GO:0002223;GO:0009090;GO:0045444;GO:0043161;GO:0051436;GO:0050852;GO:0060071;GO:0000209;GO:0000165;GO:0043488;GO:0002479;GO:0090263;GO:0090090;GO:0033209;GO:0019882;GO:0010499;GO:0031145 Fc-epsilon receptor signaling pathway;positive regulation of ubiquitin-protein lig…	0.121049	0.0472276	0	0	0	0	0	0.0210008	0	0.0386002	0	0	0	0.0300004	0.112715	0.091334	0.0570085	0	0	0	0.0144664	0	0	0
qilexprot_17159	ip1 Soluble inorganic pyrophosphatase 3.6.1.1 GO:0006796;GO:0046686;GO:0071344;GO:0019915 phosphate-containing compound metabolic process;response to cadmium ion;diphosphate metabolic process;lipid storage GO:0004427;GO:0000287 inorganic diphosphatase activity;magnesium ion binding GO:0005737 cytoplasm Cytoplasm;Metal-binding;Magnesium;Hydrolase GO:0005737;GO:0043167	0	0	0.0305553	0.0607977	0.0180427	0	0	0.0372288	0.0393929	0.0126328	0.0207792	0.0672847	0.0451835	0	0	0.0282305	0	0.0987197	0.0463174	0.0961372	0	0.100655	0	0
qilexprot_9857	BnaC09g16710D BnaC09g16710D protein GO:0009630;GO:0048573 gravitropism;photoperiodism, flowering GO:0005737;GO:0005829 cytoplasm;cytosol Cytoplasm;Repeat;LIM domain GO:0005737;GO:0000003;GO:0005829;GO:0048856	0.218763	0.0787127	0	0	0	0.219123	0	0	0	0	0	0	0	0	0	0	0	0	0	0	0	0	0	0
qilexprot_1435	At3g26720 Alpha-mannosidase At3g26720 3.2.1.24;3.2.1.- GO:0051603;GO:0019344;GO:0007020;GO:0006013;GO:0006517 proteolysis involved in cellular protein catabolic process;cysteine biosynthetic process;microtubule nucleation;mannose metabolic process;protein deglycosylation GO:0030246;GO:0015923;GO:0004559;GO:0004298;GO:0008270 carbohydrate binding;mannosidase activity;alpha-mannosidase activity;thr…	0	0	0	0.163686	0.115658	0	0	0	0	0	0.0473765	0	0.0683545	0	0	0	0	0	0.0385979	0	0	0	0	0.0772586
qilexprot_22360	rpl23 50S ribosomal protein L23, chloroplastic GO:0006412;GO:0000027 translation;ribosomal large subunit assembly GO:0003735;GO:0019843;GO:0000166 structural constituent of ribosome;rRNA binding;nucleotide binding GO:0009536;GO:0022625;GO:0005840;GO:0009507 plastid;cytosolic large ribosomal subunit;ribosome;chloroplast Chloroplast;rRNA-binding;Ribonucleoprotein;Ribosomal protein;RNA-binding;Plast…	0	0	0.130951	0.056121	0.0337721	0.0547807	0.0648906	0	0.0653922	0	0	0.0432039	0.00764644	0.043572	0.0348393	0.0415155	0.0744009	0.137609	0.0578968	0	0.0427417	0.0609227	0.0808334	0.0614345
qilexprot_35787	PP2A4 Serine/threonine-protein phosphatase PP2A-4 catalytic subunit 3.1.3.16 GO:0007052;GO:0048364;GO:0010469;GO:0007099;GO:0007067;GO:0051321;GO:0070208;GO:0030155;GO:0009903;GO:0048863;GO:0045880;GO:0007084;GO:0019233;GO:0007094;GO:0051298;GO:0051299;GO:0000226;GO:2000012;GO:0051229;GO:0042542;GO:0070262;GO:0009416;GO:0043161;GO:0048477;GO:0031952;GO:2000198;GO:0040008;GO:0007465;GO:0034613;GO:…	0	0	0.196427	0.198762	0.0971528	0	0	0.143188	0	0	0	0	0	0	0	0	0	0	0.127373	0.201578	0	0	0.124924	0.148932
qilexprot_26345	fal1 Eukaryotic initiation factor 4A-III 3.6.1.-;3.6.1.15;3.6.4.13 GO:0070374;GO:0006364;GO:0000289;GO:0006413;GO:0031124;GO:0008306;GO:1903040;GO:0016259;GO:0045727;GO:1904570;GO:0006446;GO:0051028;GO:0014070;GO:0045451;GO:0072715;GO:0010468;GO:0000184;GO:0010501;GO:0006405;GO:0017148;GO:0000302;GO:1990416;GO:0001666;GO:0008380;GO:0000398;GO:0000462;GO:0048701;GO:0046579;GO:1904574;GO:0006406;GO…	0.107923	0.0587721	0	0	0.0740211	0.0827798	0	0.0906854	0.102422	0.0982551	0.074805	0.0694095	0	0.0785724	0	0.045667	0	0.101711	0	0.069777	0.129869	0	0	0.102391
qilexprot_38604	HSP26.5 26.5 kDa heat shock protein, mitochondrial GO:0009408;GO:0042542;GO:0009644 response to heat;response to hydrogen peroxide;response to high light intensity GO:0005739 mitochondrion Mitochondrion;Stress response;Transit peptide GO:0005739;GO:0006950	0.0160426	0.0713662	0	0	0.0222063	0.0401725	0	0	0	0	0	0	0.0127441	0.0278575	0.0122962	0.0498186	0.0328524	0.027821	0	0	0	0	0	0
qilexprot_56435	cp1 Cysteine protease 1.3.1.74;3.4.22.-;3.4.22.15 GO:0006508;GO:0007568;GO:0009555;GO:0009626;GO:0009651;GO:0009733;GO:0009735;GO:0009744;GO:0009749;GO:0009750;GO:0009817;GO:0009908;GO:0010150;GO:0010224;GO:0010623;GO:0015992;GO:0016192;GO:0030154;GO:0048658;GO:0050832;GO:0051603;GO:0080187;GO:1990169 proteolysis;aging;pollen development;plant-type hypersensitive response;response to salt stress;…	0.568784	0.367326	0	0	0	0.365205	0	0	0	0	0	0	0	0	0.0235677	0.228335	0.058941	0	0	0	0	0	0	0
qilexprot_5102	Hsp3 Heat shock protein 3 GO:0010286;GO:0045471;GO:0009408;GO:0042542;GO:0051259;GO:0046685;GO:0006491;GO:0006457;GO:0046686;GO:0009644;GO:0046688;GO:0006979 heat acclimation;response to ethanol;response to heat;response to hydrogen peroxide;protein oligomerization;response to arsenic-containing substance;N-glycan processing;protein folding;response to cadmium ion;response to high light intensity…	0	0.0986532	0	0	0.0647685	0.0511287	0	0	0	0	0	0	0.0301223	0	0.0348393	0.0319669	0.0164262	0.015855	0	0	0	0	0	0
qilexprot_52953	Sb05g021420 Putative uncharacterized protein Sb05g021420 2.7.7.23;2.7.7.64 GO:0008152;GO:0009226;GO:0006048;GO:0052573;GO:0009555;GO:0046686;GO:0033356;GO:0046398;GO:0006011 metabolic process;nucleotide-sugar biosynthetic process;UDP-N-acetylglucosamine biosynthetic process;UDP-D-galactose metabolic process;pollen development;response to cadmium ion;UDP-L-arabinose metabolic process;UDP-glucurona…	0.247932	0.16792	0.152776	0.128611	0.157295	0.194776	0	0	0.0866644	0	0.108052	0	0.0718302	0.0550007	0.0481602	0	0	0.122652	0	0.085283	0.12165	0	0	0
qilexprot_46926	TIF5A Eukaryotic translation initiation factor 5A GO:0006452;GO:0006413;GO:0034050;GO:1903272;GO:0010089;GO:0012501;GO:0046686;GO:0045905;GO:0045901;GO:0009611;GO:0045948;GO:0009617;GO:0002182 translational frameshifting;translational initiation;host programmed cell death induced by symbiont;positive regulation of cytoplasmic translational elongation through polyproline stretches;xylem developmen…	0.65629	0.524751	0	0	0	0.0973879	0	0	0	0	0	0	0	0	0	0.0539701	0	0	0	0	0	0	0	0
qilexprot_805	ISPD 2-C-methyl-D-erythritol 4-phosphate cytidylyltransferase, chloroplastic 2.7.7.60 GO:0019288;GO:0016114;GO:0008299 isopentenyl diphosphate biosynthetic process, methylerythritol 4-phosphate pathway;terpenoid biosynthetic process;isoprenoid biosynthetic process GO:0008685;GO:0050518 2-C-methyl-D-erythritol 2,4-cyclodiphosphate synthase activity;2-C-methyl-D-erythritol 4-phosphate cytidylyltran…	0	0.0965542	0	0.0362448	0.0879001	0	0	0	0.0196965	0.0772004	0.0490388	0.0368295	0.115855	0	0.0625058	0.124546	0	0	0.0964947	0.144206	0	0.119197	0	0.260631
qilexprot_17081	pk Pyruvate kinase 2.7.1.40 GO:0048316;GO:0010431;GO:0006629;GO:0046686;GO:0006633 seed development;seed maturation;lipid metabolic process;response to cadmium ion;fatty acid biosynthetic process GO:0004743;GO:0016301;GO:0030955;GO:0008986;GO:0000287;GO:0005524 pyruvate kinase activity;kinase activity;potassium ion binding;pyruvate, water dikinase activity;magnesium ion binding;ATP binding GO:000…	0.291684	0.14693	0	0	0.0879001	0.267817	0	0.133642	0.1103	0.0772004	0.265973	0	0.127441	0	0.16395	0.103789	0.434811	0	0	0.170566	0.164391	0.158929	0.264546	0
qilexprot_67533	PNSL1 Photosynthetic NDH subunit of lumenal location 1, chloroplastic GO:0015979;GO:0006810 photosynthesis;transport GO:0005509 calcium ion binding GO:0009579;GO:0009654;GO:0009535;GO:0009507;GO:0019898 thylakoid;photosystem II oxygen evolving complex;chloroplast thylakoid membrane;chloroplast;extrinsic component of membrane Transport;Chloroplast;Metal-binding;Zinc;Zinc-finger;Thylakoid;Plastid;M…	0	0.0535246	0.088392	0.068982	0.0407116	0	0.105294	0.0868671	0.0504229	0.0842186	0	0.0474534	0	0	0	0	0	0	0.0887751	0	0.0920591	0.0715179	0.0676061	0.102391
qilexprot_21756	DRT102 Putative DNA-damage-repair/Toleration2 5.3.1.6;5.3.1.26 GO:0009409;GO:0005975 response to cold;carbohydrate metabolic process GO:0004751;GO:0050044;GO:0016853 ribose-5-phosphate isomerase activity;galactose-6-phosphate isomerase activity;isomerase activity GO:0005634;GO:0005829 nucleus;cytosol DNA repair;Isomerase;DNA damage;Acetylation GO:0005975;GO:0005829;GO:0016853;GO:0005634	0	0	0	0	0	0	0	0.0391379	0	0.0498294	0	0.0240808	0.0683545	0	0.174196	0.112092	0	0.176499	0.0656164	0	0	0.211905	0	0
qilexprot_518	PVA12 Vesicle-associated protein 1-2 2.7.7.41 GO:0006655;GO:0006605;GO:0046907;GO:0016032;GO:0016024;GO:0007165 phosphatidylglycerol biosynthetic process;protein targeting;intracellular transport;viral process;CDP-diacylglycerol biosynthetic process;signal transduction GO:0004605 phosphatidate cytidylyltransferase activity GO:0005783;GO:0009536;GO:0005886;GO:0005789;GO:0009535;GO:0005634;GO:00099…	0	0	0.0283727	0	0	0.0102257	0.0440766	0.0238646	0	0.0400039	0	0.019123	0.0370736	0.0142859	0	0.0298911	0	0.0508556	0.0127373	0.0372144	0	0.0450298	0	0.0139624
qilexprot_61930	vbp1 Prefoldin subunit 3 GO:0007017;GO:0000226;GO:0007021;GO:0006457 microtubule-based process;microtubule cytoskeleton organization;tubulin complex assembly;protein folding GO:0004725;GO:0015631 protein tyrosine phosphatase activity;tubulin binding GO:0043231;GO:0005737;GO:0016272;GO:0005634;GO:0005844;GO:0005829 intracellular membrane-bounded organelle;cytoplasm;prefoldin complex;nucleus;polyso…	0	0.10495	0.130951	0.0759971	0	0	0.0808071	0.0820942	0.0787858	0	0	0	0.0718302	0	0.0368886	0	0.0521773	0	0	0.0449674	0.0443856	0.0609227	0	0.0325789
qilexprot_50125	USP1 Universal stress protein 1 GO:0009408;GO:0006623;GO:0009409;GO:0002238;GO:0032502;GO:0006950;GO:0061077 response to heat;protein targeting to vacuole;response to cold;response to molecule of fungal origin;developmental process;response to stress;chaperone-mediated protein folding GO:0005089;GO:0004650;GO:0016787 Rho guanyl-nucleotide exchange factor activity;polygalacturonase activity;hydrol…	0	0.650692	0	0	0	0	0	0.0276829	0.0716951	0	0	0	0.0718302	0	0	0.034873	0	0	0.0424576	0.0961372	0.0789078	0	0.161667	0.0679503
qilexprot_78089	cad2 Cinnamyl-alcohol dehydrogenase 2 1.1.1.2;1.1.1.195;1.1.1.183;1.1.1.255 GO:0009845;GO:0009813;GO:0030259;GO:0016125;GO:0010214;GO:0009809 seed germination;flavonoid biosynthetic process;lipid glycosylation;sterol metabolic process;seed coat development;lignin biosynthetic process GO:0047924;GO:0016906;GO:0016491;GO:0046029;GO:0008270;GO:0045551;GO:0052747;GO:0008106 geraniol dehydrogenase act…	0	0.0755642	0	0	0	0.158255	0	0.0267283	0.027575	0.0364947	0	0	0	0	0	0	0.0763334	0	0	0	0	0	0	0
qilexprot_77246	accD Acetyl-coenzyme A carboxylase carboxyl transferase subunit beta, chloroplastic 6.4.1.2 GO:0019068;GO:2001295;GO:0006633 virion assembly;malonyl-CoA biosynthetic process;fatty acid biosynthetic process GO:0016740;GO:0003989;GO:0008270;GO:0005524 transferase activity;acetyl-CoA carboxylase activity;zinc ion binding;ATP binding GO:0009536;GO:0009317;GO:0009532;GO:0009570;GO:0031969;GO:0019028;G…	0.175011	0.178415	0	0	0	0.146082	0	0	0	0	0	0	0	0	0.0573823	0.045667	0.0608735	0	0	0	0	0	0	0
qilexprot_13060	At2g35450 Catalytic/ hydrolase GO:0016787 hydrolase activity GO:0009507 chloroplast Signal;Hydrolase GO:0009536	0	0	0	0.113411	0.0328469	0	0	0	0	0.0386002	0	0	0.0544519	0	0	0.0747278	0	0	0.0463174	0	0.0706882	0	0	0.111699
qilexprot_6130	SALR Salutaridine reductase 1.1.1.248;1.1.1.208;1.3.1.82;1.1.1.-;1.1.1.184;1.1.1.189;1.1.1.197 GO:0042214;GO:0006952;GO:0009298;GO:0031525;GO:0009820 terpene metabolic process;defense response;GDP-mannose biosynthetic process;menthol biosynthetic process;alkaloid metabolic process GO:0016301;GO:0030246;GO:0004674;GO:0004615;GO:0070402;GO:0050221;GO:0004090;GO:0016491;GO:0047037;GO:0047021;GO:0052…	0	0	0	0.140302	0.203558	0	0	0	0	0	0	0	0.0405493	0	0	0.0996371	0	0	0	0	0	0	0	0
qilexprot_62803	NRX1 Protein disulfide isomerase (PDI)-like protein 1.8.1.8;2.3.1.21 GO:0009860;GO:0010183;GO:0035556;GO:0045454;GO:0046686;GO:0080092 pollen tube growth;pollen tube guidance;intracellular signal transduction;cell redox homeostasis;response to cadmium ion;regulation of pollen tube growth GO:0004095;GO:0016853;GO:0047134 carnitine O-palmitoyltransferase activity;isomerase activity;protein-disulfid…	0.320853	0.587721	0	0	0	0.170429	0	0	0	0	0	0	0	0	0	0	0	0	0	0	0	0	0	0
qilexprot_68036	RFC2 Replication factor C subunit 2 3.1.3.2 GO:0006296;GO:1900264;GO:0070914;GO:0016321;GO:0000722;GO:0000076;GO:0042769;GO:1901796;GO:0006261;GO:0042276;GO:0007076;GO:0019985;GO:0006283;GO:0033683;GO:0006272;GO:0006297;GO:0000819;GO:0022008;GO:1903460;GO:0070987;GO:0046331;GO:0000077;GO:0006260;GO:0006271;GO:0007062 nucleotide-excision repair, DNA incision, 5'-to lesion;positive regulation of DN…	0	0.018891	0.0654756	0.0444291	0	0	0	0	0	0	0	0	0.0266467	0.0307147	0	0.04027	0.0289874	0.0448726	0.0463174	0	0	0	0.0462955	0.0474721
qilexprot_10854	SAM S-adenosylmethionine synthetase 2.5.1.6 GO:0009651;GO:0055013;GO:0006730;GO:0006556;GO:0009416;GO:0009725;GO:0046686;GO:0009693;GO:0042493;GO:0006555;GO:0009735;GO:0051591;GO:0007623;GO:0071281;GO:0072358 response to salt stress;cardiac muscle cell development;one-carbon metabolic process;S-adenosylmethionine biosynthetic process;response to light stimulus;response to hormone;response to cadm…	0	0	0	0	0	0	0.0648906	0.0324558	0.027575	0	0	0	0	0	0	0	0	0	0	0	0	0	0	0
qilexprot_61425	FIB3 Putative rRNA 2'-O-methyltransferase fibrillarin 3 2.7.7.-;2.1.1.-;2.7.11.1 GO:0018160;GO:0006364;GO:0000451;GO:0031167;GO:0048254;GO:0006356;GO:0016074;GO:0033014;GO:0008033;GO:0001649;GO:0051297;GO:1990258;GO:0043144;GO:0000154;GO:0000494 peptidyl-pyrromethane cofactor linkage;rRNA processing;rRNA 2'-O-methylation;rRNA methylation;snoRNA localization;regulation of transcription from RNA po…	0	0	0.0207339	0.018707	0.0925264	0	0	0	0	0.0140364	0.00831166	0	0.0220125	0	0.102468	0	0.0212574	0.122652	0	0.0604734	0	0	0	0
qilexprot_4737	TCTP Translationally-controlled tumor protein homolog GO:0048364;GO:0048768;GO:0009819;GO:0008283;GO:0002181;GO:0040014;GO:0010252;GO:0009860;GO:0009793;GO:0034599;GO:0046686;GO:0009791;GO:0009735;GO:0031117;GO:0001558;GO:0048527;GO:0007346;GO:0042742;GO:0090333 root development;root hair cell tip growth;drought recovery;cell proliferation;cytoplasmic translation;regulation of multicellular organ…	0.233347	0.335841	0	0	0	0.158255	0	0.0792304	0.0401808	0.0982551	0.044883	0	0	0.0785724	0.215184	0.178516	0.106287	0.182482	0	0	0	0.150982	0.117576	0
qilexprot_10250	aact Acetyl-CoA acetyltransferase 2.3.1.9 GO:0009846;GO:0008152;GO:0016125;GO:0006696;GO:0009860 pollen germination;metabolic process;sterol metabolic process;ergosterol biosynthetic process;pollen tube growth GO:0003985;GO:0016747 acetyl-CoA C-acetyltransferase activity;transferase activity, transferring acyl groups other than amino-acyl groups GO:0009536;GO:0005777 plastid;peroxisome Peroxisome…	0.0408358	0	0	0.0549518	0.0971528	0	0.0759097	0.11455	0.0362415	0	0	0	0	0	0	0	0	0	0	0.0170566	0	0	0	0
qilexprot_53284	vars Valyl-tRNA synthetase 6.1.1.17;6.1.1.9 GO:0045494;GO:0006418;GO:0007602;GO:0009793;GO:0022008;GO:0006438 photoreceptor cell maintenance;tRNA aminoacylation for protein translation;phototransduction;embryo development ending in seed dormancy;neurogenesis;valyl-tRNA aminoacylation GO:0004832;GO:0002161;GO:0005524;GO:0004812;GO:0016874 valine-tRNA ligase activity;aminoacyl-tRNA editing activity…	0.107923	0.0808117	0	0	0.101779	0.206949	0	0	0	0	0	0	0	0	0	0.0203426	0.0541098	0.0329066	0	0	0	0	0	0
qilexprot_13262	dpe1 4-alpha-glucanotransferase 2.4.1.25 GO:0019252;GO:0043085;GO:0005976;GO:0009664;GO:0000023;GO:0005983;GO:0000025 starch biosynthetic process;positive regulation of catalytic activity;polysaccharide metabolic process;plant-type cell wall organization;maltose metabolic process;starch catabolic process;maltose catabolic process GO:0010297;GO:2001070;GO:0004134 heteropolysaccharide binding;starc…	0.134175	0.0818612	0	0	0	0.206949	0	0	0	0.154401	0	0	0	0.100001	0.0758267	0.116243	0.173924	0.0388896	0	0.069777	0	0	0	0
qilexprot_14397	CPLD49 Saccharopine dehydrogenase-like protein 1.3.1.- GO:0016491 oxidoreductase activity GO:0009534;GO:0009507 chloroplast thylakoid;chloroplast Signal GO:0009579;GO:0016491;GO:0009536	0.113757	0.10495	0.0534717	0	0.0832738	0.113213	0.0648906	0.0763667	0.0866644	0	0.0490388	0	0	0.0635722	0.0471355	0.0664247	0.0956583	0.0448726	0.054037	0	0	0.042381	0.0286591	0.102391
qilexprot_65232	RPL28 50S ribosomal protein L28, chloroplastic GO:0019243;GO:0006412 methylglyoxal catabolic process to D-lactate via S-lactoyl-glutathione;translation GO:0003735 structural constituent of ribosome GO:0009547;GO:0009536;GO:0016020;GO:0009570;GO:0009941;GO:0005840;GO:0009507 plastid ribosome;plastid;membrane;chloroplast stroma;chloroplast envelope;ribosome;chloroplast Chloroplast;Ribonucleoprotein…	0.0291684	0	0.0676581	0.050275	0.0508895	0	0	0	0.0464836	0	0	0.0318717	0.0266467	0.0392862	0.0307405	0.0170213	0.051211	0.0717961	0	0	0	0.0291369	0.0507046	0.0307173
qilexprot_945	UGLYAH (S)-ureidoglycine aminohydrolase 3.5.3.26 GO:0006355;GO:0006145;GO:0000256;GO:0006144;GO:0010136 regulation of transcription, DNA-templated;purine nucleobase catabolic process;allantoin catabolic process;purine nucleobase metabolic process;ureide catabolic process GO:0003700;GO:0016787;GO:0071522;GO:0046872 transcription factor activity, sequence-specific DNA binding;hydrolase activity;ure…	0	0	0.207339	0.292297	0.286832	0	0.195896	0.171825	0.157572	0.231601	0.174545	0	0.266467	0.292861	0.256171	0.0498186	0.270549	0.212397	0.104214	0.294614	0.246587	0.172173	0.117576	0.242015
qilexprot_46138	lox Lipoxygenase 1.13.11.12;1.13.11.-;1.13.11.58 GO:0048364;GO:0034440;GO:0031408;GO:0051707;GO:0009737;GO:0009611;GO:0010311;GO:0050832;GO:0002215;GO:0009753;GO:1900366 root development;lipid oxidation;oxylipin biosynthetic process;response to other organism;response to abscisic acid;response to wounding;lateral root formation;defense response to fungus;defense response to nematode;response to j…	0	0.0178415	0	0	0	0.108344	0	0	0.0701194	0	0.0515323	0	0.0475006	0.0621436	0.0614811	0.0415155	0	0.0257269	0.108074	0	0.157816	0	0.0955304	0.0930826
qilexprot_78448	CHLH Magnesium-chelatase subunit ChlH, chloroplastic 6.6.1.1;4.99.1.-;6.6.1.2 GO:0015979;GO:0015995;GO:0009058 photosynthesis;chlorophyll biosynthetic process;biosynthetic process GO:0016851;GO:0005524;GO:0051116 magnesium chelatase activity;ATP binding;cobaltochelatase activity GO:0009536;GO:0005739;GO:0009570;GO:0031969;GO:0010007;GO:0009507;GO:0009706 plastid;mitochondrion;chloroplast stroma;c…	0	0	0	0	0	0.0791277	0	0	0	0.0519348	0.0216103	0	0	0.0785724	0	0.0622732	0.0608735	0.101711	0	0	0	0	0.0507046	0
qilexprot_74692	PDS2 Phytoene desaturase 2 1.-.-.-;1.14.99.30;1.3.99.-;1.3.5.6 GO:0052889 9,9'-di-cis-zeta-carotene desaturation to 7,9,7',9'-tetra-cis-lycopene GO:0052886;GO:0016719;GO:0016491;GO:0052887 9,9'-dicis-carotene;carotene 7,8-desaturase activity;oxidoreductase activity;7,9,9'-tricis-neurosporene Oxidoreductase GO:0016491	0.0729211	0	0	0.0350756	0.0693948	0	0	0	0.0323022	0	0	0.0616186	0	0	0.0440614	0	0.0454136	0	0	0.0790806	0	0	0.102879	0
qilexprot_77614	MVD1 Diphosphomevalonate decarboxylase 4.1.1.33 GO:0008284;GO:0019287;GO:0006489;GO:0042493;GO:0008299;GO:0016126;GO:0006695 positive regulation of cell proliferation;isopentenyl diphosphate biosynthetic process, mevalonate pathway;dolichyl diphosphate biosynthetic process;response to drug;isoprenoid biosynthetic process;sterol biosynthetic process;cholesterol biosynthetic process GO:0042803;GO:0…	0	0	0.0305553	0.0479367	0.0555159	0	0.0171409	0.0315013	0	0.0322838	0	0.00779086	0.0359151	0	0.0502095	0.0352881	0	0	0	0	0	0	0.0249849	0.0307173
qilexprot_43354	adk Adenylate kinase 2.7.4.3 GO:0006139;GO:0010155;GO:0009165;GO:0016117;GO:2000505;GO:0044209;GO:0006354;GO:0046777;GO:0015949 nucleobase-containing compound metabolic process;regulation of proton transport;nucleotide biosynthetic process;carotenoid biosynthetic process;regulation of energy homeostasis;AMP salvage;DNA-templated transcription, elongation;protein autophosphorylation;nucleobase-con…	0	0	0.010367	0.0210454	0	0	0.0183653	0.0420017	0.0307265	0.011931	0.024935	0.0524112	0	0	0	0	0	0	0	0	0.0295904	0.0582739	0	0.069812
qilexprot_41613	KPHMT1 3-methyl-2-oxobutanoate hydroxymethyltransferase 1, mitochondrial 2.1.2.11 GO:0015940 pantothenate biosynthetic process GO:0050661;GO:0008168;GO:0008677;GO:0003864;GO:0046872 NADP binding;methyltransferase activity;2-dehydropantoate 2-reductase activity;3-methyl-2-oxobutanoate hydroxymethyltransferase activity;metal ion binding GO:0005739;GO:0005737 mitochondrion;cytoplasm Cytoplasm;Methyl…	0	0	0	0.0607977	0	0	0.00857045	0.0887763	0.00496351	0	0	0.0038246	0	0.00592864	0	0.0622732	0	0	0	0.186072	0.0920591	0.0688691	0	0
qilexprot_68231	At3g01520 Universal stress protein A-like protein GO:0006950 response to stress GO:0016208 AMP binding GO:0005886 plasma membrane Hydrolase GO:0005886;GO:0006950	0.0335437	0.0577226	0	0	0	0	0	0.0353196	0	0.0589531	0	0	0	0	0.0266418	0.0398548	0.0289874	0	0	0	0	0.084762	0.0720152	0
qilexprot_30191	fdx5 Photosynthetic NDH subcomplex B 3 GO:0009688;GO:0009773 abscisic acid biosynthetic process;photosynthetic electron transport in photosystem I GO:0051536;GO:0046872;GO:0009055 iron-sulfur cluster binding;metal ion binding;electron carrier activity GO:0009535;GO:0010598 chloroplast thylakoid membrane;NAD(P)H dehydrogenase complex (plastoquinone) Metal-binding;Iron;Iron-sulfur GO:0006091;GO:000…	0	0	0.0414679	0	0.0245195	0	0	0	0.0291507	0.0414075	0.0714803	0.038246	0.0451835	0.0428577	0	0.0377791	0	0	0.0656164	0.0263602	0	0.0582739	0.0411515	0
qilexprot_17121	CCT5 T-complex protein 1 subunit epsilon 3.6.1.3;3.1.3.16 GO:0007052;GO:1904874;GO:0050821;GO:0009615;GO:1904851;GO:0007021;GO:0006457;GO:0007339;GO:0032212;GO:1904871;GO:0090307;GO:0022008;GO:0061025;GO:1901998 mitotic spindle organization;positive regulation of telomerase RNA localization to Cajal body;protein stabilization;response to virus;positive regulation of establishment of protein local…	0	0.12594	0.0436504	0.0467675	0	0.0365205	0	0.0439108	0.0338779	0.0259674	0.0182857	0.0276221	0.0301223	0	0.0266418	0	0.0309199	0	0.0385979	0.0449674	0.0608248	0.0148334	0.0198409	0.0363022
qilexprot_64279	cnd41 Aspartic proteinase nepenthesin-2 3.4.23.-;3.4.23.1;2.7.1.- GO:0009627;GO:0030163;GO:0006508 systemic acquired resistance;protein catabolic process;proteolysis GO:0004190 aspartic-type endopeptidase activity GO:0031225;GO:0005886;GO:0048046 anchored component of membrane;plasma membrane;apoplast Signal;Apoplast;GPI-anchor;Aspartyl protease;Disulfide bond;Hydrolase;Protease;Membrane;Cell mem…	0.0947974	0.115445	0	0	0	0.0292164	0	0	0	0.0266692	0.0822855	0	0.0602447	0.0371433	0.077876	0.0747278	0	0	0	0	0	0	0	0
qilexprot_45815	def7 Defensin GO:0031640;GO:0006952;GO:0050832 killing of cells of other organism;defense response;defense response to fungus GO:0009505;GO:0005576;GO:0005618;GO:0009506 plant-type cell wall;extracellular region;cell wall;plasmodesma Signal;Plant defense;Antimicrobial;Secreted;Disulfide bond;Fungicide;Cell wall;Defensin GO:0006950;GO:0005576;GO:0005618	0	0.0514256	0.033829	0.0584593	0.0198932	0	0	0	0	0.0112292	0	0.0120404	0.0150612	0.0185717	0.0563577	0	0.0270549	0.0448726	0	0.0294614	0	0	0.0220455	0
qilexprot_15989	TPR3 Topless-related protein 3 6.3.2.19;2.4.2.-;4.2.3.5 GO:0006355;GO:0009867;GO:0009073;GO:0006952;GO:0010072;GO:0009733;GO:0010051;GO:0009423;GO:0006351 regulation of transcription, DNA-templated;jasmonic acid mediated signaling pathway;aromatic amino acid family biosynthetic process;defense response;primary shoot apical meristem specification;response to auxin;xylem and phloem pattern formatio…	0.0393774	0.0409306	0	0	0	0.0450419	0	0	0	0.0245638	0	0	0	0.0450006	0.0379133	0.0411003	0.0463798	0.0598301	0	0	0	0	0.038947	0
qilexprot_3345	HSP90 Endoplasmin homolog GO:0019094;GO:0071688;GO:0007052;GO:0010529;GO:0009651;GO:0009408;GO:0051208;GO:0048769;GO:0008595;GO:0030239;GO:0002224;GO:0010075;GO:0030433;GO:0035889;GO:0034975;GO:0048477;GO:0010038;GO:0007283;GO:0007465;GO:0043066;GO:0014866;GO:0009934;GO:0009409;GO:0045429;GO:0006457;GO:0071318;GO:0009816;GO:0030970;GO:0046686;GO:0031247;GO:0043666;GO:0050900;GO:0061031;GO:0030241…	0.160426	0	0	0	0	0.0474766	0	0	0	0	0	0	0	0	0	0	0.0463798	0	0	0	0	0	0	0
qilexprot_20028	FKBP 70 kDa peptidyl-prolyl isomerase 5.2.1.8 GO:0046686;GO:0009845;GO:0009611;GO:0009408;GO:0009735;GO:0070370;GO:0006970;GO:0061077;GO:0006457 response to cadmium ion;seed germination;response to wounding;response to heat;response to cytokinin;cellular heat acclimation;response to osmotic stress;chaperone-mediated protein folding;protein folding GO:0003755;GO:0032266;GO:0080025;GO:0005528;GO:00…	0.700042	0.419801	0	0	0	0.255643	0	0	0	0	0	0	0	0	0	0.0622732	0.0782659	0	0	0	0	0	0	0
qilexprot_27378	rplM 50S ribosomal protein L13 GO:0006412;GO:0009735 translation;response to cytokinin GO:0003729;GO:0003735 mRNA binding;structural constituent of ribosome GO:0005840;GO:0009507;GO:0009536;GO:0009570;GO:0009579;GO:0009941;GO:0022625 ribosome;chloroplast;plastid;chloroplast stroma;thylakoid;chloroplast envelope;cytosolic large ribosomal subunit Chloroplast;Plastid;Ribonucleoprotein;Ribosomal prot…	0.105006	0.199405	0.33829	0.268913	0.180427	0.158255	0.232627	0.105004	0.173329	0.140364	0.216103	0.233726	0.254881	0.200002	0.133209	0	0.183587	0.358981	0.158251	0.279108	0.136445	0.344346	0.396818	0.316481
qilexprot_27509	UBQ1 Heat shock chaperonin-binding GO:0031593 polyubiquitin binding GO:0005634;GO:0005737;GO:0005829 nucleus;cytoplasm;cytosol Cytoplasm;Nucleus;Repeat;Stress response GO:0005634;GO:0005737;GO:0005829;GO:0032182	0	0	0	0	0.143416	0	0	0.0391379	0	0.0673749	0.074805	0	0.100794	0	0.133209	0	0.144937	0	0	0.0682264	0	0	0	0
qilexprot_19125	CCR1 Glycine-rich RNA-binding protein 8 GO:0009651;GO:0006970;GO:0010228;GO:0010043;GO:0010119;GO:0032508;GO:0009409;GO:0010501;GO:0046686;GO:0009737;GO:0009735;GO:0009414;GO:0000380;GO:0009631;GO:0045087;GO:0007623;GO:0006406 response to salt stress;response to osmotic stress;vegetative to reproductive phase transition of meristem;response to zinc ion;regulation of stomatal movement;DNA duplex u…	0.233347	0.283366	0	0	0	0.377378	0	0	0	0	0.0216103	0	0	0	0.0297159	0.091334	0.125612	0	0	0	0	0	0.0235152	0
qilexprot_30135	guaA GMP synthase [glutamine-hydrolyzing] 6.3.5.2 GO:0046037;GO:0006177;GO:0006541;GO:0009152 GMP metabolic process;GMP biosynthetic process;glutamine metabolic process;purine ribonucleotide biosynthetic process GO:0008483;GO:0004810;GO:0005524;GO:0003921;GO:0016462;GO:0003922 transaminase activity;tRNA adenylyltransferase activity;ATP binding;GMP synthase activity;pyrophosphatase activity;GMP sy…	0	0.0335841	0	0	0	0	0	0.0362742	0.102422	0.0407057	0	0.0587856	0	0	0	0	0	0	0.0617566	0.085283	0	0.0768156	0	0
qilexprot_5028	OEP16 Outer envelope pore protein 16, chloroplastic GO:0009744;GO:0030150;GO:0009409;GO:0006811;GO:0045037;GO:0009611;GO:0009753;GO:0009749 response to sucrose;protein import into mitochondrial matrix;response to cold;ion transport;protein import into chloroplast stroma;response to wounding;response to jasmonic acid;response to glucose GO:0042803;GO:0015266;GO:0015288;GO:0004527;GO:0015171 protei…	0.0408358	0.14693	0.163689	0.163686	0.0925264	0.0973879	0.0967237	0	0.149693	0.0456184	0.09974	0.106239	0	0.067858	0	0.091334	0	0.188465	0.254746	0.23259	0.345222	0	0.110227	0.297864
qilexprot_7492	nbp1 Polyadenylate-binding protein RBP47B GO:0009735;GO:0034605;GO:0010193;GO:0006397 response to cytokinin;cellular response to heat;response to ozone;mRNA processing GO:0003676;GO:0003723;GO:0008143;GO:0000166 nucleic acid binding;RNA binding;poly(A) binding;nucleotide binding GO:0010494;GO:0005634;GO:0005829 cytoplasmic stress granule;nucleus;cytosol RNA-binding;Repeat;Nucleus;Stress response;…	0	0	0.0283727	0.0420907	0.0458006	0.027999	0.0159166	0	0.0118179	0.0203528	0	0.0148735	0.0185368	0	0.0327899	0.016191	0	0	0	0	0.0542491	0	0	0
qilexprot_42167	ndhH NAD(P)H-quinone oxidoreductase subunit H, chloroplastic 1.6.5.11;1.6.5.- GO:0006810;GO:0019684 transport;photosynthesis, light reaction GO:0048038;GO:0016655;GO:0051287;GO:0050136;GO:0008137;GO:0016651;GO:0016151 quinone binding;oxidoreductase activity, acting on NAD(P)H, quinone or similar compound as acceptor;NAD binding;NADH dehydrogenase (quinone) activity;NADH dehydrogenase (ubiquinone)…	0.100631	0.115445	0	0	0	0	0.0465253	0.0362742	0.0354536	0	0	0.0779086	0.0185368	0.0521435	0.0307405	0.0664247	0	0	0.036282	0.0248096	0.018083	0.0662203	0	0.0763277
qilexprot_28147	pcr1 Protochlorophyllide reductase, chloroplastic 1.3.1.33 GO:0009723;GO:0015979;GO:0015995 response to ethylene;photosynthesis;chlorophyll biosynthetic process GO:0003959;GO:0016630;GO:0016746 NADPH dehydrogenase activity;protochlorophyllide reductase activity;transferase activity, transferring acyl groups GO:0009507;GO:0009534;GO:0009535;GO:0009707;GO:0009941;GO:0031969 chloroplast;chloroplast …	0	0	0.0327378	0.0303989	0.0309964	0	0.0195896	0.0143188	0.00709072	0.0364947	0.0365713	0.0247891	0	0.0128573	0.0481602	0	0.0222237	0	0	0	0.0213709	0.0741668	0.0257197	0
qilexprot_54749	ban Anthocyanidin reductase 1.3.1.77;1.1.1.219;1.1.1.234 GO:0009813;GO:0009718;GO:0009964 flavonoid biosynthetic process;anthocyanin-containing compound biosynthetic process;negative regulation of flavonoid biosynthetic process GO:0045552;GO:0033729;GO:0050662;GO:0047890;GO:0003824 dihydrokaempferol 4-reductase activity;anthocyanidin reductase activity;coenzyme binding;flavanone 4-reductase activ…	0	0.0703167	0.0283727	0.0444291	0	0	0	0	0.0622408	0	0	0	0.0521348	0	0	0.0871825	0.144937	0.0717961	0.123513	0.0728782	0.0624687	0	0.0705455	0
qilexprot_72577	UGE1 Bifunctional UDP-glucose 4-epimerase and UDP-xylose 4-epimerase 1 5.1.3.5;5.1.3.-;5.1.3.7;5.1.3.2 GO:0010053;GO:0006012;GO:0033358;GO:0071555;GO:0045227;GO:0042546;GO:0009555;GO:0009832;GO:0009969 root epidermal cell differentiation;galactose metabolic process;UDP-L-arabinose biosynthetic process;cell wall organization;capsule polysaccharide biosynthetic process;cell wall biogenesis;pollen d…	0	0	0.0261902	0	0	0	0.0281601	0.0171825	0	0	0	0	0	0	0	0.0377791	0	0	0.0424576	0.0150408	0.0904152	0	0	0
qilexprot_55953	AKR1 Auxin-induced protein PCNT115 family 1.1.1.-;1.1.1.317;1.1.1.65 GO:0009820 alkaloid metabolic process GO:0016491;GO:0050236 oxidoreductase activity;pyridoxine Alkaloid metabolism;NADP;Oxidoreductase GO:0016491	0.11084	0.0545741	0.088392	0.10055	0.157295	0.0584328	0.0808071	0.0534567	0.0551501	0.154401	0.0315843	0.0375378	0.0509763	0.0785724	0.0368886	0.182668	0.0966246	0	0	0	0.164391	0.0874108	0.117576	0
qilexprot_7098	asnC Asparagine--tRNA ligase 6.1.1.22 GO:0048481;GO:0006421 plant ovule development;asparaginyl-tRNA aminoacylation GO:0004816;GO:0003676;GO:0005524 asparagine-tRNA ligase activity;nucleic acid binding;ATP binding GO:0009570;GO:0005737 chloroplast stroma;cytoplasm Cytoplasm;Nucleotide-binding;Protein biosynthesis;Ligase;ATP-binding;Aminoacyl-tRNA synthetase GO:0005737;GO:0006520;GO:0006412;GO:001…	0.132716	0.10495	0	0	0	0.304337	0	0	0	0	0	0	0	0	0	0	0.0966246	0	0	0	0	0	0	0
qilexprot_54508	argS Arginyl-tRNA synthetase-like protein 6.1.1.19 GO:0009793;GO:0006420 embryo development ending in seed dormancy;arginyl-tRNA aminoacylation GO:0034618;GO:0005524;GO:0004812;GO:0004814 arginine binding;ATP binding;aminoacyl-tRNA ligase activity;arginine-tRNA ligase activity GO:0005739;GO:0005737;GO:0017101;GO:0005654;GO:0070062 mitochondrion;cytoplasm;aminoacyl-tRNA synthetase multienzyme comp…	0.0816716	0.12594	0	0.0643053	0	0	0	0.0591842	0	0	0	0.0538278	0	0	0	0	0	0.0269235	0.0463174	0.069777	0.0674004	0.0370834	0	0.0707428
qilexprot_71187	RPS23A 40S ribosomal protein S23-1 GO:0002181;GO:0006413;GO:0051298;GO:0019083;GO:0006412;GO:0000184;GO:0051297 cytoplasmic translation;translational initiation;centrosome duplication;viral transcription;translation;nuclear-transcribed mRNA catabolic process, nonsense-mediated decay;centrosome organization GO:0005212;GO:0005375;GO:0044822;GO:0003735 structural constituent of eye lens;copper ion t…	0.0627121	0.10495	0	0	0	0.0413899	0	0	0	0.0273711	0	0	0	0	0.0481602	0.0498186	0.0811647	0.0568386	0	0	0	0	0.0602576	0
qilexprot_45514	MEMO1 Protein MEMO1 3.1.3.48;3.1.3.41;3.1.3.16 GO:0031505;GO:0000226;GO:0031929;GO:0006725;GO:0000070;GO:0006412;GO:0030950;GO:0045943;GO:0016192;GO:0031930;GO:0032886;GO:0001558;GO:0006885;GO:0000462;GO:2000145 fungal-type cell wall organization;microtubule cytoskeleton organization;TOR signaling;cellular aromatic compound metabolic process;mitotic sister chromatid segregation;translation;establ…	0.0670874	0	0.10367	0	0	0	0.020814	0.0190917	0	0	0.0191168	0	0	0	0.077876	0.170213	0.106287	0.221371	0.0926349	0.0992384	0.0821956	0.0980061	0.0587879	0.0465413
qilexprot_71009	UFGT Anthocyanidin 3-O-glucosyltransferase 2 2.4.1.234;2.4.1.-;2.4.1.17;2.4.1.115;2.4.1.91;2.4.1.159 GO:0009813;GO:0008152;GO:0080167;GO:0009718;GO:0033485;GO:0052696;GO:0051555;GO:0009698;GO:0033330;GO:0033303 flavonoid biosynthetic process;metabolic process;response to karrikin;anthocyanin-containing compound biosynthetic process;cyanidin 3-O-glucoside biosynthetic process;flavonoid glucuronida…	0	0	0	0.0514442	0	0.0267817	0.0648906	0.0496383	0.0433322	0.0245638	0.0182857	0	0.0278052	0.0185717	0	0.029476	0	0.125643	0.0501772	0	0.0246587	0	0.0360076	0.0707428
qilexprot_13719	gapdh Glyceraldehyde 3-phosphate dehydrogenase 2.6.99.-;1.2.1.-;1.2.1.12 GO:0009651;GO:0009744;GO:0050821;GO:0048316;GO:0080144;GO:0000226;GO:0048658;GO:0042542;GO:0051402;GO:0009555;GO:0061621;GO:0017148;GO:0046686;GO:0007520;GO:0009735;GO:0006006;GO:0006096;GO:0035606;GO:0016241;GO:0010154;GO:0007525;GO:0080022;GO:0071346;GO:0051775 response to salt stress;response to sucrose;protein stabilizat…	0.2771	0.283366	0	0	0	0	0	0	0	0	0	0	0	0	0.112715	0.103789	0	0	0	0	0	0	0	0
qilexprot_45544	RPN8A 26S proteasome non-ATPase regulatory subunit 7 homolog A GO:0038095;GO:0007052;GO:0051437;GO:0038061;GO:0006521;GO:0008283;GO:0002223;GO:0043161;GO:0051436;GO:0009793;GO:0050852;GO:0060071;GO:0045842;GO:0000209;GO:0000165;GO:0022008;GO:0021551;GO:0043488;GO:0002479;GO:0000022;GO:0090263;GO:0009965;GO:0045087;GO:0090090;GO:0035690;GO:0033209;GO:0031145;GO:0006511;GO:0000079 Fc-epsilon recept…	0	0	0	0.210454	0	0	0	0.171825	0	0	0	0.113322	0	0	0	0	0	0	0	0.15506	0.164391	0.0953573	0	0
qilexprot_64203	PP2A2 Serine/threonine-protein phosphatase PP2A-2 catalytic subunit 3.1.3.16 GO:0007052;GO:0048364;GO:0010469;GO:0007099;GO:0007067;GO:0051321;GO:0070208;GO:0030155;GO:0048863;GO:0009903;GO:0045880;GO:0007084;GO:0019233;GO:0007094;GO:0051298;GO:0051299;GO:0000226;GO:2000012;GO:0051229;GO:0042542;GO:0070262;GO:0009416;GO:0043161;GO:0048477;GO:0031952;GO:2000198;GO:0040008;GO:0007465;GO:0034613;GO:…	0	0.241386	0.33829	0	0	0	0	0.219554	0.3309	0	0	0.262056	0.208539	0	0	0.195123	0.173924	0.188465	0.0617566	0.294614	0.152884	0.0450298	0.198409	0.139624
qilexprot_45267	PTI1 Pto-interacting protein 1 2.7.11.1;2.7.11.25;2.7.10.2;2.7.11.- GO:0048768;GO:0009860;GO:0010068;GO:0006857;GO:0048645;GO:0042335;GO:0009626;GO:0046777 root hair cell tip growth;pollen tube growth;protoderm histogenesis;oligopeptide transport;organ formation;cuticle development;plant-type hypersensitive response;protein autophosphorylation GO:0004713;GO:0004674;GO:0004715;GO:0004672;GO:001990…	0	0	0	0	0	0	0	0	0.0504229	0	0	0	0	0	0	0	0	0	0	0	0.0493174	0.0450298	0	0
qilexprot_3958	PUX4 Plant UBX domain-containing protein 4 GO:0031468;GO:0005977;GO:0030433;GO:0043161;GO:0007030;GO:0000045;GO:0061025;GO:0031134;GO:0034727 nuclear envelope reassembly;glycogen metabolic process;ER-associated ubiquitin-dependent protein catabolic process;proteasome-mediated ubiquitin-dependent protein catabolic process;Golgi organization;autophagosome assembly;membrane fusion;sister chromatid b…	0.0802132	0.0598216	0	0	0.0832738	0.121735	0	0	0	0.0701822	0	0	0	0	0.112715	0.124546	0.164262	0.125643	0	0.0914854	0	0.0609227	0.0492349	0
qilexprot_23482	fca Putative FCA orthologue GO:0048026;GO:0009909;GO:0030154;GO:0048025;GO:1902866;GO:0000380;GO:2000028;GO:0080151;GO:0009626;GO:0048573;GO:0009908;GO:0000381;GO:0006402;GO:0006397;GO:0006376;GO:0090394 positive regulation of mRNA splicing, via spliceosome;regulation of flower development;cell differentiation;negative regulation of mRNA splicing, via spliceosome;regulation of retina development …	0.141467	0	0	0	0.13879	0.146082	0	0	0.0181207	0	0.0615063	0.0332882	0.056769	0.100001	0.133209	0.0539701	0.106287	0.221371	0	0.0837324	0	0	0.0705455	0
qilexprot_58996	Os01g0237100 Phosphoglycerate mutase, putative 5.4.2.1 GO:0008152 metabolic process GO:0003824;GO:0004619;GO:0016791 catalytic activity;phosphoglycerate mutase activity;phosphatase activity GO:0005829;GO:0009507 cytosol;chloroplast Isomerase;Signal GO:0005829;GO:0009536;GO:0016791;GO:0016853	0	0	0	0.0303989	0.0212811	0	0.0108967	0.0400925	0.0480593	0.0322838	0.0473765	0.067993	0.0382322	0.0235717	0	0.0498186	0.0405823	0	0.0385979	0.038765	0.0410978	0.042381	0.0279243	0
qilexprot_53766	lox Lipoxygenase 1.13.11.-;1.13.11.12;1.13.11.58 GO:0000184;GO:0002215;GO:0009611;GO:0009737;GO:0009753;GO:0010311;GO:0031408;GO:0034440;GO:0048364;GO:0050832;GO:0051707;GO:1900366 nuclear-transcribed mRNA catabolic process, nonsense-mediated decay;defense response to nematode;response to wounding;response to abscisic acid;response to jasmonic acid;lateral root formation;oxylipin biosynthetic pro…	0	0.0524751	0	0	0	0	0	0.0954584	0	0.0673749	0	0.0481617	0	0	0	0	0	0	0	0	0.106854	0	0.0507046	0.0614345
qilexprot_39190	aldA Aldehyde dehydrogenase 1.2.1.3 GO:0009651;GO:0009414;GO:0009737;GO:0006081;GO:0009269 response to salt stress;response to water deprivation;response to abscisic acid;cellular aldehyde metabolic process;response to desiccation GO:0016620;GO:0033721;GO:0004028;GO:0004030;GO:0004029 oxidoreductase activity, acting on the aldehyde or oxo group of donors, NAD or NADP as acceptor;aldehyde dehydrog…	0	0	0	0.140302	0.272953	0	0.146922	0.133642	0.0212722	0	0.108052	0	0	0.107144	0.122962	0.0220032	0	0	0	0.0403156	0.0460295	0.150982	0	0
qilexprot_2787	gap Glyceraldehyde-3-phosphate dehydrogenase 1.2.1.-;1.2.1.12 GO:0000184;GO:0006006;GO:0006094;GO:0006096;GO:0009555;GO:0009651;GO:0009735;GO:0009744;GO:0010154;GO:0042542;GO:0046686;GO:0048316;GO:0048658;GO:0051775;GO:0080022;GO:0080144 nuclear-transcribed mRNA catabolic process, nonsense-mediated decay;glucose metabolic process;gluconeogenesis;glycolytic process;pollen development;response to s…	0.0875053	0.102851	0	0	0	0.0925185	0	0	0	0.0554439	0	0	0	0	0	0.091334	0.0801984	0	0	0	0	0	0	0
qilexprot_44889	frk1 Fructokinase 2.7.1.4 GO:0006014;GO:0019252;GO:0019344;GO:0046686 D-ribose metabolic process;starch biosynthetic process;cysteine biosynthetic process;response to cadmium ion GO:0004747;GO:0008865;GO:0016301;GO:0016773 ribokinase activity;fructokinase activity;kinase activity;phosphotransferase activity, alcohol group as acceptor GO:0005829;GO:0009506;GO:0009570 cytosol;plasmodesma;chloroplas…	0	0.0776632	0	0.0607977	0.101779	0.0620848	0.100397	0.0954584	0.094543	0	0.0914283	0.0779086	0.0984769	0	0.0676292	0.103789	0.0966246	0	0.054037	0.0356638	0.124937	0.0715179	0.154318	0.0679503
qilexprot_42781	rnpA Ribonuclease P 3.1.26.5 GO:0001682 tRNA 5'-leader removal GO:0004526;GO:0000166 ribonuclease P activity;nucleotide binding GO:0016020;GO:0009535;GO:0016021;GO:0009534;GO:0009507 membrane;chloroplast thylakoid membrane;integral component of membrane;chloroplast thylakoid;chloroplast Transmembrane helix;Transmembrane;Membrane GO:0009579;GO:0009536	0	0.0566731	0.0436504	0.0549518	0.0152669	0	0.0122435	0.0420017	0.0259993	0	0.0457142	0.0694095	0.0090367	0.0785724	0	0.0581216	0	0.0598301	0.0617566	0.0589228	0.0854834	0.2225	0.176364	0
qilexprot_53978	At3g46840 Cucumisin 3.4.21.-;1.3.1.74;3.4.21.25;3.4.21.62 GO:0032012;GO:0009753 regulation of ARF protein signal transduction;response to jasmonic acid GO:0032440;GO:0004252;GO:0005086 2-alkenal reductase [NAD(P)] activity;serine-type endopeptidase activity;ARF guanyl-nucleotide exchange factor activity GO:0009505;GO:0005576;GO:0005618 plant-type cell wall;extracellular region;cell wall Signal;Al…	0.11084	0.0440791	0	0	0	0.0438246	0.0379549	0.0238646	0	0.0231601	0.034909	0.0177065	0	0.0357147	0.0491849	0	0.0241561	0	0	0.0511698	0.0443856	0	0.0161667	0.0260631
qilexprot_20225	atpG ATP synthase subunit b', chloroplastic 3.6.1.34 GO:0009735;GO:0015986;GO:0042742 response to cytokinin;ATP synthesis coupled proton transport;defense response to bacterium GO:0015078 hydrogen ion transmembrane transporter activity GO:0009535;GO:0009579;GO:0009941;GO:0016021;GO:0009534;GO:0045263 chloroplast thylakoid membrane;thylakoid;chloroplast envelope;integral component of membrane;chlo…	0	0.0976037	0.240077	0.151994	0.0879001	0	0.122435	0.238646	0.189086	0.112292	0.0772985	0.148735	0.0845742	0	0	0.0498186	0.0579748	0.104703	0.382119	0.217084	0.134801	0.227798	0.132273	0.0902901
qilexprot_1533	sadA Short-chain alcohol dehydrogenase A 1.1.1.331;1.1.1.163;1.1.1.288;1.1.1.51;1.1.1.100;1.1.1.223;1.1.1.243;1.3.1.28;1.1.1.-;1.1.1.295;1.1.1.1;1.1.1.53;1.1.1.326 GO:0009688;GO:0009408;GO:0010182;GO:0009750;GO:0010115;GO:0009414;GO:0009626;GO:0031525;GO:0006561;GO:0042742 abscisic acid biosynthetic process;response to heat;sugar mediated signaling pathway;response to fructose;regulation of absci…	0.0291684	0	0	0.0736588	0.134163	0	0.134679	0.0544113	0.0606651	0	0.108052	0.0779086	0	0	0	0	0	0	0	0	0.0657565	0.11125	0.169015	0.139624
qilexprot_36227	ENOG ENOG 3.4.21.68;4.2.1.11;3.4.21.73 GO:0009651;GO:0009615;GO:0019953;GO:0009416;GO:0007568;GO:0009409;GO:0061621;GO:0006094;GO:0046686;GO:0009737;GO:0051099;GO:0042493;GO:0009735;GO:0010090;GO:0051090;GO:0043403;GO:0030308;GO:0006096;GO:0045892;GO:0001701;GO:0010906 response to salt stress;response to virus;sexual reproduction;response to light stimulus;aging;response to cold;canonical glycoly…	0	0.0209901	0.207339	0.0830123	0.180427	0	0	0	0.094543	0.0526367	0.0157922	0	0	0	0.097345	0.0788794	0.0830971	0	0	0	0.0476735	0	0.0808334	0
qilexprot_63652	NRX1 Protein disulfide isomerase (PDI)-like protein 2.3.1.21;1.8.1.8 GO:0006744;GO:0080092;GO:0009860;GO:0046686;GO:0045454;GO:0035556;GO:0010183 ubiquinone biosynthetic process;regulation of pollen tube growth;pollen tube growth;response to cadmium ion;cell redox homeostasis;intracellular signal transduction;pollen tube guidance GO:0047134;GO:0004095;GO:0016853 protein-disulfide reductase activi…	0.233347	0.503761	0	0	0	0.0791277	0	0	0	0	0	0	0	0	0	0	0.0444473	0	0	0	0	0	0	0
qilexprot_69264	SYCO Cysteine--tRNA ligase, chloroplastic/mitochondrial 6.1.1.16 GO:0042407;GO:0006423;GO:0048481;GO:0009658;GO:0046686;GO:0043067;GO:0010197 cristae formation;cysteinyl-tRNA aminoacylation;plant ovule development;chloroplast organization;response to cadmium ion;regulation of programmed cell death;polar nucleus fusion GO:0004817;GO:0008270;GO:0009001;GO:0005524;GO:0046872 cysteine-tRNA ligase act…	0	0	0	0.0865198	0.0647685	0	0	0.11455	0.0622408	0	0	0.0779086	0	0	0	0	0.0570085	0	0.0964947	0.0883842	0.0887713	0.0953573	0.0602576	0.0874976
qilexprot_52190	PAP4 Probable plastid-lipid-associated protein 4, chloroplastic 3.1.1.- GO:0006419;GO:0016042;GO:0006396 alanyl-tRNA aminoacylation;lipid catabolic process;RNA processing GO:0004813;GO:0008408;GO:0000166 alanine-tRNA ligase activity;3'-5' exonuclease activity;nucleotide binding GO:0000176;GO:0009535;GO:0009534;GO:0009507;GO:0010287 nuclear exosome (RNase complex);chloroplast thylakoid membrane;ch…	0	0.157425	0	0.0549518	0	0	0.0281601	0	0.118179	0	0	0.0920738	0.0254881	0	0	0.045667	0	0	0.0887751	0.0666758	0.110142	0.0980061	0.0881819	0.111699
qilexprot_56354	gst Thioredoxin family protein GO:0006749;GO:0045454 glutathione metabolic process;cell redox homeostasis GO:0004364;GO:0009055;GO:0015035;GO:0016702;GO:0016740 glutathione transferase activity;electron carrier activity;protein disulfide oxidoreductase activity;oxidoreductase activity, acting on single donors with incorporation of molecular oxygen, incorporation of two atoms of oxygen;transferase…	0	0	0.109126	0.18707	0.134163	0	0.0342818	0.0715938	0.0732708	0.11931	0.09974	0.148735	0.0822571	0.114287	0.112715	0.290608	0.0599072	0.257269	0.100354	0.108542	0.14302	0	0.0955304	0.195473
qilexprot_7306	RABA1F Ras-related protein RABA1f 3.6.5.2 GO:2001135;GO:0033572;GO:0045478;GO:0071852;GO:0001525;GO:0048169;GO:0045055;GO:0007264;GO:0042052;GO:0007391;GO:0000281;GO:0032402;GO:0048749;GO:0000916;GO:0008103;GO:0031175;GO:0051650;GO:0042078;GO:0019730;GO:0032482;GO:0048477;GO:0006887;GO:0048210;GO:0009792;GO:1990182;GO:0045054;GO:0045886;GO:0042546;GO:0060627;GO:0022416;GO:0030866;GO:0051223;GO:00…	0.134175	0.157425	0	0	0	0	0	0.0400925	0	0	0.0324155	0	0.0301223	0	0.0266418	0.166062	0	0.0418811	0	0	0	0.0344346	0	0
qilexprot_61520	UGP3 Os05g0468600 protein 2.7.7.9 GO:0008152 metabolic process GO:0003983;GO:0070569 UTP;uridylyltransferase activity GO:0005829 cytosol Chloroplast;Nucleotidyltransferase;Plastid;Transit peptide GO:0005829;GO:0016779	0.350021	0.209901	0	0	0.0879001	0.559981	0	0	0	0	0	0	0.127441	0	0.174196	0.0996371	0.173924	0.113677	0	0.069777	0	0	0	0
qilexprot_38491	NUP35 Nuclear pore complex protein NUP35 GO:0006355;GO:0006607;GO:0051028;GO:0015031;GO:0006999;GO:0055085 regulation of transcription, DNA-templated;NLS-bearing protein import into nucleus;mRNA transport;protein transport;nuclear pore organization;transmembrane transport GO:0005543;GO:0005487;GO:0004045;GO:0003697;GO:0000166 phospholipid binding;nucleocytoplasmic transporter activity;aminoacyl-t…	0	0	0	0.102888	0	0	0.20814	0	0.189086	0.0105273	0	0	0.07994	0.0114287	0.0133209	0.0830309	0	0.143592	0.0578968	0.0837324	0.0772639	0.0794644	0.0808334	0.130316
qilexprot_33069	adh1 Cinnamyl alcohol dehydrogenase-like protein 1.-.-.-;1.1.1.183;1.1.1.195;1.1.1.2;1.1.1.255;1.1.1.324 GO:0009809 lignin biosynthetic process GO:0008106;GO:0008270;GO:0016491;GO:0045551;GO:0046029;GO:0047924;GO:0052747 alcohol dehydrogenase (NADP+) activity;zinc ion binding;oxidoreductase activity;cinnamyl-alcohol dehydrogenase activity;mannitol dehydrogenase activity;geraniol dehydrogenase act…	0	0.115445	0	0	0	0.304337	0	0	0	0	0	0	0.0741473	0.0650008	0.0430368	0.137001	0.0966246	0.0224363	0.00887751	0.0325626	0	0	0	0.021409
qilexprot_74259	RH3 DEAD-box ATP-dependent RNA helicase 3 3.6.4.13 GO:0010501 RNA secondary structure unwinding GO:0003723;GO:0004004;GO:0004386;GO:0005524;GO:0008270 RNA binding;ATP-dependent RNA helicase activity;helicase activity;ATP binding;zinc ion binding GO:0005634;GO:0009507;GO:0009570;GO:0009941;GO:0016020 nucleus;chloroplast;chloroplast stroma;chloroplast envelope;membrane ATP-binding;Chloroplast;Helic…	0.37919	0.251881	0	0	0	0.426072	0	0	0	0	0	0	0	0	0	0	0.106287	0	0	0	0	0	0	0
qilexprot_11916	rpt3 26S protease regulatory subunit 6B 3.6.1.15;3.-.-.-;3.6.4.3;2.1.2.1;3.6.1.3;3.6.4.8;3.4.25.1 GO:0038095;GO:0051437;GO:0038061;GO:0006521;GO:0045899;GO:0002223;GO:0030433;GO:0043161;GO:0061641;GO:0006972;GO:0051436;GO:0001824;GO:0050852;GO:0060071;GO:0045842;GO:0035999;GO:0070682;GO:0000165;GO:0030163;GO:0006974;GO:0043488;GO:0002479;GO:0090263;GO:0006563;GO:0090090;GO:1903097;GO:0033209;GO:0…	0	0.0766137	0	0.128611	0.0879001	0	0.0673393	0.0935492	0.102422	0.105273	0.108052	0.106239	0.0776229	0.0707152	0	0	0	0	0.111934	0.085283	0.14302	0.105953	0.0683409	0.130316
qilexprot_58746	RPL34 60S ribosomal protein L34 GO:0002181;GO:0006412;GO:0042254 cytoplasmic translation;translation;ribosome biogenesis GO:0017022;GO:0003735;GO:0003723 myosin binding;structural constituent of ribosome;RNA binding GO:0022626;GO:0005774;GO:0005730;GO:0030687;GO:0022625;GO:0005840 cytosolic ribosome;vacuolar membrane;nucleolus;preribosome, large subunit precursor;cytosolic large ribosomal subunit…	0.131258	0.0818612	0	0	0.120284	0	0	0	0	0.0561458	0	0	0	0	0	0.0830309	0.241561	0.188465	0	0.0511698	0	0	0.323334	0
qilexprot_61968	HEMC Porphobilinogen deaminase, chloroplastic 2.5.1.61 GO:0009814;GO:0018160;GO:0030154;GO:0019344;GO:0019684;GO:0009409;GO:0009697;GO:0006779;GO:0033014;GO:0015995;GO:0009965;GO:0006782 defense response, incompatible interaction;peptidyl-pyrromethane cofactor linkage;cell differentiation;cysteine biosynthetic process;photosynthesis, light reaction;response to cold;salicylic acid biosynthetic pro…	0.0291684	0.0713662	0.0862095	0.0584593	0.0508895	0	0.0171409	0	0.0527865	0.0519348	0.0374025	0	0.0532934	0	0	0.10794	0.0724684	0.0957282	0.0578968	0	0	0.0476786	0.0881819	0.0670195
qilexprot_58822	hUfd1 Ubiquitin fusion degradation protein 1 homolog GO:0001501;GO:0001522;GO:0006508;GO:0006511;GO:0016568;GO:0030970;GO:0032436;GO:0033014;GO:0070651;GO:0070987;GO:0071466;GO:0071629;GO:0071712;GO:0098586;GO:1900182;GO:1990116 skeletal system development;pseudouridine synthesis;proteolysis;ubiquitin-dependent protein catabolic process;chromatin modification;retrograde protein transport, ER to c…	0.0918805	0.0703167	0.0469242	0	0.0555159	0.0669542	0	0	0	0.0442148	0.0432207	0	0.0938426	0.0614293	0.133209	0.0747278	0.0782659	0.134618	0	0.0961372	0	0	0	0
qilexprot_75388	phb1 Prohibitin-2 GO:0001302;GO:0070374;GO:0070584;GO:1902808;GO:0050821;GO:0060762;GO:0060749;GO:0002165;GO:0019233;GO:0033147;GO:0008406;GO:0007005;GO:0002082;GO:0048477;GO:0040018;GO:0007283;GO:0009792;GO:0051091;GO:0043066;GO:0006457;GO:0000001;GO:0031536;GO:0009987;GO:0033600;GO:0043051;GO:0007007;GO:0000060;GO:0030421;GO:0060744;GO:0006397;GO:0071456;GO:0045861;GO:0007062;GO:0043433 replica…	0	0.0220396	0.0196427	0.0163686	0	0	0.0134679	0.0372288	0.126057	0.0126328	0.0191168	0.0205395	0.00787815	0.00928583	0	0.0622732	0.011595	0.0131626	0.054037	0.100789	0.10521	0.0317858	0	0.0390947
qilexprot_63956	rmd Putative progesterone 5-beta-reductase 1.1.1.145;1.1.1.281;1.3.1.3;1.3.1.99;1.3.99.6 GO:0006694;GO:0008202;GO:0009611;GO:0010051;GO:0016099 steroid biosynthetic process;steroid metabolic process;response to wounding;xylem and phloem pattern formation;monoterpenoid biosynthetic process GO:0003824;GO:0003854;GO:0016628;GO:0033705;GO:0035671;GO:0042803;GO:0047568;GO:0047787;GO:0050662 catalytic …	0	0	0.0643843	0.068982	0.0879001	0	0.0661149	0	0.0866644	0.11931	0.0382337	0	0	0	0.0471355	0.0747278	0	0	0	0.069777	0.0871273	0	0.0462955	0.0893593
qilexprot_7710	ACX3 Acyl-coenzyme A oxidase 1.3.3.6;1.3.99.-;1.3.1.95;1.3.8.1 GO:0001676;GO:0006635;GO:0033539;GO:0055088;GO:0033540;GO:0006631;GO:0051791 long-chain fatty acid metabolic process;fatty acid beta-oxidation;fatty acid beta-oxidation using acyl-CoA dehydrogenase;lipid homeostasis;fatty acid beta-oxidation using acyl-CoA oxidase;fatty acid metabolic process;medium-chain fatty acid metabolic process …	0	0	0	0.140302	0.152669	0	0.232627	0.2291	0	0.0912369	0	0.155817	0	0.257146	0	0	0	0.152567	0.104214	0.114744	0.0657565	0.0741668	0	0.148932
qilexprot_63500	GTSG Elongation factor 1-gamma 1 2.5.1.18;2.1.1.37 GO:0006749;GO:0010043;GO:0006414;GO:0042254;GO:0006449;GO:0045944;GO:0046686 glutathione metabolic process;response to zinc ion;translational elongation;ribosome biogenesis;regulation of translational termination;positive regulation of transcription from RNA polymerase II promoter;response to cadmium ion GO:0005543;GO:0016740;GO:0005085;GO:000436…	0.0306268	0.0178415	0	0	0.0189679	0.0353031	0	0	0	0	0	0	0	0	0	0.0415155	0.0154599	0	0	0	0	0	0	0
qilexprot_9357	BGLU44 Beta-glucosidase 44 3.2.1.149;3.2.1.21;3.2.1.161;3.2.1.38 GO:0009651;GO:1901657;GO:0009725;GO:0005975;GO:0030245;GO:0019762 response to salt stress;glycosyl compound metabolic process;response to hormone;carbohydrate metabolic process;cellulose catabolic process;glucosinolate catabolic process GO:0004553;GO:0042803;GO:0033956;GO:0050535;GO:0004567;GO:0080079;GO:0102483;GO:0004338;GO:000456…	0	0.136435	0.109126	0.0958733	0.0555159	0.111996	0.0379549	0.0763667	0.0740587	0.0505312	0.04987	0.00424956	0	0	0.0420121	0	0.0724684	0	0.0424576	0.0728782	0	0	0.0712803	0.0390947
qilexprot_27979	SKL2 Probable inactive shikimate kinase like 2, chloroplastic 2.7.1.71;2.4.1.13 GO:0030154;GO:0019748;GO:0019344;GO:0010207;GO:0006546;GO:0019288;GO:0006733;GO:0009106;GO:0045893;GO:0015074;GO:0015995;GO:0006636;GO:0009108;GO:0016226;GO:0009965;GO:0009072;GO:0006766;GO:0009117;GO:0005985 cell differentiation;secondary metabolic process;cysteine biosynthetic process;photosystem II assembly;glycine…	0.037919	0	0	0	0.0370106	0.0925185	0.0306088	0.034365	0	0.0266692	0.0257662	0	0	0.0342861	0.0276665	0.0622732	0.0434811	0.0358981	0.0243167	0.038765	0.0295904	0.0556251	0.0396818	0
qilexprot_21477	PGSC0003DMG400008259 Galactose-1-phosphate uridylyltransferase 2.7.7.-;2.7.7.12 GO:0006012;GO:0080040;GO:0006006 galactose metabolic process;positive regulation of cellular response to phosphate starvation;glucose metabolic process GO:0047345;GO:0008108;GO:0043531;GO:0008270 ribose-5-phosphate adenylyltransferase activity;UDP-glucose;ADP binding;zinc ion binding Transferase;Nucleotidyltransferase…	0.0641705	0	0.109126	0.0935349	0.0925264	0.0998226	0.102845	0.06873	0	0.0701822	0.0631686	0.0849912	0.0938426	0.0714294	0.0696786	0	0	0.203422	0.150532	0.170566	0.213709	0.135089	0.154318	0.148932
qilexprot_12717	At2g45070 Protein transport protein Sec61 subunit beta GO:0048812;GO:0006952;GO:0006886;GO:0009607;GO:0010507 neuron projection morphogenesis;defense response;intracellular protein transport;response to biotic stimulus;negative regulation of autophagy GO:0012505;GO:0005784;GO:0005794;GO:0016021 endomembrane system;Sec61 translocon complex;Golgi apparatus;integral component of membrane Plant defen…	0	0.0976037	0.0742056	0.037414	0.0601422	0.0547807	0.0416279	0.0410471	0.0787858	0.0533385	0	0.0495782	0.0498177	0.0578579	0.0604564	0	0	0.0987197	0.0733359	0.0837324	0	0.0768156	0.0374773	0.0567804
qilexprot_952	RBG4 Glycine-rich RNA-binding protein 4, mitochondrial GO:0009651;GO:1900864;GO:0009845;GO:0006970;GO:0031564;GO:0006887;GO:0009409;GO:0009737;GO:0009414;GO:0009631;GO:0080156 response to salt stress;mitochondrial RNA modification;seed germination;response to osmotic stress;transcription antitermination;exocytosis;response to cold;response to abscisic acid;response to water deprivation;cold accli…	0.714626	0.430296	0	0	0	0.0608675	0	0	0	0	0.00764673	0	0	0	0.0471355	0.10794	0.051211	0	0	0	0	0	0	0
qilexprot_22210	4CL 4-coumarate:coenzyme A ligase 4 6.-.-.-;6.2.1.n3;6.2.1.1;6.2.1.26;6.2.1.- GO:0008152;GO:0090410;GO:0006633 metabolic process;malonate catabolic process;fatty acid biosynthetic process GO:0008756;GO:0090409;GO:0003824;GO:0003987;GO:0016874 o-succinylbenzoate-CoA ligase activity;malonyl-CoA synthetase activity;catalytic activity;acetate-CoA ligase activity;ligase activity GO:0016020;GO:0005739;…	0	0.0251881	0	0.0233837	0.0786475	0.0158255	0	0.0467746	0	0	0	0	0	0	0.0276665	0.0174365	0	0	0	0	0	0	0	0
qilexprot_42847	F3'H Flavonoid 3'-hydroxylase 1.14.13.88;1.14.13.21 GO:0009744;GO:0009813;GO:0009718;GO:0010224;GO:0009733;GO:0044550 response to sucrose;flavonoid biosynthetic process;anthocyanin-containing compound biosynthetic process;response to UV-B;response to auxin;secondary metabolite biosynthetic process GO:0004497;GO:0016705;GO:0005506;GO:0020037;GO:0016711;GO:0016709;GO:0033772 monooxygenase activity;…	0	0.00545741	0.0360116	0.0444291	0	0.024347	0.00808071	0	0.0598772	0.0238619	0.0157922	0.0169982	0	0	0.0122962	0.034873	0.0173924	0	0	0	0.011343	0	0.014697	0.042818
qilexprot_7603	At2g30880 Pleckstriny domain-containing protein, putative, expressed GO:0018105;GO:0035556;GO:0042742;GO:0046907 peptidyl-serine phosphorylation;intracellular signal transduction;defense response to bacterium;intracellular transport GO:0004674;GO:0008234 protein serine/threonine kinase activity;cysteine-type peptidase activity GO:0005622;GO:0009505 intracellular;plant-type cell wall Coiled coil G…	0	0	0.0665668	0	0.040249	0.0669542	0.0330575	0.0324558	0	0	0	0	0	0	0.0563577	0.045667	0.00753672	0	0	0	0	0	0	0
qilexprot_29397	At3g01590 Putative glucose-6-phosphate 1-epimerase 5.1.3.15;5.-.-.-;5.1.3.3;4.2.1.9 GO:0005975;GO:0009737 carbohydrate metabolic process;response to abscisic acid GO:0030246;GO:0004160;GO:0004034;GO:0047938;GO:0016853 carbohydrate binding;dihydroxy-acid dehydratase activity;aldose 1-epimerase activity;glucose-6-phosphate 1-epimerase activity;isomerase activity GO:0009505 plant-type cell wall Sign…	0.137092	0.157425	0	0	0.198932	0.0827798	0.094275	0.0954584	0	0	0.0831166	0	0.0973183	0	0	0.141153	0.144937	0.0927367	0.0771957	0.170566	0.138089	0.119197	0.117576	0.111699
qilexprot_45969	EXL2 Protein EXORDIUM-like 2 GO:0009741;GO:0040007;GO:0050832;GO:0001666 response to brassinosteroid;growth;defense response to fungus;response to hypoxia GO:0009505;GO:0005615;GO:0005794;GO:0048046;GO:0016021;GO:0005618;GO:0009506;GO:0005829 plant-type cell wall;extracellular space;Golgi apparatus;apoplast;integral component of membrane;cell wall;plasmodesma;cytosol Signal;Apoplast;Secreted;Glyc…	0	0.00902572	0.0130951	0.0101719	0.0411743	0.00839971	0	0.00553659	0.00583015	0.00842186	0.009974	0.00311634	0.0127441	0	0.00789007	0	0	0	0.0142812	0.0511698	0.0920591	0.0635715	0	0.0344406
qilexprot_22661	2AAB 2AAB 3.1.3.17;3.1.3.16 GO:0007052;GO:0007099;GO:0030155;GO:0007084;GO:0009734;GO:0009723;GO:0016311;GO:0007094;GO:0051298;GO:0042325;GO:0070262;GO:0051232;GO:0009926;GO:0040008;GO:0009792;GO:0031030;GO:0061509;GO:0010119;GO:0031034;GO:0000184;GO:0035304;GO:0030952;GO:0042518;GO:0006461;GO:0046686;GO:0006909;GO:0045595;GO:0006470;GO:0010033;GO:0006672;GO:0006417;GO:0000188;GO:0009873;GO:00903…	0	0.199405	0	0.0619669	0	0	0	0	0	0	0	0	0	0	0	0	0	0	0	0.0418662	0	0	0	0
qilexprot_26431	At5g13200 GEM-like protein 5 GO:0051567;GO:0009845;GO:0010482;GO:0009793;GO:0010029;GO:0048765;GO:0010026;GO:0098755 histone H3-K9 methylation;seed germination;regulation of epidermal cell division;embryo development ending in seed dormancy;regulation of seed germination;root hair cell differentiation;trichome differentiation;maintenance of seed dormancy by absisic acid GO:0004523 RNA-DNA hybrid …	0	0	0	0.056121	0.0328469	0	0.0342818	0.0696846	0	0.043513	0	0.0247891	0.0428664	0.0785724	0.0512342	0	0.0531435	0.0598301	0	0.0744288	0.093703	0.100655	0.0396818	0.0819127
qilexprot_42590	CAP Adenylyl cyclase-associated protein GO:0009932;GO:0000271;GO:0009826;GO:0009825;GO:0007163;GO:0006007;GO:0030036;GO:0000902;GO:0007010;GO:0043481;GO:0048767;GO:0045761;GO:0007165;GO:0008154;GO:0010817 cell tip growth;polysaccharide biosynthetic process;unidimensional cell growth;multidimensional cell growth;establishment or maintenance of cell polarity;glucose catabolic process;actin cytoskel…	0.0539616	0.014693	0	0	0.0434874	0.133908	0	0	0	0.0105273	0.0207792	0	0.0162197	0.0714294	0.112715	0.0257396	0.0367173	0.0478641	0	0.0449674	0.0156172	0	0.0411515	0
qilexprot_78235	rps14 30S ribosomal protein S14, chloroplastic GO:0015979;GO:0006412 photosynthesis;translation GO:0003735;GO:0019843 structural constituent of ribosome;rRNA binding GO:0009536;GO:0009522;GO:0015935;GO:0005840;GO:0009507 plastid;photosystem I;small ribosomal subunit;ribosome;chloroplast Chloroplast;rRNA-binding;Ribonucleoprotein;Ribosomal protein;RNA-binding;Plastid;RNA editing GO:0003735;GO:0005…	0	0.14693	0.174602	0.108734	0	0	0	0	0.102422	0.0701822	0.0772985	0.113322	0	0	0	0	0.0869621	0.131626	0	0.0527204	0	0.148334	0.176364	0.148932
qilexprot_40854	USP Universal stress protein A-like protein GO:0006950 response to stress GO:0005773;GO:0005794 vacuole;Golgi apparatus Hydrolase;Repeat GO:0005773;GO:0006950	0	0.103901	0.058928	0.116919	0.01758	0	0.0342818	0.0295921	0.0228479	0.0140364	0.0756361	0.134569	0	0	0	0.0581216	0	0	0	0	0.157816	0.370834	0.124924	0.0344406
qilexprot_77221	clpP ATP-dependent Clp protease proteolytic subunit 3.4.21.92 GO:0004252;GO:0008233 serine-type endopeptidase activity;peptidase activity GO:0009536;GO:0009570;GO:0009507 plastid;chloroplast stroma;chloroplast Cytoplasm;Chloroplast;Serine protease;Plastid;Hydrolase;RNA editing;Protease GO:0008233;GO:0009536	0	0.0944552	0	0	0	0	0	0.0773213	0.0519986	0	0	0.106239	0.0544519	0	0	0	0	0	0.0285624	0.054271	0.0476735	0	0.0676061	0.042818
qilexprot_13254	LHCA4 Chlorophyll a-b binding protein 4, chloroplastic 3.2.1.23 GO:0009637;GO:0080167;GO:0009416;GO:0018298;GO:0009645;GO:0009409;GO:0009765;GO:0010114;GO:0009768;GO:0009644;GO:0010218 response to blue light;response to karrikin;response to light stimulus;protein-chromophore linkage;response to low light intensity stimulus;response to cold;photosynthesis, light harvesting;response to red light;ph…	0	0	0	0.128611	0	0	0.0832558	0	0.204843	0.0561458	0	0.127487	0.112379	0	0	0	0	0	0.108074	0.134902	0.0969908	0.0874108	0	0.15824
qilexprot_45676	ans Anthocyanidin synthase 1.14.11.23;1.14.11.19 GO:0009718;GO:0007033;GO:0010023;GO:0009611;GO:0009753 anthocyanin-containing compound biosynthetic process;vacuole organization;proanthocyanidin biosynthetic process;response to wounding;response to jasmonic acid GO:0005506;GO:0051213;GO:0016491;GO:0045431;GO:0008146;GO:0031418;GO:0050589;GO:0046872 iron ion binding;dioxygenase activity;oxidoreduc…	0	0	0.0698406	0.0923657	0	0	0	0	0.204843	0.126328	0	0.0524112	0	0	0	0.0788794	0.0782659	0.107694	0.0385979	0.151959	0.144664	0.103304	0.0808334	0.0679503
qilexprot_37538	cpc2 Guanine nucleotide-binding protein subunit beta-2 1 2.3.1.48;2.7.11.7 GO:0075522;GO:0048364;GO:0007186;GO:0018293;GO:0010476;GO:0060733;GO:0045725;GO:0009845;GO:0032464;GO:0001525;GO:1900102;GO:0032880;GO:0031954;GO:0010629;GO:0032436;GO:0030335;GO:0051302;GO:0046716;GO:0048367;GO:0050765;GO:2000766;GO:0048477;GO:2000114;GO:2001244;GO:0009967;GO:0034613;GO:0006919;GO:0043065;GO:0000747;GO:00…	0.743795	0.839602	0	0	0.249821	0.401725	0	0.152733	0	0.280729	0.207792	0	0.150612	0.285718	0.317652	0.174365	0.444473	0	0	0.139554	0.213709	0	0.161667	0
qilexprot_58866	sars Seryl-tRNA synthetase 6.1.1.11 GO:0002181;GO:0016259;GO:0001569;GO:0006434;GO:0046686;GO:0009143;GO:0097056 cytoplasmic translation;selenocysteine metabolic process;patterning of blood vessels;seryl-tRNA aminoacylation;response to cadmium ion;nucleoside triphosphate catabolic process;selenocysteinyl-tRNA(Sec) biosynthetic process GO:0098619;GO:0004828;GO:0005524;GO:0004812 selenocysteine-tRN…	0	0.0535246	0	0.0514442	0.0259074	0	0	0.0448654	0.0401808	0.0470221	0.0290908	0.0254974	0.033598	0.0521435	0	0.0311366	0.0289874	0	0.0463174	0.0651252	0.116718	0.0794644	0.0440909	0.0381639
qilexprot_29839	UBC10 Ubiquitin-conjugating enzyme E2 10 6.3.2.19;2.3.2.24;2.3.2.23 GO:0038095;GO:0006873;GO:0051437;GO:0000209;GO:0007067;GO:0085020;GO:0070534;GO:0007286;GO:0035103;GO:0035666;GO:0008054;GO:0042787;GO:0051865;GO:0045454;GO:0022008;GO:0009960;GO:0031398;GO:0030509;GO:0002223;GO:0044314;GO:0007140;GO:0001745;GO:0001751;GO:0045676;GO:0034605;GO:0006513;GO:0043162;GO:0034067;GO:0006464;GO:0051439;G…	0.0525032	0.0619207	0.120039	0.0432599	0	0.0353031	0.0587688	0.0534567	0.0346658	0.0484257	0.029922	0.0502865	0.0382322	0.0442863	0	0.0415155	0	0.0448726	0.0501772	0.0682264	0.0805517	0.0688691	0	0
qilexprot_26565	2MBCD 2-methylacyl-CoA dehydrogenase, mitochondrial 1.3.99.10;1.3.99.12;1.3.99.-;1.3.8.4;1.3.8.1 GO:0006552;GO:0016049;GO:0009744;GO:0051260;GO:0009750;GO:0033539;GO:1902192;GO:0055088;GO:0031668;GO:0016925;GO:0006551;GO:0009083;GO:1902198;GO:1902190;GO:1902196 leucine catabolic process;cell growth;response to sucrose;protein homooligomerization;response to fructose;fatty acid beta-oxidation usin…	0	0	0.0392853	0.0701512	0.0370106	0	0.0563201	0.0649117	0.0472715	0.0526367	0.0440518	0.03258	0.0695131	0.0785724	0.0512342	0.0581216	0.0686035	0	0.0733359	0.0806312	0.0854834	0.0397322	0.0734849	0.0465413
qilexprot_42057	UCH2 Ubiquitin carboxyl-terminal hydrolase 2 3.4.19.12 GO:0048853;GO:0016579;GO:0043161;GO:0007219;GO:0022008;GO:0030901;GO:0048366;GO:0021670;GO:0010951;GO:0010016;GO:0061136;GO:0006511 forebrain morphogenesis;protein deubiquitination;proteasome-mediated ubiquitin-dependent protein catabolic process;Notch signaling pathway;neurogenesis;midbrain development;leaf development;lateral ventricle deve…	0	0.0388316	0.106943	0.128611	0.0379358	0	0	0.0620479	0.0417565	0.0772004	0.0423895	0.0651599	0.0915255	0.043572	0	0	0	0.101711	0.142812	0.170566	0.164391	0.0953573	0.0808334	0.111699
qilexprot_67952	CSA Probable phospholipid hydroperoxide glutathione peroxidase 1.11.1.12;1.11.1.9 GO:0009651;GO:2000280;GO:0042542;GO:0080167;GO:0046686;GO:0048831;GO:0006979;GO:0009738;GO:0042631 response to salt stress;regulation of root development;response to hydrogen peroxide;response to karrikin;response to cadmium ion;regulation of shoot system development;response to oxidative stress;abscisic acid-activa…	0.0875053	0.12594	0.0873008	0	0	0	0.0538714	0.0897309	0.102422	0.0603567	0.0831166	0.0694095	0	0	0.0522589	0.103789	0.144937	0.0777791	0.142812	0.111643	0.164391	0.113899	0.124924	0.130316
qilexprot_54231	OEP24B Outer envelope pore protein 24B, chloroplastic GO:0006811;GO:0034765 ion transport;regulation of ion transmembrane transport GO:0015288;GO:0022843 porin activity;voltage-gated cation channel activity GO:0009536;GO:0034426;GO:0005739;GO:0031359;GO:0046930;GO:0009707;GO:0009941;GO:0009507 plastid;etioplast membrane;mitochondrion;integral component of chloroplast outer membrane;pore complex;c…	0	0	0	0.0631361	0	0	0.0710123	0.0591842	0.0393929	0	0.039896	0.0779086	0	0	0	0.045667	0.0502448	0	0	0	0.0706882	0.0397322	0	0
qilexprot_39755	At4g32250 E3 ubiquitin-protein ligase KEG 2.7.11.25 GO:0006468;GO:0010260 protein phosphorylation;organ senescence GO:0004672;GO:0004674;GO:0004709;GO:0005524;GO:0016874 protein kinase activity;protein serine/threonine kinase activity;MAP kinase kinase kinase activity;ATP binding;ligase activity GO:0005737;GO:0009507;GO:0009536;GO:0016021 cytoplasm;chloroplast;plastid;integral component of membra…	0.0364605	0.0461781	0.0371028	0.0830123	0.0740211	0.0389552	0.0526471	0.0391379	0	0.0533385	0.0290908	0	0.0440249	0.0714294	0	0	0.0966246	0	0.036282	0	0	0	0.0279243	0.0335097
qilexprot_38454	petB Cytochrome b6 1.10.2.2;1.10.2.- GO:0050821;GO:0015979;GO:0009767;GO:0019645;GO:0009772;GO:0022904 protein stabilization;photosynthesis;photosynthetic electron transport chain;anaerobic electron transport chain;photosynthetic electron transport in photosystem II;respiratory electron transport chain GO:0005506;GO:0020037;GO:0042301;GO:0045156;GO:0016491;GO:0016168;GO:0045158;GO:0008121;GO:0009…	0	0	0.084027	0	0	0	0.0881532	0.0563204	0.283629	0.0610585	0	0.169982	0.150612	0	0	0	0	0.0747876	0.100354	0.170566	0.0706882	0.0715179	0	0.176857
qilexprot_15594	mdr Mannitol dehydrogenase 1.1.1.195;1.1.1.324;1.1.1.183;1.1.1.255 GO:0009845;GO:0009813;GO:0030259;GO:0016125;GO:0009735;GO:0009617;GO:0010214;GO:0009809 seed germination;flavonoid biosynthetic process;lipid glycosylation;sterol metabolic process;response to cytokinin;response to bacterium;seed coat development;lignin biosynthetic process GO:0047924;GO:0016906;GO:0016491;GO:0046029;GO:0047681;GO…	0.306268	0.209901	0.0818445	0.0911966	0.397864	0.133908	0.0918263	0.152733	0.0748465	0.105273	0.04987	0	0.278052	0	0.327899	0.386094	0.347849	0.0927367	0.0501772	0.116295	0.164391	0.0503274	0.323334	0.0716736
qilexprot_6581	At5g42220 AT5g42220/K5J14_2 GO:0009630;GO:0048573 gravitropism;photoperiodism, flowering GO:0005737;GO:0005829 cytoplasm;cytosol Cytoplasm;Repeat;LIM domain GO:0005737;GO:0000003;GO:0005829;GO:0048856	0.218763	0.0388316	0	0	0	0.111996	0	0	0	0	0	0	0	0	0	0	0	0	0	0	0	0	0	0
qilexprot_70865	fabG 3-ketoacyl-ACP reductase 1.1.1.100;1.-.-.-;1.3.1.10 GO:0046685 response to arsenic-containing substance GO:0004319;GO:0004316;GO:0016491;GO:0004332;GO:0008106 enoyl-[acyl-carrier-protein] reductase (NADPH, B-specific) activity;3-oxoacyl-[acyl-carrier-protein] reductase (NADPH) activity;oxidoreductase activity;fructose-bisphosphate aldolase activity;alcohol dehydrogenase (NADP+) activity GO:0…	0	0	0	0	0	0	0.0869289	0.0248192	0.0244236	0	0	0.0127487	0.0173783	0	0.0655798	0.0498186	0.0705359	0.0927367	0.115794	0.0573722	0.0608248	0.0662203	0	0
qilexprot_67309	cinA Putative glutamine--tRNA ligase 6.1.1.18 GO:0006418;GO:0007420;GO:0048813;GO:0006425;GO:0006886 tRNA aminoacylation for protein translation;brain development;dendrite morphogenesis;glutaminyl-tRNA aminoacylation;intracellular protein transport GO:0003723;GO:0019901;GO:0005524;GO:0004812;GO:0004819 RNA binding;protein kinase binding;ATP binding;aminoacyl-tRNA ligase activity;glutamine-tRNA li…	0.103548	0.0955047	0	0.0409215	0.0879001	0.109561	0	0	0	0.0301783	0.116363	0	0.0729887	0.185717	0.16395	0.0581216	0	0.173507	0	0.07753	0	0	0.0808334	0
qilexprot_10992	PUB1 Probable ubiquitin conjugation factor E4 6.3.2.19;6.3.2.- GO:0006511 ubiquitin-dependent protein catabolic process GO:0034450;GO:0016874 ubiquitin-ubiquitin ligase activity;ligase activity GO:0000151;GO:0005634;GO:0005829 ubiquitin ligase complex;nucleus;cytosol Cytoplasm;Nucleus;Ligase;Coiled coil;Ubl conjugation pathway Protein modification GO:0005622;GO:0043234;GO:0005829;GO:0016874;GO:00…	0.0393774	0	0	0.0596285	0	0.0328684	0	0	0	0	0	0	0.046342	0.100001	0.0471355	0.0357033	0	0.0717961	0	0.0480686	0	0	0	0.0465413
qilexprot_14778	PAP4 Probable plastid-lipid-associated protein 4, chloroplastic 3.1.1.- GO:0006419;GO:0016042 alanyl-tRNA aminoacylation;lipid catabolic process GO:0004813 alanine-tRNA ligase activity GO:0009535;GO:0009534;GO:0009507;GO:0010287 chloroplast thylakoid membrane;chloroplast thylakoid;chloroplast;plastoglobule Lipid metabolism;Chloroplast;Coiled coil;Thylakoid;Plastid;Transit peptide;Lipid degradatio…	0	0.0640197	0	0.0537826	0	0	0	0.0706392	0.189086	0	0.0831166	0.127487	0.0428664	0.0664294	0	0	0.0927596	0.0717961	0.0656164	0.0976878	0.134801	0.135089	0.0808334	0.0837743
qilexprot_67437	bkdB 2-oxoisovalerate dehydrogenase subunit beta, mitochondrial 1.2.4.4;1.2.4.1 GO:0009744;GO:0008152;GO:0046487;GO:0043617;GO:0009083;GO:0009646;GO:0009063;GO:0046949 response to sucrose;metabolic process;glyoxylate metabolic process;cellular response to sucrose starvation;branched-chain amino acid catabolic process;response to absence of light;cellular amino acid catabolic process;fatty-acyl-Co…	0.0612537	0.0472276	0.0862095	0.0830123	0.0925264	0.0547807	0.073461	0	0.0622408	0	0	0.0651599	0	0.0642865	0.0604564	0	0.051211	0	0.0733359	0.07753	0.0772639	0.0874108	0.0661364	0
qilexprot_78714	RPL34 60S ribosomal protein L34 GO:0002181;GO:0006412;GO:0042254 cytoplasmic translation;translation;ribosome biogenesis GO:0017022;GO:0003735;GO:0003723 myosin binding;structural constituent of ribosome;RNA binding GO:0022626;GO:0005774;GO:0005730;GO:0030687;GO:0022625;GO:0005840 cytosolic ribosome;vacuolar membrane;nucleolus;preribosome, large subunit precursor;cytosolic large ribosomal subunit…	0.233347	0.178415	0.054563	0	0.161921	0.170429	0	0	0.0543622	0.0842186	0	0.0481617	0.0532934	0.107144	0	0.116243	0.357511	0.281201	0	0.111643	0	0	0.433561	0
qilexprot_38720	FRY1 3'(2'),5'-bisphosphate nucleotidase 3.1.3.57;3.1.3.15;3.1.3.7 GO:0046854;GO:0009086;GO:0000717;GO:0006790;GO:0045951;GO:0010525;GO:0033683;GO:0042538;GO:0009738;GO:0070816;GO:0000103 phosphatidylinositol phosphorylation;methionine biosynthetic process;nucleotide-excision repair, DNA duplex unwinding;sulfur compound metabolic process;positive regulation of mitotic recombination;regulation of …	0.0918805	0.0671682	0	0	0.0740211	0	0	0.0334104	0	0.0610585	0.0274285	0	0.0498177	0.0478577	0.0635304	0.0747278	0.0425148	0	0	0	0.0345222	0	0	0.0251323
qilexprot_48467	rpl14 50S ribosomal protein L14, chloroplastic GO:0006412 translation GO:0003735;GO:0019843;GO:0070180 structural constituent of ribosome;rRNA binding;large ribosomal subunit rRNA binding GO:0009536;GO:0005762;GO:0070111;GO:0009842;GO:0009507;GO:0015934 plastid;mitochondrial large ribosomal subunit;organellar chromatophore;cyanelle;chloroplast;large ribosomal subunit Cyanelle;Chloroplast;rRNA-bin…	0.0495863	0.0556236	0.0687494	0.037414	0	0.0267817	0.0404036	0.0315013	0	0.0449166	0.0274285	0	0	0	0.0491849	0.0411003	0.0608735	0.0568386	0	0	0.0410978	0.0344346	0.0602576	0
qilexprot_5130	cdcD Transitional endoplasmic reticulum ATPase 3.6.4.6;3.6.1.15;3.-.-.-;3.6.4.3;3.6.1.3 GO:0019079;GO:0043523;GO:1903862;GO:0051228;GO:0010826;GO:0032436;GO:1990171;GO:0030433;GO:0045184;GO:0072671;GO:0071629;GO:0043161;GO:0048477;GO:0071630;GO:0009792;GO:0048813;GO:0006919;GO:0033047;GO:0009860;GO:0051301;GO:0046034;GO:0006906;GO:1900182;GO:0046598;GO:0034214;GO:0030970;GO:0046686;GO:0019985;GO:…	0.364605	0.325346	0	0	0	0.146082	0	0	0	0	0	0	0	0	0	0.045667	0	0	0	0	0	0	0	0
qilexprot_70775	SCPL Serine carboxypeptidase-like protein 3.4.16.-;3.4.16.5;2.3.1.91;2.3.1.103 GO:0019748;GO:0006508 secondary metabolic process;proteolysis GO:0047158;GO:0016747;GO:0004180;GO:0016746;GO:0047202;GO:0004185 sinapoylglucose-sinapoylglucose O-sinapoyltransferase activity;transferase activity, transferring acyl groups other than amino-acyl groups;carboxypeptidase activity;transferase activity, trans…	0.123966	0	0.0392853	0	0	0	0.146922	0.0486838	0	0	0	0	0	0	0	0.0381942	0	0.149575	0	0.0651252	0	0	0.110227	0.0353714
qilexprot_75746	CYT1 Mannose-1-phosphate guanylyltransferase 1 2.7.7.13;2.7.7.22 GO:0000032;GO:0035167;GO:0009651;GO:0048747;GO:0009408;GO:0006606;GO:0007034;GO:0070590;GO:0009272;GO:0000917;GO:0060359;GO:0006486;GO:0007049;GO:0019853;GO:0009058;GO:0010193;GO:0009298;GO:0009753;GO:0030244;GO:0042742 cell wall mannoprotein biosynthetic process;larval lymph gland hemopoiesis;response to salt stress;muscle fiber de…	0.0685458	0	0	0.0420907	0.0786475	0.0669542	0.0538714	0.0353196	0	0.0842186	0.0590128	0	0.0590861	0.0785724	0	0.0539701	0	0.0598301	0.0463174	0	0	0	0	0.0521263
qilexprot_52731	PPD5 PsbP domain-containing protein 5, chloroplastic GO:0015979 photosynthesis GO:0005509 calcium ion binding GO:0031977;GO:0009579;GO:0009654;GO:0009543;GO:0009535;GO:0009507;GO:0019898 thylakoid lumen;thylakoid;photosystem II oxygen evolving complex;chloroplast thylakoid lumen;chloroplast thylakoid membrane;chloroplast;extrinsic component of membrane Signal;Chloroplast;Thylakoid;Plastid;Transit…	0	0	0.0578368	0.0654745	0.0374732	0	0.0575445	0.0381833	0.0709072	0.051233	0.0531947	0.0849912	0.023171	0.0528578	0	0.0705763	0.0463798	0.0329066	0.0887751	0.0527204	0.0838395	0.0821132	0	0.111699
qilexprot_54779	aac ADP/ATP carrier protein, variant GO:0048364;GO:0051382;GO:0009061;GO:0015886;GO:0009060;GO:0048316;GO:0015866;GO:0006839;GO:0048367;GO:0015867;GO:0006412;GO:0006783;GO:0015865;GO:0006626;GO:1990544;GO:0055085 root development;kinetochore assembly;anaerobic respiration;heme transport;aerobic respiration;seed development;ADP transport;mitochondrial transport;shoot system development;ATP transpo…	0	0	0	0	0	0	0.306088	0	0.315143	0	0	0.361213	0	0	0	0	0	0	0	0	0	0	0	0
qilexprot_23677	p69RF 2OG-Fe(II) oxygenase family oxidoreductase 1.14.11.-;1.14.11.20;1.14.11.9 GO:0016491;GO:0045486;GO:0046872;GO:0050590;GO:0051213 oxidoreductase activity;naringenin 3-dioxygenase activity;metal ion binding;desacetoxyvindoline 4-hydroxylase activity;dioxygenase activity Dioxygenase;Iron;Metal-binding;Oxidoreductase GO:0016491;GO:0043167	0.0612537	0	0.163689	0.0584593	0	0	0	0	0.0772101	0.0982551	0	0.0417873	0.162197	0.135716	0.266418	0.157759	0.125612	0.128635	0.0617566	0.117846	0	0.161578	0.169015	0.102391
qilexprot_61490	IAP25 Protein TIC 22, chloroplastic GO:0042546;GO:0015031 cell wall biogenesis;protein transport GO:0008107 galactoside 2-alpha-L-fucosyltransferase activity GO:0009536;GO:0016020;GO:0031972;GO:0009941;GO:0016021;GO:0009507 plastid;membrane;chloroplast intermembrane space;chloroplast envelope;integral component of membrane;chloroplast Protein transport;Transport;Chloroplast;Transmembrane helix;Tr…	0.0583369	0	0.0600193	0.0444291	0.0508895	0	0.069788	0.0515475	0.0559379	0.105273	0.069818	0.0276221	0.0614032	0.0785724	0.0604564	0.128698	0.0782659	0.0987197	0	0.0589228	0.0789078	0.042381	0.0698106	0.0390947
qilexprot_77619	acl2 ATP-citrate synthase 2.3.3.8;4.1.3.8;6.2.1.5 GO:0006085;GO:0006101;GO:0006107;GO:0006629;GO:0006695;GO:0008152;GO:0008610;GO:0010906;GO:0031325;GO:0035338;GO:0097308 acetyl-CoA biosynthetic process;citrate metabolic process;oxaloacetate metabolic process;lipid metabolic process;cholesterol biosynthetic process;metabolic process;lipid biosynthetic process;regulation of glucose metabolic proce…	0	0.0881582	0.185514	0.0947041	0	0	0	0.0706392	0	0.105273	0	0	0.139026	0	0.225431	0.166062	0	0.152567	0	0	0	0	0.220455	0
qilexprot_62613	ASH1 CXE carboxylesterase 3.-.-.-;3.1.1.-;3.1.1.1;3.1.1.3;4.2.1.105 GO:0008152;GO:0009717;GO:0009813;GO:0046287 metabolic process;isoflavonoid biosynthetic process;flavonoid biosynthetic process;isoflavonoid metabolic process GO:0004806;GO:0016787;GO:0033987;GO:0052689 triglyceride lipase activity;hydrolase activity;2-hydroxyisoflavanone dehydratase activity;carboxylic ester hydrolase activity Ac…	0	0.0619207	0	0	0	0	0.20814	0	0.1103	0	0.054857	0.070826	0.208539	0	0.122962	0.0705763	0	0.293167	0.0849153	0.248096	0	0	0	0.148932
qilexprot_64331	RPN6 26S proteasome non-ATPase regulatory subunit 11 homolog GO:0038095;GO:0051437;GO:0038061;GO:0006521;GO:0048863;GO:0002223;GO:0008340;GO:0043161;GO:0006972;GO:0051436;GO:0050852;GO:0060071;GO:0045842;GO:0046686;GO:0000209;GO:0000165;GO:0030163;GO:0043488;GO:0002479;GO:0090263;GO:0043248;GO:0090090;GO:0033209;GO:0031145;GO:0006511 Fc-epsilon receptor signaling pathway;positive regulation of ub…	0.065629	0.199405	0.0742056	0.112242	0	0.0474766	0.0501984	0.080185	0.0653922	0.0428111	0.044883	0.0651599	0.0637203	0	0	0.0377791	0.0570085	0	0.0810555	0.0899348	0.110142	0.0900596	0.0404167	0.102391
qilexprot_61846	atpH Oligomycin sensitivity conferring protein 3.6.3.14 GO:0015986 ATP synthesis coupled proton transport GO:0008270;GO:0046933;GO:0050897 zinc ion binding;proton-transporting ATP synthase activity, rotational mechanism;cobalt ion binding GO:0005753;GO:0005886;GO:0009507;GO:0016020 mitochondrial proton-transporting ATP synthase complex;plasma membrane;chloroplast;membrane ATP synthesis;Hydrogen i…	0.160426	0.955047	0.523805	0.432599	0.1758	0	0.45301	0.467746	0.606651	0.364947	0.473765	0.332882	0.486592	0	0	0.29476	0	0.418811	0.385979	1.5506	0.772639	0.794644	0.477652	0.58642
qilexprot_10684	Pss 11S seed storage protein GO:0045735 nutrient reservoir activity GO:0005794;GO:0009506 Golgi apparatus;plasmodesma Signal;Isomerase GO:0005829;GO:0005794	1.60426	0.262376	0.272815	0.0935349	0.157295	0.076693	0.122435	0.372288	0.346658	0	0	0	0.23171	0	0.174196	0	0	0	0.370539	0.325626	1.52884	0	0	0
qilexprot_48697	AAE17 Probable acyl-activating enzyme 17, peroxisomal 6.2.1.1;6.2.1.16;6.2.1.- GO:0008152;GO:0009850;GO:0006631 metabolic process;auxin metabolic process;fatty acid metabolic process GO:0030729;GO:0001104;GO:0003824;GO:0003987;GO:0016874 acetoacetate-CoA ligase activity;RNA polymerase II transcription cofactor activity;catalytic activity;acetate-CoA ligase activity;ligase activity GO:0016592;GO:0…	0.128341	0	0	0.140302	0.120284	0.121735	0.220383	0.0859125	0.141814	0.0772004	0.0581816	0.177065	0.185368	0.178574	0.143456	0.10794	0.135274	0.176499	0.169831	0.186072	0.164391	0.108601	0.0881819	0.251323
qilexprot_15272	plp Putative calcium-binding protein CML49 GO:0006508 proteolysis GO:0004198;GO:0005509 calcium-dependent cysteine-type endopeptidase activity;calcium ion binding GO:0005737 cytoplasm Calcium;Metal-binding;Protease;Repeat GO:0005737;GO:0008233;GO:0043167	0.0437526	0.0682177	0	0.151994	0	0.0547807	0.134679	0.124096	0.236357	0	0.0914283	0.169982	0.107745	0	0	0	0	0.164533	0.212288	0.186072	0.128225	0.0476786	0.0558485	0.102391
qilexprot_28655	ansA Isoaspartyl peptidase 3.5.1.1;3.4.19.5;3.-.-.- GO:0009611 response to wounding GO:0008798;GO:0016787;GO:0004067;GO:0004177;GO:0004867 beta-aspartyl-peptidase activity;hydrolase activity;asparaginase activity;aminopeptidase activity;serine-type endopeptidase inhibitor activity GO:0005829 cytosol Signal;Autocatalytic cleavage;Hydrolase;Protease;Aminopeptidase GO:0008233;GO:0016810;GO:0005829	0	0	0	0	0	0	0	0	0	0.0694804	0.0515323	0	0.0370736	0.0785724	0.0604564	0.0871825	0.0811647	0.113677	0.0270185	0.0651252	0.0624687	0.108601	0.0580531	0
qilexprot_72095	QOD1 Putative quinone-oxidoreductase like, chloroplastic 1.-.-.-;1.6.-.-;1.6.5.5 GO:0003960;GO:0008270;GO:0016491 NADPH;zinc ion binding;oxidoreductase activity GO:0005773;GO:0009535;GO:0009706;GO:0009941 vacuole;chloroplast thylakoid membrane;chloroplast inner membrane;chloroplast envelope Chloroplast;NAD;Oxidoreductase;Plastid;Plastid inner membrane GO:0005773;GO:0009536;GO:0009579;GO:0016491;G…	0	0.115445	0.109126	0.362448	0.161921	0.107127	0	0.210008	0.102422	0.19651	0.224415	0	0	0.164288	0.35864	0.132849	0	0.448726	0.17755	0	0.213709	0.145685	0	0
qilexprot_7350	U2B'' U2 small nuclear ribonucleoprotein B'' GO:0007539;GO:0048477;GO:0002230;GO:0007018;GO:0051259;GO:0006457;GO:0030036;GO:0098792;GO:0007076;GO:0019099;GO:0000354;GO:0008380;GO:0000398;GO:0000381 primary sex determination, soma;oogenesis;positive regulation of defense response to virus by host;microtubule-based movement;protein oligomerization;protein folding;actin cytoskeleton organization;xe…	0	0	0	0.116919	0	0	0.0857045	0.0610934	0.0787858	0.105273	0.0689868	0.0368295	0.0764644	0.107144	0.0481602	0.0996371	0	0.0777791	0.0385979	0.0480686	0.0789078	0.0768156	0.102879	0.0167549
qilexprot_65241	VEP1 3-oxo-Delta(4,5)-steroid 5-beta-reductase 1.1.1.145;1.3.99.6;1.3.1.99;1.3.1.3 GO:0009611;GO:0006694;GO:0008202;GO:0010051;GO:0016099 response to wounding;steroid biosynthetic process;steroid metabolic process;xylem and phloem pattern formation;monoterpenoid biosynthetic process GO:0042803;GO:0016628;GO:0047568;GO:0035671;GO:0050662;GO:0003854;GO:0003824;GO:0047787 protein homodimerization ac…	0	0	0	0.104058	0.0832738	0	0	0.0238646	0	0.0912369	0	0	0	0	0	0	0.106287	0	0.108074	0.0728782	0.197269	0.11125	0.0881819	0
qilexprot_72048	Myg1 Metal-dependent protein hydrolase GO:0006807;GO:0035641;GO:0043473;GO:0045040 nitrogen compound metabolic process;locomotory exploration behavior;pigmentation;protein import into mitochondrial outer membrane GO:0016787;GO:0003689;GO:0016151;GO:0004420;GO:0003924 hydrolase activity;DNA clamp loader activity;nickel cation binding;hydroxymethylglutaryl-CoA reductase (NADPH) activity;GTPase acti…	0	0.0178415	0.0698406	0.0409215	0.0555159	0	0.048974	0	0.0118179	0.0533385	0.0540258	0.0474534	0.0602447	0.0714294	0.133209	0	0	0	0.0463174	0.0589228	0.0460295	0	0	0.0446796
qilexprot_40154	AKR1 Probable aldo-keto reductase 1 1.1.1.65;1.1.1.2;1.1.1.317;1.1.1.-;1.-.-.- GO:0009734;GO:0046686;GO:0009820 auxin-activated signaling pathway;response to cadmium ion;alkaloid metabolic process GO:0050236;GO:0016491;GO:0008106 pyridoxine;oxidoreductase activity;alcohol dehydrogenase (NADP+) activity GO:0009941 chloroplast envelope Oxidoreductase;Auxin signaling pathway;NADP;Alkaloid metabolism…	0.102089	0	0	0.233837	0.305337	0.0511287	0.0893776	0.0954584	0.102422	0.252656	0.19948	0.0849912	0.139026	0.0714294	0	0.0705763	0.299536	0.152567	0.0849153	0	0.144664	0.0874108	0.220455	0.102391
qilexprot_78020	catH Cathepsin H 3.4.22.-;3.4.22.15;3.4.22.2;3.4.22.16 GO:0010628;GO:0010815;GO:0035023;GO:0008284;GO:0051603;GO:0033619;GO:0030335;GO:0043129;GO:2001235;GO:0070371;GO:0002764;GO:0002250;GO:0007283;GO:0006919;GO:0043066;GO:0031638;GO:0001913;GO:0001656;GO:0010952;GO:0010634;GO:0045766;GO:0097067;GO:0010813;GO:0060448;GO:0032526;GO:0031648;GO:0044267;GO:0006955;GO:0019882;GO:0006508 positive regul…	0.175011	0.0776632	0	0	0	0.133908	0	0	0	0	0.108052	0	0.0544519	0.0635722	0.143456	0.228335	0.154599	0.191456	0	0	0	0	0.0881819	0
qilexprot_62170	OEP24 Chloroplastic outer envelope pore protein of 24 kDa GO:0006811;GO:0034765 ion transport;regulation of ion transmembrane transport GO:0015288;GO:0022843 porin activity;voltage-gated cation channel activity GO:0005739;GO:0009507;GO:0009536;GO:0009707;GO:0009941;GO:0031359;GO:0034426;GO:0046930 mitochondrion;chloroplast;plastid;chloroplast outer membrane;chloroplast envelope;integral component…	0	0	0	0	0	0	0	0	0.157572	0	0	0	0	0	0	0	0	0	0.054037	0	0.0871273	0	0	0
qilexprot_31543	aatA Aspartate aminotransferase 2.6.1.-;2.6.1.78;2.6.1.7;2.6.1.79;3.5.1.9;2.6.1.1;4.4.1.13 GO:0009793;GO:0009095;GO:0009094;GO:0009058 embryo development ending in seed dormancy;aromatic amino acid family biosynthetic process, prephenate pathway;L-phenylalanine biosynthetic process;biosynthetic process GO:0047804;GO:0033854;GO:0008483;GO:0030170;GO:0016212;GO:0033853;GO:0042802;GO:0080130;GO:0004…	0	0.0262376	0.054563	0.0303989	0.0305337	0.0389552	0	0.0315013	0.0417565	0	0	0	0.0278052	0	0.055333	0.0365336	0.0425148	0.0251286	0.0656164	0.0434168	0.0460295	0.0241042	0.0352727	0.0493338
qilexprot_19436	OVA5 Lysine--tRNA ligase, chloroplastic/mitochondrial 6.1.1.6 GO:0048481;GO:0006430 plant ovule development;lysyl-tRNA aminoacylation GO:0003676;GO:0003677;GO:0000287;GO:0005524;GO:0004824;GO:0046872 nucleic acid binding;DNA binding;magnesium ion binding;ATP binding;lysine-tRNA ligase activity;metal ion binding GO:0005739;GO:0005737;GO:0009507 mitochondrion;cytoplasm;chloroplast Cytoplasm;Calcium…	0.065629	0.0440791	0	0	0	0.0949532	0	0	0	0.011931	0	0	0	0	0.0143456	0.0149456	0.0367173	0	0	0	0	0	0	0
qilexprot_71267	FPA Flowering time control protein FPA 5.2.1.8 GO:0009911;GO:0006378;GO:0030154;GO:0009553;GO:0019243;GO:0010228;GO:0031048;GO:0006694;GO:0009908;GO:0000398;GO:0006351;GO:0017001 positive regulation of flower development;mRNA polyadenylation;cell differentiation;embryo sac development;methylglyoxal catabolic process to D-lactate via S-lactoyl-glutathione;vegetative to reproductive phase transitio…	0	0	0.104761	0.0619669	0.0430248	0.073041	0.0550958	0.00391379	0	0.0357929	0.00540258	0.00602021	0	0.00928583	0.0696786	0	0	0.0957282	0.0100354	0	0	0	0	0
qilexprot_4135	mgp1 Male gametophyte defective 1 GO:0009555;GO:0015992 pollen development;proton transport GO:0016851;GO:0005507;GO:0008270;GO:0050897 magnesium chelatase activity;copper ion binding;zinc ion binding;cobalt ion binding GO:0016020;GO:0005753;GO:0045263;GO:0005739;GO:0005730;GO:0009507 membrane;mitochondrial proton-transporting ATP synthase complex;proton-transporting ATP synthase complex, couplin…	0	0.220396	0	0.0888582	0	0	0.0869289	0.105004	0.173329	0.0772004	0.0432207	0.0396626	0.0475006	0	0	0	0	0	0.0463174	0.108542	0.0920591	0.100655	0	0.0605037
qilexprot_54966	kb1 Putative beta-subunit of K+ channels 1.1.1.91;1.1.1.-;1.-.-.- GO:0050905;GO:0045445;GO:0007420;GO:0007519;GO:1901379;GO:0006813;GO:1902259;GO:0055114;GO:1901016;GO:0098900;GO:0071805;GO:0070995;GO:0051969;GO:1902260;GO:2000008;GO:0060539;GO:0007507;GO:0007611;GO:0002244 neuromuscular process;myoblast differentiation;brain development;skeletal muscle tissue development;regulation of potassium …	0	0.0587721	0	0.0432599	0	0	0.0685636	0	0.0480593	0	0	0	0.0926841	0	0	0.0539701	0	0	0.0617566	0.0604734	0.07562	0.0980061	0.0808334	0.0605037
qilexprot_19574	rps19 30S ribosomal protein S19, chloroplastic GO:0000028;GO:0006412 ribosomal small subunit assembly;translation GO:0003735;GO:0019843;GO:0003723 structural constituent of ribosome;rRNA binding;RNA binding GO:0009536;GO:0009842;GO:0015935;GO:0009507;GO:0022627 plastid;cyanelle;small ribosomal subunit;chloroplast;cytosolic small ribosomal subunit Cyanelle;Chloroplast;rRNA-binding;Ribonucleoprotei…	0	0.335841	0.873008	0.303989	0.161921	0.158255	0.232627	0	0.228479	0.182474	0.232727	0.276221	0.243296	0.19286	0	0	0	0.263252	0.301063	0.31012	0.230148	0.344346	0.286591	0.251323
qilexprot_68049	RABG3D Ras-related protein RABG3d 3.6.5.1;3.6.5.4;3.6.1.15;3.1.4.12;3.6.5.3;3.6.5.2;3.1.5.1 GO:0090385;GO:0009651;GO:0042147;GO:0033227;GO:0035071;GO:0001555;GO:0007264;GO:0010508;GO:0006896;GO:0008333;GO:0006622;GO:0061724;GO:0032482;GO:1903543;GO:0072665;GO:0016197;GO:1990182;GO:0048102;GO:0010089;GO:0061192;GO:0090382;GO:0007032;GO:0045453;GO:0019076;GO:1905177;GO:0015031;GO:0006909;GO:0090387…	0.218763	0.272871	0	0	0	0	0	0	0	0	0	0	0	0	0	0.120395	0	0	0	0	0	0	0	0
qilexprot_22981	PK Pyridoxal kinase 2.7.1.35 GO:0014075;GO:0008283;GO:0042823;GO:0009636;GO:0010165;GO:0010054;GO:0008615;GO:0043066;GO:0071326;GO:0032570;GO:0042816;GO:0017085;GO:0042493;GO:0031152;GO:0019954;GO:0032094;GO:0042538;GO:0009443 response to amine;cell proliferation;pyridoxal phosphate biosynthetic process;response to toxic substance;response to X-ray;trichoblast differentiation;pyridoxine biosynthe…	0	0	0.0632931	0.111073	0.0462632	0	0.0416279	0.124096	0	0.0772004	0	0.0559525	0.090367	0	0.0922216	0.0830309	0	0	0.111934	0.15506	0.164391	0.084762	0.0514394	0
qilexprot_38737	Sb10g013601 Putative uncharacterized protein Sb10g013601 2.4.2.30 GO:0009247;GO:0016579;GO:0006511 glycolipid biosynthetic process;protein deubiquitination;ubiquitin-dependent protein catabolic process GO:0036459;GO:0016758;GO:0003950 thiol-dependent ubiquitinyl hydrolase activity;transferase activity, transferring hexosyl groups;NAD+ ADP-ribosyltransferase activity GO:0005783;GO:0016021 endoplas…	0	0.0209901	0.0698406	0.0491058	0.0194306	0.0158255	0.0514227	0.0429563	0.1103	0.0343893	0	0.106239	0.0451835	0.0271432	0	0.0411003	0	0.0508556	0.111934	0.0899348	0.0526052	0.0635715	0.02425	0.0549187
qilexprot_19512	DEGP2 Protease Do-like 2, chloroplastic 3.4.21.-;1.3.1.74;3.4.21.108;3.1.30.- GO:0010075;GO:0009658;GO:0010206;GO:0030163 regulation of meristem growth;chloroplast organization;photosystem II repair;protein catabolic process GO:0032440;GO:0004252 2-alkenal reductase [NAD(P)] activity;serine-type endopeptidase activity GO:0031966;GO:0009570;GO:0009533;GO:0005730;GO:0009535;GO:0005759;GO:0009941;GO…	0.160426	0.0871087	0	0	0.0379358	0.170429	0	0	0	0	0	0	0	0.0785724	0.074802	0.0747278	0.125612	0.0478641	0	0	0	0	0.0499697	0
qilexprot_74129	cyf1 Cysteine proteinase inhibitor 3.4.22.41 GO:0006972;GO:0070417;GO:0009409;GO:0006952;GO:0009611;GO:0009414;GO:0034605;GO:0006979;GO:0042631 hyperosmotic response;cellular response to cold;response to cold;defense response;response to wounding;response to water deprivation;cellular response to heat;response to oxidative stress;cellular response to water deprivation GO:0004869;GO:0008233;GO:005…	0	0.0451286	0.163689	0.10055	0	0	0	0.0754121	0.0716951	0	0	0.0920738	0	0	0	0.0377791	0	0	0.123513	0.0744288	0.213709	0	0	0.0539879
qilexprot_3858	CLPS3 Protein CLP1 homolog 2.7.1.78 GO:0030423;GO:0007420;GO:0006378;GO:0031124;GO:0035087;GO:0010228;GO:0090202;GO:0022008;GO:0021695;GO:0006388;GO:0009908;GO:0021522;GO:0006379;GO:0006397;GO:0006369;GO:0048827 targeting of mRNA for destruction involved in RNA interference;brain development;mRNA polyadenylation;mRNA 3'-end processing;siRNA loading onto RISC involved in RNA interference;vegetativ…	0.008313	0	0.0327378	0.00795047	0.0166548	0	0.0134679	0.0105004	0.0126057	0.00982551	0.00631686	0.0106239	0.0405493	0	0.0840241	0.0386094	0.0183587	0.122652	0.0810555	0.124048	0.0723321	0	0.0330682	0.0670195
qilexprot_57192	iars Isoleucine--tRNA ligase, cytoplasmic 6.1.1.5 GO:0009651;GO:0006418;GO:0006428;GO:0046686;GO:0007010;GO:0001649;GO:0010498 response to salt stress;tRNA aminoacylation for protein translation;isoleucyl-tRNA aminoacylation;response to cadmium ion;cytoskeleton organization;osteoblast differentiation;proteasomal protein catabolic process GO:0004822;GO:0051020;GO:0002161;GO:0005524;GO:0004812 isol…	0.135633	0.115445	0	0	0	0.231296	0	0	0	0	0	0	0	0.0928583	0.0204937	0.091334	0.154599	0.164533	0	0	0	0	0.0881819	0
qilexprot_78713	pco112909a DNAJ heat shock family protein GO:0006457 protein folding Stress response GO:0006457	0	0.0808117	0.185514	0.116919	0	0	0	0	0	0	0	0.0460369	0.127441	0.055715	0	0	0.0376836	0	0.0656164	0.111643	0.0526052	0.100655	0	0.0530571
qilexprot_36562	ggps Geranylgeranyl diphosphate synthase 2.5.1.30;1.3.1.74;2.5.1.10;2.5.1.29;2.5.1.1;2.5.1.- GO:0033384;GO:0016117;GO:0006720;GO:0043693;GO:0045337;GO:0033386;GO:0008299 geranyl diphosphate biosynthetic process;carotenoid biosynthetic process;isoprenoid metabolic process;monoterpene biosynthetic process;farnesyl diphosphate biosynthetic process;geranylgeranyl diphosphate biosynthetic process;isop…	0	0	0	0.0724896	0	0	0.0648906	0.0420017	0.0724829	0	0	0.0566608	0	0	0	0	0	0	0.0343521	0.054271	0.055893	0.0529763	0	0.0688811
qilexprot_14200	amdA Formamidase 3.5.1.-;3.5.1.4;3.5.1.49 GO:0004040;GO:0004328;GO:0016811 amidase activity;formamidase activity;hydrolase activity, acting on carbon-nitrogen (but not peptide) bonds, in linear amides GO:0005773;GO:0005829 vacuole;cytosol Hydrolase;Plasmid GO:0005773;GO:0016810	0	0	0	0.0654745	0.0434874	0	0.102845	0.0906854	0.0228479	0.0140364	0.024935	0.0177065	0.0810986	0.0235717	0.0368886	0.0307214	0.0367173	0	0	0.0945866	0.0772639	0	0.0712803	0.0465413
qilexprot_48459	rplP 50S ribosomal protein L16, chloroplastic GO:0006412;GO:0032543 translation;mitochondrial translation GO:0003735;GO:0019843;GO:0000049 structural constituent of ribosome;rRNA binding;tRNA binding GO:0009536;GO:0005762;GO:0005840;GO:0009507 plastid;mitochondrial large ribosomal subunit;ribosome;chloroplast Chloroplast;tRNA-binding;rRNA-binding;Ribonucleoprotein;Ribosomal protein;RNA-binding;Pl…	0	0.199405	0.120039	0.175378	0.106405	0	0	0	0.0866644	0.294765	0	0.169982	0.254881	0.178574	0.184443	0	0.202912	0.0568386	0	0.0728782	0	0.0768156	0.0808334	0.139624
qilexprot_58381	TRXF Thioredoxin F-type, chloroplastic GO:0043085;GO:0034599;GO:0006457;GO:0006109;GO:0043086;GO:0006662;GO:0055114;GO:0045454;GO:0009642;GO:0000103 positive regulation of catalytic activity;cellular response to oxidative stress;protein folding;regulation of carbohydrate metabolic process;negative regulation of catalytic activity;glycerol ether metabolic process;oxidation-reduction process;cell r…	0	0.0997027	0.305553	0.128611	0	0	0.134679	0	0	0	0.14961	0.169982	0	0	0	0	0.144937	0.0568386	0.127373	0	0	0.084762	0.0955304	0.195473
qilexprot_78807	Sb04g010390 Putative uncharacterized protein Sb04g010390 GO:0016021 integral component of membrane Membrane;Signal;Transmembrane;Transmembrane helix	0	0	0	0	0	0	0.0428523	0.0544113	0.0393929	0.0400039	0	0.0849912	0.0359151	0.0928583	0	0.0581216	0	0	0.0771957	0	0.0312343	0.196012	0.132273	0.0511954
qilexprot_8814	GT Glycosyltransferase 2.4.1.-;2.4.1.115;2.4.1.91 GO:0008152;GO:0009718;GO:0009813;GO:0052696 metabolic process;anthocyanin-containing compound biosynthetic process;flavonoid biosynthetic process;flavonoid glucuronidation GO:0008194;GO:0016758;GO:0035251;GO:0047213;GO:0047893;GO:0080043;GO:0080044 UDP-glycosyltransferase activity;transferase activity, transferring hexosyl groups;UDP-glucosyltrans…	0	0.12594	0.120039	0.116919	0.194306	0	0.318331	0.11455	0.118179	0.301783	0.116363	0.19123	0.101953	0.178574	0	0.116243	0	0.0478641	0	0.085283	0	0	0	0.15824
qilexprot_55040	rps12 30S ribosomal protein S12, chloroplastic GO:0000028;GO:0006412;GO:0046677 ribosomal small subunit assembly;translation;response to antibiotic GO:0003735;GO:0019843;GO:0000049 structural constituent of ribosome;rRNA binding;tRNA binding GO:0009536;GO:0009842;GO:0015935;GO:0005840;GO:0009507 plastid;cyanelle;small ribosomal subunit;ribosome;chloroplast Cyanelle;Antibiotic resistance;Chloropla…	0.0787548	0.12594	0.152776	0.0935349	0.134163	0.0219123	0.0514227	0	0.094543	0.105273	0.0540258	0.0602021	0.0695131	0.0785724	0.0819748	0.0664247	0.106287	0.149575	0.0378259	0.0480686	0.0263026	0.105953	0.198409	0.0847052
qilexprot_33905	cnd41 Nucleoid DNA-binding family protein 2.7.1.-;3.4.23.-;3.4.23.1 GO:0006508;GO:0009627;GO:0030163 proteolysis;systemic acquired resistance;protein catabolic process GO:0004190 aspartic-type endopeptidase activity GO:0031225;GO:0048046 anchored component of membrane;apoplast Apoplast;Aspartyl protease;GPI-anchor;Hydrolase;Protease;Signal GO:0002376;GO:0005576;GO:0008233;GO:0009056	0	0.12594	0	0	0	0	0	0	0	0.19651	0.039896	0	0	0	0	0	0	0	0	0.0713276	0.0526052	0.084762	0	0
qilexprot_8300	trpC Indole-3-glycerol phosphate synthase 4.1.1.48 GO:0006568;GO:0000162 tryptophan metabolic process;tryptophan biosynthetic process GO:0005507;GO:0004425;GO:0004640 copper ion binding;indole-3-glycerol-phosphate synthase activity;phosphoribosylanthranilate isomerase activity GO:0009570;GO:0009534;GO:0009507;GO:0005829 chloroplast stroma;chloroplast thylakoid;chloroplast;cytosol Tryptophan biosy…	0	0	0	0.128611	0.0693948	0	0.0379549	0.0906854	0.102422	0.168437	0.0914283	0.0991564	0.0961598	0	0.133209	0	0.0811647	0.0717961	0.250886	0	0.115074	0.116548	0.169015	0.15824
qilexprot_78167	MORF2 Multiple organellar RNA editing factor 2, chloroplastic GO:1900864;GO:1900865;GO:1900871;GO:0030154;GO:0009657;GO:0009451;GO:0009902;GO:0002103;GO:0010207;GO:0009658;GO:0009793;GO:0035304;GO:0016554;GO:0045893;GO:0000478;GO:0010027;GO:0016226;GO:0006399;GO:0042793;GO:0009965;GO:0080156 mitochondrial RNA modification;chloroplast RNA modification;chloroplast mRNA modification;cell differentia…	0	0.115445	0.0654756	0.151994	0.0832738	0.104692	0	0	0	0.0842186	0.14961	0.141652	0.127441	0.0928583	0.0676292	0.0830309	0.0434811	0.0777791	0.0617566	0.093036	0.0279465	0.0980061	0.14697	0
qilexprot_35266	MSCP1 S-adenosylmethionine carrier 1, chloroplastic/mitochondrial GO:0006810;GO:0006412;GO:0009658;GO:0015805;GO:0055085 transport;translation;chloroplast organization;S-adenosyl-L-methionine transport;transmembrane transport GO:0004013;GO:0003735;GO:0000095 adenosylhomocysteinase activity;structural constituent of ribosome;S-adenosyl-L-methionine transmembrane transporter activity GO:0009536;GO:…	0.0218763	0	0.0316465	0.0280605	0	0	0.0624419	0.034365	0.1103	0.0182474	0.0482077	0.0687012	0.0173783	0	0	0.0539701	0.051211	0	0	0	0	0	0.0220455	0
qilexprot_69295	pip2 Plasma membrane intrinsic protein 2 GO:0034220;GO:0009737;GO:0006833;GO:0009992;GO:0009414;GO:0048767;GO:0080170;GO:0009624 ion transmembrane transport;response to abscisic acid;water transport;cellular water homeostasis;response to water deprivation;root hair elongation;hydrogen peroxide transmembrane transport;response to nematode GO:0015254;GO:0015250;GO:0005215;GO:0031625 glycerol channe…	0	0.0671682	0.174602	0.210454	0.129537	0.0961706	0.171409	0.171825	0.204843	0.147383	0.132987	0.240808	0.312809	0.0671437	0.102468	0.128698	0.11595	0.29915	0.347381	0.279108	0.18083	0	0	0.176857
qilexprot_52033	At5g57040 At5g57040 4.4.1.5 GO:0051213;GO:0004462;GO:0016829;GO:0046872 dioxygenase activity;lactoylglutathione lyase activity;lyase activity;metal ion binding GO:0009507 chloroplast Oxidoreductase;Lyase;Dioxygenase GO:0016829;GO:0016491;GO:0009536;GO:0043167	0.145842	0.535246	0.676581	0.268913	0.393237	0.803451	0.24487	0	0.118179	0.273711	0.731426	0.439121	0.33598	0.442863	0.143456	0.244941	0.686035	0.628216	0.169831	0.372144	0	0.84762	0.587879	0
qilexprot_74656	RABG3E Ras-related protein RABG3e 3.6.5.1;3.6.5.4;3.6.1.15;3.1.4.12;3.6.5.3;3.6.5.2;3.1.5.1 GO:0090385;GO:0009651;GO:0042147;GO:0033227;GO:0035071;GO:0001555;GO:0007264;GO:0010508;GO:0006896;GO:0008333;GO:0006622;GO:0061724;GO:0032482;GO:1903543;GO:0072665;GO:0016197;GO:1990182;GO:0048102;GO:0010089;GO:0061192;GO:0090382;GO:0007032;GO:0045453;GO:0019076;GO:1905177;GO:0015031;GO:0006909;GO:0090387…	0.119591	0.220396	0	0	0	0	0	0	0	0	0	0	0	0	0	0.0788794	0	0	0	0	0	0.0582739	0	0
qilexprot_4232	ffh Fifty-four homolog GO:0006614 SRP-dependent cotranslational protein targeting to membrane GO:0005048;GO:0005525;GO:0003924;GO:0008312 signal sequence binding;GTP binding;GTPase activity;7S RNA binding GO:0048500;GO:0009570;GO:0005786;GO:0080085;GO:0048501 signal recognition particle;chloroplast stroma;signal recognition particle, endoplasmic reticulum targeting;signal recognition particle, ch…	0	0.0650692	0	0.128611	0.0693948	0	0.0171409	0.133642	0.0196965	0.140364	0.019948	0.19123	0.0961598	0.0228574	0.00963204	0	0.0135274	0	0.0370539	0.062024	0	0.0344346	0.0565834	0.0744661
qilexprot_55890	AILP1 Aluminum induced protein with YGL and LRDR motif GO:0006298;GO:0045910;GO:0009737;GO:0006541 mismatch repair;negative regulation of DNA recombination;response to abscisic acid;glutamine metabolic process GO:0030983;GO:0004721 mismatched DNA binding;phosphoprotein phosphatase activity GO:0005886;GO:0005634;GO:0009506;GO:0005829 plasma membrane;nucleus;plasmodesma;cytosol Coiled coil GO:00058…	0.233347	0.178415	0	0	0.0879001	0.0827798	0.0501984	0.0897309	0.0346658	0.0456184	0	0.0311634	0.0834157	0.0571436	0.184443	0.207577	0.0830971	0.0987197	0.0926349	0	0.116718	0	0	0
qilexprot_32485	RPS6 30S ribosomal protein S6 alpha, chloroplastic GO:0006412;GO:0010027 translation;thylakoid membrane organization GO:0070181;GO:0003735;GO:0019843 small ribosomal subunit rRNA binding;structural constituent of ribosome;rRNA binding GO:0009579;GO:0009535;GO:0005840;GO:0009507 thylakoid;chloroplast thylakoid membrane;ribosome;chloroplast Chloroplast;rRNA-binding;Ribonucleoprotein;Ribosomal prote…	0.0568784	0.14693	0.272815	0.198762	0.0971528	0.146082	0.122435	0.11455	0.0527865	0.0554439	0.157922	0.155817	0.127441	0.19286	0.174196	0.199274	0.135274	0.155558	0.162111	0.134902	0.115074	0.188066	0.286591	0.176857
qilexprot_25252	gap Glyceraldehyde-3-phosphate dehydrogenase 1.2.1.-;1.2.1.12;1.2.1.13 GO:0006006;GO:0006096;GO:0009409;GO:0009416;GO:0009744;GO:0019253;GO:0046686 glucose metabolic process;glycolytic process;response to cold;response to light stimulus;response to sucrose;reductive pentose-phosphate cycle;response to cadmium ion GO:0004365;GO:0016620;GO:0047100;GO:0050661;GO:0051287 glyceraldehyde-3-phosphate de…	0	0.241386	0	0	0.203558	0.0876492	0	0.0677754	0.393929	0.0982551	0.116363	0.0226643	0.108904	0.0578579	0.112715	0.112092	0.260886	0.0777791	0.146672	0.0496192	0.118362	0.11125	0.264546	0
qilexprot_18186	LHCA2 Chlorophyll a-b binding protein, chloroplastic 3.2.1.23 GO:0009637;GO:0080167;GO:0009416;GO:0018298;GO:0009645;GO:0009409;GO:0009765;GO:0010114;GO:0009768;GO:0009644;GO:0010218 response to blue light;response to karrikin;response to light stimulus;protein-chromophore linkage;response to low light intensity stimulus;response to cold;photosynthesis, light harvesting;response to red light;phot…	0	0.16792	0.120039	0.10055	0	0	0.318331	0.248192	0.527865	0.0687786	0.0623375	0.361213	0.115855	0	0	0	0	0	0.385979	0.248096	0.152884	0.206607	0	0.232707
qilexprot_8513	Pss 11S seed storage protein GO:0045735 nutrient reservoir activity GO:0005794;GO:0009506 Golgi apparatus;plasmodesma GO:0005829;GO:0005794	0.109382	0.0850097	0.0458329	0	0.0832738	0.076693	0	0	0	0	0.0531947	0	0	0.0692866	0.0809501	0.103789	0.106287	0	0.0578968	0.031012	0.0887713	0.015628	0	0
qilexprot_70672	PNSB2 Photosynthetic NDH subunit of subcomplex B 2, chloroplastic GO:0006810;GO:0009773;GO:0005975 transport;photosynthetic electron transport in photosystem I;carbohydrate metabolic process GO:0030246;GO:0003824 carbohydrate binding;catalytic activity GO:0009535;GO:0009534;GO:0010598 chloroplast thylakoid membrane;chloroplast thylakoid;NAD(P)H dehydrogenase complex (plastoquinone) Transport;Chlo…	0.189595	0.0304356	0	0	0.0222063	0.0182602	0.183653	0.124096	0.0189086	0.105273	0	0.127487	0	0.0714294	0	0.0539701	0	0.0293167	0.18913	0.0248096	0.0723321	0	0.0558485	0.0418872
qilexprot_22237	PAP12 Probable plastid-lipid-associated protein 12, chloroplastic 3.4.11.2 GO:0010027 thylakoid membrane organization GO:0004177;GO:0008237 aminopeptidase activity;metallopeptidase activity GO:0016020;GO:0009535;GO:0009941;GO:0009534;GO:0009507;GO:0010287 membrane;chloroplast thylakoid membrane;chloroplast envelope;chloroplast thylakoid;chloroplast;plastoglobule Chloroplast;Nucleus;Thylakoid;Plas…	0.118132	0.0776632	0.0534717	0.0526134	0.0879001	0	0.105294	0.0715938	0.1103	0.0638658	0.069818	0.0609104	0.046342	0.114287	0.0368886	0.045667	0.051211	0.0628216	0.108074	0.0635746	0.126581	0.0741668	0	0.0930826
qilexprot_71758	sdh1 L-idonate 5-dehydrogenase 1.1.1.14;1.1.1.366 GO:0046183 L-idonate catabolic process GO:0003939;GO:0008270;GO:0016491 L-iditol 2-dehydrogenase activity;zinc ion binding;oxidoreductase activity Metal-binding;Oxidoreductase;Zinc Carbohydrate acid metabolism GO:0016491;GO:0043167	0	0.18891	0.207339	0	0	0	0	0	0	0.245638	0	0	0	0	0	0.398548	0	0	0	0	0	0	0	0.167549
qilexprot_16658	ROF1 Peptidyl-prolyl cis-trans isomerase 5.2.1.8 GO:0009845;GO:0009408;GO:0006970;GO:0006457;GO:0046686;GO:0009611;GO:0009735;GO:0070370;GO:0061077 seed germination;response to heat;response to osmotic stress;protein folding;response to cadmium ion;response to wounding;response to cytokinin;cellular heat acclimation;chaperone-mediated protein folding GO:0003755;GO:0080025;GO:0032266;GO:0003860;GO…	0.393774	0.230891	0	0	0	0.206949	0	0	0	0	0	0	0	0	0	0	0	0	0	0	0	0	0	0
qilexprot_49600	CPA N-carbamoylputrescine amidase 3.5.1.77;3.5.1.6;3.5.1.53 GO:0009446;GO:0006807;GO:0006596;GO:0033388 putrescine biosynthetic process;nitrogen compound metabolic process;polyamine biosynthetic process;putrescine biosynthetic process from arginine GO:0050126;GO:0003837;GO:0016746;GO:0047417;GO:0016810 N-carbamoylputrescine amidase activity;beta-ureidopropionase activity;transferase activity, tra…	0.0568784	0.0818612	0.088392	0.0888582	0.0832738	0.0438246	0.0783584	0.0878217	0.0740587	0.0498294	0.029922	0.0155817	0.0590861	0	0.0409874	0.0705763	0	0.0867536	0.0578968	0.0651252	0.0887713	0.0662203	0.0462955	0.0474721
qilexprot_29178	UAH Ureidoglycolate hydrolase 3.-.-.-;3.5.1.116;3.5.1.87 GO:0009086;GO:0008152;GO:0006145;GO:0000256;GO:0006144;GO:0010136;GO:0000394 methionine biosynthetic process;metabolic process;purine nucleobase catabolic process;allantoin catabolic process;purine nucleobase metabolic process;ureide catabolic process;RNA splicing, via endonucleolytic cleavage and ligation GO:0050538;GO:0016813;GO:0016787;G…	0	0.0314851	0	0	0.0439501	0.0401725	0	0	0	0.0400039	0.0290908	0	0.0185368	0.0714294	0	0.0415155	0.0647385	0.0508556	0	0	0	0.0121845	0.0315985	0
qilexprot_14601	RpL23 60S ribosomal protein L23 GO:0001302;GO:0007052;GO:0002181;GO:0006413;GO:0000083;GO:0019083;GO:0006610;GO:0006412;GO:0030174;GO:0061587;GO:0070932;GO:0000184;GO:0061188;GO:0016239;GO:0031939;GO:0016479;GO:0045128;GO:0070933;GO:0022008;GO:0034503;GO:0000022;GO:0061186;GO:0000117;GO:0051038;GO:0034401 replicative cell aging;mitotic spindle organization;cytoplasmic translation;translational in…	0	0.178415	0.763882	0.467675	0	0.133908	0.171409	0.181371	0.1103	0.189492	0.19948	0.134569	0.208539	0.307147	0	0	0.11595	0	0.0424576	0.151959	0	0	0	0.353714
qilexprot_64763	pip2 Plasma membrane intrinsic protein GO:0034220;GO:0009737;GO:0006833;GO:0009992;GO:0009414;GO:0048767;GO:0080170;GO:0009624 ion transmembrane transport;response to abscisic acid;water transport;cellular water homeostasis;response to water deprivation;root hair elongation;hydrogen peroxide transmembrane transport;response to nematode GO:0015254;GO:0015250;GO:0005215;GO:0031625 glycerol channel …	0	0.0787127	0.0742056	0.163686	0.106405	0.0864318	0.257114	0.0954584	0.393929	0.266692	0	0.247891	0.278052	0.0928583	0	0	0	0.418811	0.208428	0.403156	0.197269	0.264881	0	0.242015
qilexprot_69362	glsF Glutamate synthase (Ferredoxin) 1.4.1.13;1.4.1.14;1.4.7.1 GO:0006537;GO:0006541;GO:0009416;GO:0009744;GO:0009853;GO:0019676;GO:0080114;GO:0097054 glutamate biosynthetic process;glutamine metabolic process;response to light stimulus;response to sucrose;photorespiration;ammonia assimilation cycle;positive regulation of glycine hydroxymethyltransferase activity;L-glutamate biosynthetic process …	0.160426	0.0860592	0	0	0	0.0645195	0	0	0	0	0	0	0	0.0664294	0.0819748	0.0498186	0.0502448	0	0	0	0	0	0	0
[truncated: 1,456 more rows]

## Sheet: CO
Proteins identified in Cordoba population
Accession	Description	CDxI3	CDxI2	CDxI1	CI3	CI2	CI1	CD3	CD2	CD1	CC3	CC2	CC1
[truncated: 1,590 more rows]

## Sheet: HU
Proteins identified in Huelva population
Accession	Description	HDxI3	HDxI2	HDxI1	HI3	HI2	HI1	HD3	HD2	HD1	HC3	HC2	HC1
[truncated: 1,444 more rows]
