# Supplementary material for: Proteomic and Metabolomic Analysis of the Quercus ilex–Phytophthora cinnamomi Pathosystem Reveals a Population-Specific Response, Independent of Co-Occurrence of Drought
Source: Biomolecules. 2024 Jan 29;14(2):160. doi: 10.3390/biom14020160 (PMC10887186; doi:10.3390/biom14020160)
Supplement: Supplementary file 1 [file biomolecules-14-00160-s001.zip › 4. Supplem. Table S4.xlsx]

## Sheet: Hoja1
Table S4. Raw data of metabolites identified by LC-MSMS analysis
Samples	Name	CO_C_1	CO_C_2	CO_C_3	CO_DxI_1	CO_DxI_2	CO_DxI_3	HU_C_1	HU_C_2	HU_C_3	HU_DxI_1	HU_DxI_2	HU_DxI_3
N1+N17+N207+N275+N3		1.50918e+10	1.97396e+10	1.98412e+10	1.23605e+10	1.1001e+10	1.39101e+10	1.74576e+10	1.40647e+10	2.34118e+10	1.4853e+10	2.02412e+10	1.50879e+10
N10+N11+N18		5.64582e+09	4.27379e+09	3.65649e+09	5.37306e+09	2.43405e+09	9.00825e+08	4.19526e+09	2.47843e+09	3.61911e+09	2.4312e+09	1.81193e+09	3.57775e+09
N100+N173+N281+N326+N5385		1.02542e+09	1.5367e+08	9.80323e+08	5.51831e+08	8.00139e+08	3.00338e+08	7.27403e+08	8.93206e+08	9.00338e+08	9.74402e+08	9.58813e+08	8.21683e+08
N1002	Biondnoid A	3.07456e+07	3.09758e+07	7.22477e+07	5.65479e+06	2.91379e+07	4.44264e+07	8.34552e+06	3.90885e+07	2.23308e+07	2.43723e+07	2.87242e+07	1.31825e+07
N10076+N10427+N5868+N7320		2.39929e+07	8.87056e+06	8.04443e+06	2.2265e+07	2.19412e+07	1.58157e+07	1.7324e+07	2.30293e+07	2.05632e+07	2.37554e+07	2.14409e+07	1.16862e+07
N10091+N13009+N6291+N9383+N9927		1.3094e+07	8.1302e+06	2.86107e+06	1.41396e+07	1.67967e+07	8.75043e+06	9.26978e+06	9.72591e+06	9.07132e+06	1.19215e+07	1.05383e+07	4.86446e+06
N1010+N1234+N218+N250+N518		2.52645e+08	2.80403e+08	1.6384e+08	9.81114e+07	1.47154e+08	6.18753e+07	1.23034e+08	6.9165e+07	8.01889e+07	8.80026e+07	5.24679e+07	6.1873e+07
N10107+N3418+N440		9.72646e+06	7.09598e+06	7.89169e+06	7.38354e+06	6.86149e+06	7.19894e+06	4.34651e+06	6.90649e+06	7.12002e+06	6.94408e+06	6.65482e+06	5.50692e+06
N1011+N1432		9.73403e+07	1.06597e+08	1.07668e+08	1.20051e+08	1.21292e+08	1.06043e+08	1.34233e+08	1.26075e+08	1.1082e+08	1.25207e+08	1.14126e+08	5.64133e+07
N10118+N2218+N6038+N7816		1.51356e+07	1.90139e+07	2.21485e+07	1.81007e+07	6.93532e+06	9.37297e+06	1.56057e+07	2.73673e+07	1.02994e+07	2.24514e+07	2.15908e+07	6.93634e+06
N1013+N1525		1.48025e+07	6.05585e+06	2.5491e+07	1.76507e+07	1.54948e+07	1.76117e+07	8.28834e+06	2.61101e+07	3.92261e+07	2.057e+07	2.49213e+07	7.41801e+06
N10131+N13212		4.57417e+06	5.1797e+06	4.84337e+06	5.81639e+06	5.99439e+06	4.15291e+06	3.42347e+06	4.15992e+06	3.95698e+06	4.58781e+06	3.37045e+06	2.94915e+06
N10188+N13329+N2352+N3685		1.0639e+07	3.62694e+07	2.92783e+07	4.25408e+07	5.23312e+07	2.93869e+07	3.91223e+07	1.93367e+07	3.03101e+07	3.37804e+07	3.52126e+07	2.98737e+07
N10193+N10955+N3260+N4247+N9385		1.83444e+07	9.29797e+06	1.47518e+07	3.34408e+07	8.4963e+06	9.20895e+06	2.84744e+07	6.18128e+06	2.95357e+07	9.24403e+06	1.93478e+07	2.40674e+07
N10219+N7209+N7603		1.49149e+07	1.18944e+07	4.60539e+06	1.45588e+07	2.14687e+07	8.59399e+06	1.63098e+07	1.09874e+07	1.2232e+07	1.41884e+07	1.49235e+07	7.89149e+06
N10274+N13050+N310+N360+N525+N9567		2.05147e+08	1.16626e+08	6.53216e+07	5.78103e+08	3.03682e+08	6.436e+08	6.2999e+08	1.86209e+08	1.84062e+08	2.32541e+08	2.06485e+08	2.52707e+08
N103	p-Coumaroylquinicacid	3.43573e+08	1.07415e+08	5.47025e+07	2.40829e+08	8.16728e+07	5.13155e+08	4.19767e+07	2.99501e+08	7.01132e+08	3.24446e+08	3.81184e+08	1.92568e+08
N1034+N2270		8.17172e+06	6.14864e+07	3.61394e+07	3.70325e+07	8.53689e+07	1.42681e+07	5.35641e+07	8.88501e+06	1.19511e+08	5.52145e+07	6.40143e+06	9.84199e+07
N1041+N1487+N231+N367		6.77516e+08	1.07757e+08	1.41064e+08	2.85845e+08	3.67858e+08	7.74873e+07	1.46348e+08	5.12273e+07	1.68006e+08	6.18374e+07	5.93514e+07	8.26645e+07
N1042+N1638		1.4754e+08	9.38136e+07	1.02304e+08	4.27636e+07	8.11619e+07	6.97058e+07	6.57239e+07	9.06666e+07	6.91857e+07	8.56398e+07	2.98519e+07	5.44051e+07
N105+N216+N300		8.09486e+08	6.36147e+08	2.14088e+08	6.15901e+08	6.32141e+08	7.16141e+08	5.40039e+08	7.50313e+08	6.90559e+08	6.90195e+08	6.77933e+08	1.34835e+08
N10528+N12343		4.53688e+06	4.64749e+06	4.27748e+06	5.48791e+06	4.1034e+06	5.38496e+06	4.43871e+06	4.67112e+06	4.98274e+06	4.83236e+06	4.72005e+06	3.45206e+06
N1056		2.44267e+07	7.23412e+07	1.18259e+08	2.56044e+07	6.3368e+07	3.3951e+07	2.49444e+07	8.84783e+07	1.02843e+08	3.95839e+07	4.51852e+07	2.37412e+07
N10564+N12373+N14695		5.21812e+06	3.99284e+06	4.05936e+06	4.44866e+06	3.1894e+06	3.28422e+06	2.82048e+06	3.68456e+06	4.23175e+06	4.61424e+06	4.19976e+06	3.25478e+06
N10576+N1569+N2342+N3280+N6105		1.69798e+08	3.57717e+07	5.17779e+07	1.97374e+07	2.88398e+07	4.08609e+07	6.81119e+07	4.17711e+07	3.6948e+07	3.1874e+07	2.78421e+07	3.42786e+07
N1059		1.4497e+08	8.11407e+07	7.82323e+07	1.65904e+07	2.04179e+07	4.65911e+07	1.44428e+07	6.96091e+07	1.5123e+07	4.96625e+07	4.93922e+07	1.32538e+07
N10599		3.7616e+06	4.14126e+06	4.00006e+06	3.90148e+06	3.20573e+06	3.02249e+06	3.65712e+06	4.23855e+06	4.28428e+06	3.91901e+06	3.86573e+06	3.29717e+06
N10600+N1401+N2420+N845		6.53879e+07	6.29755e+07	4.58735e+07	4.27325e+07	5.85557e+07	7.29402e+07	3.30828e+07	6.73979e+07	6.32858e+07	5.55974e+07	5.73526e+07	4.10988e+07
N1064		7.84535e+07	4.71371e+07	4.56939e+07	7.83817e+07	7.51934e+07	8.83282e+07	1.25351e+08	1.03078e+08	7.11518e+07	9.05184e+07	8.47072e+07	5.01803e+07
N10640+N11893+N4554+N5010+N6670+N7475		1.87674e+07	1.21501e+07	4.81424e+06	3.04929e+07	2.47655e+07	8.04036e+06	2.35717e+07	1.62711e+07	6.42248e+06	1.82823e+07	2.22936e+07	7.63732e+06
N1066+N816		1.12956e+08	1.12775e+08	1.11277e+08	1.82823e+08	1.27878e+08	1.55547e+08	1.39583e+08	1.47856e+08	1.56965e+08	1.50275e+08	1.51776e+08	1.11155e+08
N1067	6-Hydroxyluteolin 6-glucuronide	1.66966e+07	6.26631e+06	2.86703e+07	5.33193e+06	3.33582e+07	1.87134e+07	6.30002e+06	7.57018e+06	1.07889e+07	1.48349e+07	1.11554e+07	1.87249e+07
N10719+N4818+N7688		1.14112e+07	1.82356e+07	1.12873e+07	1.2471e+07	2.00788e+07	9.77322e+06	1.5103e+07	7.19045e+06	7.09825e+06	8.74797e+06	1.05954e+07	3.41373e+06
N1077+N1321+N2666		6.4931e+06	9.18736e+07	3.59637e+07	6.00588e+07	1.98004e+08	1.44767e+07	4.53608e+07	1.26249e+07	1.21831e+08	5.41982e+07	1.21984e+07	1.40695e+08
N10829+N9102		5.20583e+06	5.41231e+06	4.60798e+06	6.62333e+06	5.20141e+06	5.8187e+06	6.30274e+06	6.13534e+06	5.75548e+06	6.14024e+06	6.3676e+06	4.57854e+06
N1086+N1264+N4464+N748		4.03924e+07	4.37358e+07	7.83072e+07	1.50769e+07	3.80999e+07	6.66562e+07	1.99655e+07	4.21927e+07	6.9532e+07	4.23976e+07	3.00714e+07	7.29626e+07
N1089+N1742		3.21415e+07	7.09295e+07	5.21327e+07	2.46561e+07	7.44984e+07	4.62002e+07	4.86215e+07	1.02856e+07	8.70654e+07	2.97086e+07	3.52327e+07	4.48924e+07
N10894+N7559		7.36085e+06	1.02276e+07	5.21524e+06	5.01103e+06	6.1107e+06	5.0364e+06	6.45393e+06	5.13607e+06	6.26515e+06	4.26696e+06	3.49902e+06	3.5265e+06
N1091+N1591+N991		1.78998e+08	1.40455e+08	9.00138e+07	1.77862e+08	2.76792e+08	1.08727e+08	2.10475e+08	1.3506e+08	1.52721e+08	1.75431e+08	1.88303e+08	8.08892e+07
N10964+N11241		5.61796e+06	5.499e+06	4.55734e+06	3.77128e+06	5.14333e+06	3.18832e+06	3.18653e+06	3.91851e+06	3.06835e+06	3.42028e+06	3.56097e+06	2.78762e+06
N1097		9.80302e+07	7.6506e+07	3.53345e+07	7.32132e+07	1.30951e+08	9.12191e+07	9.07462e+07	7.56949e+07	2.07569e+07	7.24492e+07	7.3614e+07	7.76683e+07
N11012+N3182		1.0644e+07	1.08279e+07	7.03362e+06	4.382e+06	1.03103e+07	1.12223e+07	4.46084e+06	1.1511e+07	7.26947e+06	1.037e+07	9.51141e+06	6.33219e+06
N11020+N1369+N1856+N3514+N636		5.91883e+07	5.2612e+07	4.62427e+07	9.43888e+06	8.06521e+06	2.77913e+07	1.12238e+07	1.04574e+07	3.22358e+07	3.03468e+07	1.43257e+07	9.3864e+06
N11056+N9302		5.73597e+06	5.78098e+06	4.83178e+06	6.98237e+06	5.60686e+06	6.33747e+06	6.08408e+06	6.56852e+06	6.03724e+06	6.65322e+06	6.03183e+06	4.50449e+06
N11071+N11163+N8337		7.57502e+06	6.3533e+06	6.04479e+06	4.63824e+06	8.89579e+06	6.95331e+06	5.6803e+06	5.9441e+06	3.44624e+06	8.68907e+06	8.54492e+06	8.83936e+06
N11078+N1425+N2836		3.97542e+07	4.87312e+07	2.26056e+07	3.74157e+07	2.7405e+07	1.22702e+07	2.74857e+07	5.07023e+07	7.0236e+07	3.53465e+07	3.59912e+07	2.22724e+07
N111	1-O-Arsonopentofuranose	1.06413e+09	1.15366e+09	9.06081e+08	9.69245e+08	9.05767e+08	9.06296e+08	9.1379e+08	9.27997e+08	8.25001e+08	9.6837e+08	7.66977e+08	7.80615e+08
N1115+N750		1.18927e+08	1.30535e+08	1.15256e+08	1.5652e+08	1.37694e+08	1.42678e+08	1.53764e+08	1.37119e+08	1.53526e+08	1.66181e+08	1.50451e+08	1.12732e+08
N11157+N12065+N466+N6041		7.99152e+06	3.10134e+06	1.22475e+07	1.87147e+07	4.01613e+07	2.08717e+07	1.28716e+07	1.66259e+07	9.11091e+06	1.72366e+07	1.9732e+07	1.71274e+07
N1117+N1310+N5551+N6981		3.82017e+07	3.43245e+07	4.61681e+07	1.89794e+07	4.72922e+07	3.80185e+07	4.08419e+07	3.19773e+07	2.08453e+07	3.69919e+07	3.59436e+07	1.65956e+07
N1118+N546+N627		3.29655e+08	2.55518e+08	1.8092e+08	3.60201e+08	4.50357e+08	1.88788e+08	3.9451e+08	2.38732e+08	2.23872e+08	2.62586e+08	2.62e+08	1.18052e+08
N11217+N13325+N1996+N4003+N4974+N7550		2.34049e+07	1.82901e+07	1.17473e+07	4.19053e+06	2.89005e+07	2.01567e+07	1.38847e+07	2.1725e+07	1.21459e+07	1.98564e+07	1.7357e+07	8.06646e+06
N1127+N1313+N9493		2.81786e+07	3.61783e+07	7.37084e+07	3.96977e+07	3.46575e+07	6.54264e+07	2.98221e+07	6.80051e+07	4.63866e+07	4.40795e+07	3.80227e+07	2.3206e+07
N11293+N7368+N7877		1.36217e+07	1.11205e+07	7.66483e+06	1.52163e+07	1.86434e+07	8.09213e+06	1.53861e+07	1.11111e+07	9.01688e+06	1.08555e+07	1.01243e+07	2.89591e+06
N1130+N4821+N601+N6350		1.05481e+08	1.23275e+08	1.49608e+08	8.41475e+07	8.05931e+07	1.22946e+08	7.16843e+07	6.55293e+07	9.08311e+07	9.42886e+07	1.17334e+08	5.66376e+07
N1131		1.36262e+08	6.83447e+07	5.29713e+07	6.1631e+07	8.8505e+07	5.79518e+07	4.08199e+07	8.9351e+07	3.10035e+07	8.64243e+07	1.04341e+08	4.30235e+07
N11338+N3553		1.73979e+07	6.6435e+06	4.7813e+06	4.57615e+06	6.18631e+06	5.86898e+06	2.27767e+06	5.6909e+06	4.31713e+06	6.25447e+06	5.57429e+06	4.25855e+06
N1136+N1375+N2065+N4157		1.02575e+08	8.36681e+07	9.53095e+07	6.90903e+07	9.6051e+07	1.04389e+08	7.99833e+07	7.25372e+07	9.55526e+07	7.43249e+07	8.71287e+07	5.31726e+07
N11382+N2266+N2701+N5137		2.60899e+07	3.62383e+07	4.48185e+07	1.79751e+07	3.02285e+07	2.23265e+07	7.21145e+07	2.22829e+07	2.86997e+07	2.10932e+07	2.19759e+07	1.47974e+07
N1139+N1466+N3124+N770		1.23577e+08	1.58034e+08	1.90921e+08	1.07059e+08	1.1328e+08	1.24198e+08	1.1446e+08	1.16689e+08	1.38177e+08	1.31958e+08	1.21661e+08	1.1258e+08
N11403+N4057+N6394		1.06726e+07	8.37731e+06	1.32652e+07	9.1117e+06	6.61621e+06	6.03056e+06	8.27659e+06	1.08168e+07	7.20326e+06	1.21631e+07	1.19183e+07	3.66203e+06
N11408+N9256		6.12003e+06	5.18325e+06	5.22733e+06	7.08941e+06	6.74653e+06	7.86574e+06	5.39487e+06	6.22872e+06	5.41662e+06	6.46486e+06	7.13291e+06	4.06269e+06
N1143		8.97811e+06	1.8684e+07	2.81887e+07	9.88022e+06	2.61172e+07	6.41255e+06	4.76517e+06	1.09666e+07	4.44235e+06	2.26938e+07	9.37614e+06	9.70056e+06
N11436+N3281+N6025		8.96237e+06	3.31779e+07	1.75468e+07	1.16069e+07	2.36229e+07	4.54691e+06	1.46767e+07	1.20132e+07	1.38137e+07	8.82564e+06	8.71627e+06	7.08487e+06
N1146+N2606+N7717		1.13975e+07	1.27057e+07	4.16521e+07	1.32623e+08	1.29626e+08	2.43254e+07	5.15158e+07	6.87536e+06	3.06164e+07	3.97281e+07	1.3956e+07	9.90626e+07
N1148	Maritimetin 6- (6"-p-coumarylglucoside)	1.50124e+07	3.28732e+07	2.35072e+07	1.71977e+07	2.03159e+07	1.41346e+07	7.65356e+06	1.81064e+07	1.69159e+07	1.68774e+07	1.45837e+07	2.07117e+07
N1149+N13531+N1670		2.38386e+07	1.45707e+07	2.82538e+07	1.38693e+07	2.18986e+07	3.51777e+07	7.35014e+06	3.59667e+07	3.10379e+07	2.31514e+07	1.73291e+07	2.18195e+07
N115+N163		2.82637e+08	2.78926e+08	2.47549e+08	2.39702e+08	2.13358e+08	7.50589e+08	2.39258e+08	6.36099e+08	4.28227e+08	4.85619e+08	5.00443e+08	3.57644e+08
N11502+N3658+N3779+N4653+N7869+N8313		2.15326e+07	1.37822e+07	2.63106e+07	3.89885e+06	4.00879e+06	2.09427e+07	4.38659e+06	2.57337e+07	1.58178e+07	9.60411e+06	5.68906e+06	4.33358e+06
N11525+N9631		7.55111e+06	5.3848e+06	5.35773e+06	3.6057e+06	4.45783e+06	6.47412e+06	4.80327e+06	7.76451e+06	6.55721e+06	5.57444e+06	6.57418e+06	3.98076e+06
N11529+N14155+N5471+N6068		9.79063e+06	5.32924e+06	9.88803e+06	3.39497e+06	7.918e+06	8.46284e+06	7.0331e+06	6.0038e+06	3.36348e+06	6.20643e+06	5.97636e+06	2.57921e+06
N11546+N12977+N3294+N5662		1.4579e+07	3.84788e+06	2.66515e+07	2.10063e+07	2.23855e+07	2.7375e+07	1.09949e+07	1.30932e+07	1.10712e+07	1.14909e+07	1.4547e+07	2.64865e+07
N116+N149		9.85136e+08	1.03922e+09	1.02618e+09	1.13966e+09	9.26541e+08	1.12722e+09	1.09404e+09	5.612e+08	1.15792e+09	1.14654e+09	1.16362e+09	8.35775e+08
N1163+N3654+N4276		6.22941e+06	4.55401e+06	4.85242e+06	6.28161e+07	1.59751e+07	4.26817e+06	5.34413e+07	1.87591e+07	3.28435e+06	3.42766e+07	4.29422e+07	2.10145e+07
N11710+N13921+N14342+N8104+N9180		5.28071e+06	3.98241e+06	5.51879e+06	3.08901e+06	1.21178e+07	1.69671e+07	5.31788e+06	3.70247e+06	4.63934e+06	7.90897e+06	8.09662e+06	1.23193e+07
N11736+N1484+N2052+N2639+N3551+N3781		4.2555e+07	1.60151e+07	1.9056e+07	1.78248e+07	2.27955e+07	5.51124e+07	1.0438e+07	6.68753e+07	5.68835e+06	4.96044e+07	6.77865e+07	1.66483e+07
N11802+N12912+N509		2.33799e+07	1.3019e+07	6.70235e+07	4.09656e+07	1.37701e+07	2.7224e+07	1.74431e+07	2.88415e+07	4.5235e+06	1.76256e+07	1.45884e+07	3.65066e+06
N1186	(3R,5R)-3-O-Î²-D-mannosyl-3,5-dihydrodecanoic acid	2.48116e+07	4.87626e+07	4.00372e+07	6.3286e+06	2.64357e+07	3.34661e+07	2.33639e+07	2.93504e+07	2.58958e+07	1.72389e+07	1.74964e+07	1.26653e+07
N119+N304		1.76872e+08	1.31246e+08	1.93908e+08	1.56984e+08	1.45957e+08	1.96402e+08	8.63553e+07	2.40008e+08	2.17722e+08	1.89911e+08	1.36586e+08	1.48795e+08
N11905+N2265+N4257		1.67465e+07	2.29191e+07	2.63899e+07	1.49961e+07	1.88806e+07	1.95162e+07	1.44226e+07	2.29203e+07	1.37582e+07	3.21026e+07	3.70932e+07	1.58089e+07
N11929+N7487		1.13027e+07	3.94144e+06	3.58091e+06	5.07131e+06	3.47897e+06	3.88774e+06	5.8143e+06	3.25915e+06	6.12962e+06	4.59229e+06	4.75721e+06	7.4621e+06
N11947+N13214		4.07486e+06	3.60443e+06	2.52589e+06	4.37332e+06	3.61594e+06	3.78536e+06	4.04019e+06	3.89932e+06	3.94177e+06	4.32008e+06	3.95398e+06	2.79309e+06
N1195		6.80988e+07	1.64038e+07	1.01864e+08	6.41799e+07	2.96031e+07	1.23322e+08	4.5232e+07	6.01436e+07	2.15589e+07	4.19936e+07	5.40587e+07	1.95802e+07
N120	2_5-Dihydroxybenzaldehyde	3.00431e+07	1.18818e+08	1.21243e+08	2.91574e+07	3.23959e+07	3.30587e+07	4.40293e+07	2.09907e+07	1.97656e+07	1.07587e+07	9.70837e+06	2.17252e+07
N12006+N2649+N2697+N9850		2.59178e+06	4.63109e+06	4.35474e+06	4.43135e+06	4.696e+06	4.18515e+06	3.37105e+06	3.7321e+06	3.95317e+06	3.6942e+06	3.72211e+06	4.31995e+06
N12011+N3815+N6084+N6577		1.19375e+07	1.07287e+07	1.98861e+07	4.16427e+06	1.21009e+07	1.78225e+07	4.36202e+06	5.22346e+06	8.95016e+06	4.61145e+06	6.83737e+06	9.58411e+06
N12041+N14679+N9687		5.32689e+06	4.12075e+06	4.68413e+06	5.05949e+06	3.46222e+06	3.19558e+06	3.89118e+06	4.43617e+06	3.98124e+06	3.71195e+06	3.44506e+06	3.18927e+06
N1211+N2437+N7608		1.03449e+08	7.75117e+07	3.49371e+07	4.60235e+07	4.91317e+07	2.18534e+07	5.41721e+07	1.37276e+08	2.74211e+07	8.63804e+07	1.22441e+08	1.6405e+07
N12115+N285+N370+N3870		1.28762e+08	1.76484e+08	2.84169e+08	2.32988e+08	1.43587e+08	2.68979e+08	1.69225e+08	3.32568e+08	2.03913e+08	2.18733e+08	1.81765e+08	1.01364e+08
N1212+N1339+N2133+N3674+N8300		4.28959e+07	4.57664e+07	5.04045e+07	6.83018e+07	7.08812e+07	4.19147e+07	6.00246e+07	4.47304e+07	3.99553e+07	4.7458e+07	8.07261e+07	3.37734e+07
N12124+N12946		4.01622e+06	4.01844e+06	3.76816e+06	2.46464e+06	3.17221e+06	8.54976e+06	2.86219e+06	3.46533e+06	3.92639e+06	3.4067e+06	4.09349e+06	2.87802e+06
N12162+N4244+N5866+N7896+N9288+N9308		1.10322e+07	6.2048e+06	7.84173e+06	1.42249e+07	1.52072e+07	1.14428e+07	1.49472e+07	1.13599e+07	2.33118e+07	1.58933e+07	9.49845e+06	1.36131e+07
N1218	YF-0200R-B	7.02044e+07	6.33598e+07	1.3508e+07	3.88562e+07	1.06308e+08	5.8809e+07	2.7258e+07	2.60655e+07	4.09004e+07	5.38753e+07	6.5436e+07	8.17235e+07
N1219		1.23852e+08	8.22794e+07	6.8592e+07	8.78831e+06	1.90592e+07	2.97584e+07	2.72252e+07	5.5407e+07	2.48913e+07	2.67431e+07	2.32338e+07	1.35423e+07
N12227+N13683+N3828+N7441+N8199		5.27342e+06	4.818e+06	3.41187e+06	2.49674e+07	1.58108e+07	3.1113e+06	9.83473e+06	6.92421e+06	2.17212e+07	1.31304e+07	1.68924e+07	1.95331e+07
N1224+N2029+N3403+N5473		3.60067e+07	8.78881e+07	6.12897e+07	6.49321e+07	8.2476e+07	6.30577e+07	6.26487e+07	9.60213e+07	5.3474e+07	7.80218e+07	9.30209e+07	6.03652e+07
N1228+N1439+N3369+N5480+N769+N804		2.86606e+07	2.10615e+07	5.54209e+06	2.73817e+07	2.09076e+07	2.85157e+07	3.36357e+07	3.22172e+07	2.26413e+07	2.73654e+07	4.98339e+07	6.23885e+06
N12289+N2874+N4768+N9554		2.87146e+07	2.66354e+07	3.71268e+07	1.71275e+07	2.7098e+07	6.32789e+06	2.68919e+07	2.53052e+07	1.2584e+07	2.55091e+07	3.54564e+07	8.49118e+06
N1230	Isoorientin 2"-O- (E) -ferulate	2.23698e+07	1.68941e+07	3.35011e+07	2.94813e+07	2.11576e+07	5.66098e+07	1.46328e+07	2.79232e+07	1.01087e+08	2.75465e+07	2.27918e+07	1.59064e+07
N1233+N3633		1.08672e+07	4.16597e+07	3.49756e+07	3.85073e+07	3.18064e+07	3.4388e+07	2.40312e+07	3.11381e+07	2.50035e+07	2.76384e+07	2.31618e+07	1.56391e+07
N12331+N12867+N2033+N4137+N4536+N4968		9.70778e+06	1.42663e+07	1.23047e+07	1.35925e+07	1.21489e+07	1.22765e+07	2.04234e+07	1.42161e+07	5.01652e+06	1.43764e+07	1.5054e+07	6.86262e+06
N124+N132+N383+N412+N699+N89+N98		1.1516e+09	6.59237e+08	1.53967e+08	4.92333e+08	6.6775e+08	6.45769e+08	1.4807e+09	7.85042e+08	1.01828e+09	1.67504e+09	1.06529e+09	8.71294e+08
N12454+N2344+N5736+N6413		5.62667e+06	5.15875e+06	5.70298e+07	1.39653e+07	2.42902e+07	7.16308e+07	5.96207e+06	4.06368e+06	5.9651e+06	1.37624e+07	1.66313e+07	7.75913e+06
N12472+N1749+N3004+N5644		1.7394e+07	7.61689e+07	7.79892e+07	7.20645e+06	1.84152e+07	7.58806e+06	2.53373e+07	7.56643e+07	1.95964e+07	4.17831e+07	3.97299e+07	2.57005e+07
N12524+N5149+N6184+N7799+N8311		2.33088e+07	1.89081e+07	1.19779e+07	9.32716e+06	1.17084e+07	8.75093e+06	1.87774e+07	1.15179e+07	8.81134e+06	1.11658e+07	1.36941e+07	4.16954e+06
N12533+N2925+N647		3.40175e+07	2.36246e+07	1.45423e+07	3.82629e+07	2.38065e+07	1.67308e+07	3.57764e+07	1.85374e+07	2.93633e+07	4.19664e+07	2.35532e+07	1.59553e+08
N12556+N14061+N6388+N7546+N7646+N7673+N7833+N8632+N9609		1.48532e+07	1.34938e+07	1.11457e+07	1.63556e+07	1.7236e+07	1.07763e+07	2.08255e+07	1.52844e+07	1.66112e+07	1.366e+07	1.60837e+07	1.31446e+07
N12558+N3272+N6095		2.10997e+07	1.23221e+07	9.65239e+06	1.46859e+07	2.34617e+07	5.13074e+06	7.95148e+06	1.35591e+07	1.24323e+07	1.48816e+07	1.81642e+07	1.16437e+07
N1263+N2073+N2201+N2559+N4722+N7817		5.00887e+07	1.18433e+08	5.1535e+07	2.08661e+07	5.61143e+07	9.96402e+07	6.59472e+07	7.65166e+07	3.14247e+07	5.33224e+07	9.19364e+07	2.65439e+07
N12632+N143+N188+N4062		6.42846e+08	5.19758e+08	4.3974e+08	2.33123e+08	3.57178e+08	7.62832e+08	2.78114e+08	4.28033e+08	4.78353e+08	4.88408e+08	5.01232e+08	2.71971e+08
N1267+N1696+N617+N863		1.21079e+08	7.6825e+07	4.45872e+07	7.15004e+07	1.25425e+08	1.05923e+08	3.63709e+07	5.56643e+07	4.42772e+07	1.61181e+08	2.56007e+08	2.98205e+07
N12740+N3374+N759		2.66576e+07	1.86114e+08	2.12294e+07	2.14351e+07	4.50432e+07	8.78153e+06	1.15555e+07	2.02564e+07	1.95885e+07	2.21175e+07	2.76934e+07	9.88496e+06
N12767+N1821+N2482+N3259		8.97187e+06	4.91296e+07	4.49055e+06	3.89566e+07	7.89473e+06	9.06835e+06	3.24533e+07	4.61959e+07	7.28804e+07	4.30874e+07	4.02789e+06	1.97029e+07
N12771+N3447+N6891		1.00732e+07	1.48116e+07	2.30561e+07	5.8628e+06	2.40503e+07	1.73851e+07	7.95449e+06	1.6217e+07	1.26274e+07	8.17866e+06	1.02138e+07	3.83248e+06
N1279+N2471+N3306+N7872		1.17465e+08	4.08394e+07	1.82558e+07	1.19445e+07	2.53667e+07	2.0076e+07	4.98169e+07	2.45837e+07	2.80269e+07	2.73062e+07	2.34985e+07	1.50174e+07
N1286	3-Phenyllactic acid	2.17727e+07	4.75984e+06	5.12362e+06	1.24485e+08	2.28602e+07	6.3338e+07	2.23947e+07	2.88604e+07	9.05594e+06	2.35016e+07	2.63064e+07	5.97425e+07
N12886+N1474+N961		1.16926e+08	9.38587e+07	7.46932e+07	3.45802e+07	5.24615e+07	5.52794e+07	3.13567e+07	5.85557e+07	5.02368e+07	5.15823e+07	4.9421e+07	5.86625e+07
N1289		7.23768e+07	3.83924e+07	4.50221e+07	6.98168e+07	6.52928e+07	7.48513e+07	8.79097e+07	8.54187e+07	5.75306e+07	7.73736e+07	8.21369e+07	3.50176e+07
N12914+N2504+N4189		5.54058e+07	2.06867e+07	2.24021e+07	8.05854e+06	4.9813e+07	4.4517e+07	1.96086e+07	3.27925e+07	1.39101e+07	1.50007e+07	2.07902e+07	1.18289e+07
N12970+N5598+N5856+N8177+N8246+N8994		1.45173e+07	1.37023e+07	5.87367e+06	7.44303e+06	1.24208e+07	9.16738e+06	7.51462e+06	1.27994e+07	1.00843e+07	1.0712e+07	1.17332e+07	8.65973e+06
N130+N1413+N269+N753		1.73942e+08	7.34885e+08	7.9242e+08	8.31925e+08	1.14911e+09	7.70223e+08	7.76936e+08	4.12372e+08	7.16508e+08	7.25889e+08	7.20688e+08	7.77414e+08
N1304+N1314+N1717		4.92951e+07	2.73549e+07	4.10658e+07	2.89557e+07	6.67075e+07	4.17878e+07	3.18336e+07	2.60495e+07	1.4511e+07	3.48557e+07	4.25865e+07	1.92756e+07
N1308		1.3489e+07	5.99309e+06	1.82779e+07	2.03439e+07	3.26442e+06	9.62044e+06	1.27532e+07	2.91791e+07	4.25407e+06	2.20247e+07	3.22875e+07	5.21595e+06
N1309	1-O-Sinapoyl-beta-D-glucose	1.13492e+08	7.01908e+07	2.57635e+07	5.07588e+07	6.2494e+07	4.79104e+07	5.31528e+07	4.41503e+07	3.92722e+07	4.90331e+07	5.56609e+07	4.16342e+07
N131	Bractein	2.39327e+08	6.93176e+08	2.92251e+08	2.46488e+08	5.15993e+08	2.80303e+08	1.38332e+08	3.90306e+08	1.56466e+08	4.31953e+08	1.82447e+08	3.21446e+08
N1317	N-(4-((3-Carboxy-2-quinoxalinyl)amino)benzoyl)glutamic acid	6.75616e+07	1.03422e+08	7.42974e+07	1.81877e+07	7.41299e+07	1.05689e+08	5.65754e+07	4.62414e+07	2.79786e+07	6.69406e+07	6.6801e+07	2.47066e+07
N1320+N365+N651		2.12588e+08	2.36992e+08	1.70148e+08	8.24551e+07	1.56785e+08	2.4605e+08	2.17465e+08	2.44553e+08	2.30168e+08	2.5135e+08	2.59708e+08	9.48089e+07
N1322+N2586		4.08409e+07	2.04271e+07	1.69755e+07	1.47572e+07	9.4182e+06	2.41915e+07	4.11694e+07	1.62723e+08	4.52221e+07	1.28744e+07	3.88745e+07	3.67856e+06
N1330+N2284		4.57573e+07	1.02642e+08	6.2778e+07	3.35178e+07	2.71084e+07	2.25839e+07	2.81098e+07	5.96428e+07	4.05705e+07	2.76837e+07	4.4814e+07	1.93994e+07
N13321+N5657+N8023		2.41437e+07	1.65848e+07	7.54063e+06	7.91439e+06	1.49099e+07	1.1834e+07	4.90318e+06	1.33317e+07	6.46691e+06	1.77278e+07	1.91552e+07	1.10975e+07
N13342+N4482		1.02798e+07	5.8289e+06	1.36606e+07	8.37306e+06	1.12085e+07	1.92805e+07	5.86548e+06	7.40241e+06	8.50115e+06	1.9601e+07	1.85771e+07	1.85182e+07
N134+N358+N600		2.8222e+08	7.49703e+08	7.16496e+08	1.76881e+08	2.46615e+08	2.29344e+08	6.87968e+08	2.36063e+08	2.09335e+08	2.48138e+08	2.81946e+08	2.5248e+08
N13404+N5283+N8935		2.85861e+07	8.66339e+06	1.04362e+07	6.34221e+06	4.80738e+06	7.70539e+06	4.58401e+06	6.24405e+06	5.04536e+06	7.38645e+06	8.37004e+06	6.9301e+06
N1342	(R)-3-((R)-3-Hydroxybutanoyloxy)butanoate	2.29689e+07	6.65945e+07	2.19269e+07	5.79968e+07	1.02907e+08	3.25312e+07	3.51714e+07	6.3358e+07	3.68212e+07	8.3409e+07	8.0757e+07	5.33338e+07
N1343+N1395+N3491+N3817+N591+N6935+N8827+N8934		5.32219e+07	2.97038e+07	9.46242e+07	7.39955e+07	3.6128e+07	3.30164e+07	8.7848e+07	1.91703e+07	5.97124e+07	6.5955e+07	6.08479e+07	2.44709e+07
N1345+N7237		9.98366e+06	7.59799e+06	2.70809e+07	1.50031e+07	1.10221e+07	5.77038e+06	1.13277e+07	1.27794e+07	1.05765e+07	1.13709e+07	1.27414e+07	6.16397e+06
N1348+N6633+N802		2.35415e+08	1.29831e+08	1.48032e+08	8.25591e+07	9.54861e+07	1.10686e+08	1.24121e+08	9.30467e+07	7.75306e+07	9.75208e+07	8.47716e+07	8.18008e+07
N13521+N2224+N6098+N6385+N6841		2.36194e+07	4.124e+06	7.33311e+06	1.96097e+07	5.4987e+06	1.75551e+07	2.74095e+07	3.36645e+07	1.1051e+07	2.34158e+07	3.46069e+07	6.22247e+06
N13574+N2618+N3565+N5258+N5743		8.78899e+07	5.70363e+07	2.67465e+07	2.62016e+07	4.80282e+07	4.88074e+07	2.852e+07	3.15994e+07	2.03122e+07	3.53236e+07	4.00827e+07	2.64047e+07
N1359+N6566		9.6824e+07	5.58618e+07	6.88548e+07	8.90068e+07	5.43765e+07	7.73968e+07	9.53748e+07	1.1247e+08	9.15333e+07	1.00773e+08	1.04077e+08	6.98225e+07
N13592+N230+N557+N7663		9.48883e+07	5.0974e+08	1.86621e+08	3.12515e+07	2.57191e+08	3.53483e+08	1.55474e+08	5.23679e+08	3.27359e+08	2.57662e+08	1.95988e+08	2.98288e+07
N13620+N1608+N2771+N4388+N8946		1.1811e+07	1.6575e+07	3.05098e+07	2.35591e+07	2.20588e+07	1.28752e+07	2.82584e+07	1.37766e+07	2.62198e+07	1.68258e+07	1.56594e+07	1.72596e+07
N13624+N2177+N4106+N826		5.84259e+06	6.29979e+07	3.48319e+07	5.7134e+07	1.37038e+08	1.37013e+07	5.24847e+07	1.33645e+07	9.19953e+07	6.87943e+07	2.06097e+07	1.37094e+08
N13727+N1854+N3580+N4225		8.43047e+07	2.4075e+07	2.83983e+07	1.50125e+07	8.39256e+07	6.53965e+07	3.15482e+07	5.23853e+07	2.59683e+07	2.49429e+07	3.46374e+07	1.71548e+07
N1373		1.08387e+08	6.30609e+07	7.15905e+07	3.76978e+07	4.76666e+07	4.16823e+07	4.22422e+07	6.34019e+07	4.14819e+07	7.73223e+07	9.24047e+07	3.43175e+07
N1377	2,6,3',4'-Tetrahydroxy-2-benzylcoumaranone	4.16721e+07	1.73758e+07	4.34094e+07	5.19325e+07	3.80792e+07	4.98647e+07	3.30324e+07	4.44661e+07	2.95507e+07	4.12395e+07	4.08461e+07	7.13862e+07
N13862+N5110+N5988		1.76347e+07	1.00585e+07	3.33047e+06	2.04408e+07	2.02618e+07	1.87814e+07	1.4742e+07	1.86751e+07	1.44127e+07	1.43502e+07	1.92743e+07	1.16623e+07
N139+N156+N39+N398+N413+N47		1.01304e+09	1.09809e+09	6.5138e+08	1.06257e+09	1.4667e+09	1.86448e+09	8.11996e+08	8.53068e+08	5.9757e+08	4.2833e+08	1.70184e+09	4.06842e+08
N13900+N5128+N6485		1.22202e+07	9.6926e+06	1.69176e+07	1.29877e+07	1.24041e+07	1.93911e+07	1.27728e+07	1.34048e+07	1.55081e+07	1.37604e+07	1.37983e+07	8.95618e+06
N1391		9.21422e+07	5.45908e+07	8.02827e+06	3.00069e+07	2.65285e+07	9.02449e+06	7.05864e+06	4.23542e+07	5.2771e+06	7.12655e+07	1.06462e+08	8.88691e+06
N1392		5.10885e+07	7.80119e+07	4.97752e+07	5.60528e+07	5.21551e+07	5.37833e+07	4.16987e+07	5.18615e+07	3.97253e+07	6.03585e+07	4.58945e+07	4.83393e+07
N1393+N2678+N3227		8.02826e+07	4.76032e+07	1.47377e+07	4.35087e+07	2.35827e+07	2.50045e+07	6.49171e+07	5.76026e+07	3.61303e+07	6.8713e+07	6.47071e+07	4.58427e+07
N1403		4.53173e+07	6.18836e+07	4.26631e+07	3.96137e+07	4.41964e+07	3.66831e+07	4.40906e+07	6.79161e+07	3.6252e+07	5.08371e+07	5.58554e+07	2.27917e+07
N1404+N1419+N3732+N7562+N870		6.86844e+07	6.95745e+07	5.50637e+07	7.95907e+07	1.07917e+08	5.88263e+07	8.66191e+07	7.63091e+07	4.11264e+07	6.92621e+07	1.12835e+08	2.96155e+07
N14071+N4032+N5463+N5529		4.77596e+06	8.04556e+06	5.21688e+06	1.06248e+07	1.1041e+07	1.22841e+07	1.15062e+07	1.61676e+07	7.15581e+06	9.23994e+06	1.25663e+07	6.65866e+06
N1412+N2939+N4234+N9337		2.17523e+07	3.09572e+07	1.43414e+07	3.38042e+07	1.82049e+07	1.0593e+07	2.3082e+07	1.03778e+07	2.88453e+07	2.00894e+07	1.87994e+07	6.9813e+07
N14219+N2931+N3261+N8662+N9788		2.04664e+07	1.25394e+07	2.21003e+07	1.11473e+07	2.07443e+07	1.87477e+07	1.96796e+07	1.6812e+07	1.17841e+07	1.94218e+07	1.8372e+07	6.29975e+06
N14294+N3914+N7778		1.84585e+07	7.62588e+06	6.49649e+06	1.5717e+07	8.77783e+06	1.30715e+07	9.48429e+06	7.91768e+06	5.26848e+06	8.03878e+06	9.13043e+06	9.05859e+06
N1430		7.23337e+07	3.86395e+07	8.62011e+07	5.38905e+06	2.90971e+07	8.29504e+07	1.21413e+07	7.13934e+07	3.59013e+07	2.24296e+07	2.40926e+07	3.21422e+07
N14461+N3071+N655		5.71116e+07	4.31226e+07	3.93601e+07	7.2641e+07	6.10449e+07	4.10284e+07	1.41547e+08	7.10298e+07	7.86548e+07	5.78517e+07	9.83031e+07	1.57892e+08
N1447+N2829+N4491+N5122+N5162+N6692		4.66259e+07	5.47658e+06	1.7225e+08	4.46343e+06	3.4796e+06	6.03596e+07	5.97544e+06	8.84622e+06	7.73325e+06	3.59289e+07	3.42937e+07	1.09845e+07
N1448+N2578+N4300+N8494		2.27494e+07	2.69639e+07	4.50219e+07	3.66283e+07	1.71371e+07	7.70983e+07	3.62151e+07	2.2662e+07	7.65419e+07	2.58998e+07	3.41969e+07	2.40471e+07
N1454+N2466+N2674		4.98288e+07	7.95555e+07	4.96637e+07	3.21955e+07	7.69272e+07	3.89067e+07	3.71385e+07	9.54535e+07	3.71686e+07	4.21298e+07	3.81821e+07	2.77668e+07
N1490+N3339		4.3616e+07	1.45051e+07	1.29805e+07	5.04474e+07	4.44598e+07	3.10633e+07	3.15771e+07	2.96147e+07	1.92607e+07	3.84004e+07	5.30346e+07	6.55702e+07
N1494+N2812		3.81448e+07	2.77123e+07	4.41833e+07	9.06882e+06	3.1824e+07	4.14957e+07	2.63689e+07	2.63041e+07	2.07081e+07	2.23789e+07	2.16526e+07	1.26923e+07
N1496+N1974+N201+N4642		8.20889e+07	4.68905e+07	8.68395e+07	4.96769e+08	1.00273e+08	4.43018e+07	1.28779e+08	1.01582e+08	1.19404e+08	1.83054e+08	1.20419e+08	4.37095e+07
N1501		5.76122e+07	4.86771e+07	2.92276e+07	1.74609e+07	4.36974e+07	3.43873e+07	2.82767e+07	3.51822e+07	2.58001e+07	3.85913e+07	4.397e+07	2.25607e+07
N1506+N1623+N2858+N5673+N838+N8767		2.82164e+07	8.2996e+07	1.20622e+08	7.10426e+07	4.91016e+07	1.63362e+07	3.12626e+07	3.25507e+07	1.42897e+07	4.45903e+07	8.07082e+07	2.53214e+06
N1544	(2R)-3-{5-[(2-Methoxyethoxy)methoxy]-2-nitrophenyl}-1,2-propanediol	8.62135e+07	4.42664e+07	3.23368e+07	4.25987e+07	5.41231e+07	2.60023e+07	3.4316e+07	5.27982e+07	4.3888e+07	6.29254e+07	5.55394e+07	5.20936e+07
N1561+N2366+N530+N607+N674		3.76871e+08	3.83419e+07	1.16316e+08	9.47046e+06	1.4602e+07	1.32208e+08	2.92657e+07	7.64423e+07	1.15449e+08	1.72025e+07	5.26353e+07	4.66803e+07
N1568+N2237+N823		6.48423e+07	2.56626e+07	6.0061e+07	1.3997e+07	2.13338e+07	7.73096e+07	4.22577e+07	7.38977e+07	6.88388e+07	5.35465e+07	6.0523e+07	3.84157e+07
N1578+N1871+N2481+N820		1.87865e+08	1.50633e+08	9.24452e+07	1.22618e+08	1.56413e+08	1.29644e+08	1.70629e+08	9.67524e+07	8.02036e+07	1.25824e+08	1.51791e+08	1.00757e+08
N158		7.57307e+07	3.16836e+08	2.22058e+08	2.77791e+08	1.92789e+08	2.14537e+08	1.82054e+08	2.08057e+08	1.61848e+08	1.8802e+08	1.57287e+08	1.00425e+08
N1586+N1799		6.37879e+07	6.15627e+07	6.35009e+07	9.84802e+07	6.92764e+07	8.0452e+07	7.16271e+07	7.85741e+07	7.90909e+07	7.8976e+07	7.55666e+07	5.72848e+07
N159+N4939		8.19165e+06	1.02228e+07	8.87737e+06	1.8912e+07	7.07468e+06	6.6572e+06	7.37285e+06	6.86482e+06	1.15289e+07	9.39449e+06	5.94251e+06	1.02501e+07
N1601		1.01362e+07	3.4751e+07	2.33142e+07	1.96465e+07	3.80266e+07	4.68919e+06	2.47031e+07	1.99657e+07	1.08522e+07	1.14583e+07	1.12586e+07	1.44227e+07
N1619	N-(4-((3-Carboxy-2-quinoxalinyl)amino)benzoyl)glutamic acid	8.87338e+06	1.11633e+07	9.83689e+06	4.53437e+07	1.06023e+07	1.57746e+07	8.20724e+06	5.48606e+06	6.24614e+06	1.14297e+07	1.08644e+07	5.29834e+06
N162+N205		7.40617e+08	7.62021e+08	3.69709e+08	4.47621e+08	7.7574e+08	8.40243e+08	7.50864e+08	7.39358e+08	8.06282e+08	8.04504e+08	7.69062e+08	6.12558e+08
N1634		4.63059e+07	6.39406e+07	5.93875e+07	4.95661e+07	5.58038e+07	5.45977e+07	5.63554e+07	6.50022e+07	4.7274e+07	4.93632e+07	4.86114e+07	3.85554e+07
N1636		3.4817e+07	6.93157e+06	1.00824e+07	6.26459e+06	1.29075e+07	1.54208e+07	4.28367e+07	1.79124e+07	8.36729e+06	3.97681e+06	5.8096e+06	2.61107e+06
N1642+N4435+N544+N7756+N854		1.38973e+08	1.6524e+08	2.90169e+08	1.41221e+07	1.21541e+08	1.91746e+08	5.92607e+07	5.14856e+07	1.66558e+08	5.70447e+07	3.90953e+07	1.35047e+08
N1645+N2407+N7583		2.02309e+07	2.10397e+07	7.13526e+07	7.40824e+06	1.6956e+07	5.1072e+07	6.8964e+06	6.32418e+07	7.75537e+07	3.37064e+07	3.33856e+07	2.11903e+07
N1650	Pleurostimin 7-glucoside	1.87784e+07	4.78129e+07	7.90376e+07	1.35688e+07	2.77063e+07	2.5381e+07	7.42386e+06	4.30916e+07	7.1058e+07	2.86742e+07	2.3127e+07	2.47931e+07
N1651	Sebacic acid	4.55622e+06	3.39335e+07	1.57967e+07	2.69941e+07	6.12821e+07	6.41684e+06	1.99912e+07	8.11614e+06	2.4439e+07	2.78657e+07	1.4582e+07	5.81352e+07
N1658+N3353		1.81201e+07	1.44992e+07	2.39024e+07	3.97838e+07	4.49635e+07	6.34538e+07	3.53676e+07	1.39331e+07	7.95573e+07	2.66189e+07	2.85319e+07	2.87243e+07
N166+N179		2.95035e+08	9.74413e+07	2.7793e+08	1.59937e+08	1.73365e+08	3.8251e+08	2.09566e+08	2.00852e+08	3.85221e+08	1.49055e+08	2.76597e+08	2.76043e+08
N1666+N1882		6.18986e+07	6.05487e+07	5.85995e+07	6.72809e+07	6.31449e+07	6.65806e+07	6.29287e+07	5.89926e+07	6.13247e+07	7.34595e+07	5.31838e+07	4.7022e+07
N1667+N280		3.64526e+08	4.48381e+07	6.58558e+07	7.64349e+07	2.89268e+07	2.37329e+08	1.1574e+07	2.11687e+08	7.92231e+07	1.14201e+08	2.21875e+08	8.4698e+07
N1669	L-Proline, 4-hydroxy-5-oxo-4-(tetrahydro-2,3,4-trihydroxy-2-furanyl)-	4.95682e+07	5.42256e+07	2.68731e+07	3.45053e+07	3.50401e+07	3.66358e+07	5.30049e+07	2.25995e+07	7.61611e+07	3.31936e+07	3.71225e+07	5.75206e+07
N1677	4-chloro-2-methylthio-6-(trifluoromethyl)pyrimidine	6.55905e+07	7.79975e+07	7.92825e+07	6.4007e+07	3.21404e+07	4.62146e+07	5.18465e+07	7.60665e+07	7.85261e+07	4.71235e+07	4.44234e+07	4.32574e+07
N1701+N1829+N1850		7.60611e+07	7.78025e+07	6.69569e+07	6.77099e+07	7.1159e+07	5.39168e+07	6.13899e+07	6.32123e+07	4.86858e+07	6.11162e+07	5.78438e+07	3.89236e+07
N1710		4.39602e+07	4.65861e+07	6.71224e+07	1.54301e+07	5.15329e+07	5.06933e+07	2.46593e+07	1.92321e+07	2.46363e+07	3.35931e+07	4.03666e+07	1.84531e+07
N1716+N1985+N2718		9.97289e+07	5.17511e+07	4.90735e+07	6.23732e+07	4.99238e+07	7.94913e+07	1.10314e+08	6.98447e+07	7.54653e+07	9.95983e+07	1.27856e+08	6.94841e+07
N1721+N3131+N3740		5.52437e+07	4.54557e+07	2.45645e+07	1.96084e+07	3.74442e+07	2.47065e+07	2.53719e+07	3.24694e+07	2.08378e+07	3.40968e+07	3.90601e+07	1.88682e+07
N1738+N833		7.02157e+07	1.07849e+08	6.23997e+07	3.33333e+07	1.43236e+08	1.18008e+08	8.66563e+07	7.84921e+07	4.19144e+07	8.2952e+07	8.28389e+07	6.84961e+07
N1766	D-Arabino-Hex-1-enopyranose, 1-deoxy-, tetraacetate	3.30754e+07	2.01891e+07	2.65585e+07	1.13061e+07	4.55718e+06	7.9072e+07	7.38533e+06	1.32766e+07	1.05725e+07	3.12886e+07	2.8465e+07	8.83957e+06
N1786+N2097+N2525+N2719+N3506+N4961		7.37629e+07	1.06872e+08	1.07707e+08	2.75548e+07	9.80662e+07	6.21067e+07	5.16412e+07	2.50108e+07	5.52633e+06	5.10222e+07	3.09405e+07	2.98282e+07
N1789		3.46428e+07	2.91362e+06	1.21303e+07	3.31179e+07	9.06543e+06	1.83502e+07	3.32635e+07	1.37097e+07	2.20655e+07	1.70129e+07	1.24609e+07	4.86e+06
N1792+N2604+N5807		1.44066e+07	1.99009e+07	1.21996e+07	1.82205e+07	2.6374e+07	1.56877e+07	3.85524e+07	1.36532e+07	1.70164e+07	2.07774e+07	1.22237e+07	9.51704e+06
N1805		2.68682e+07	2.37723e+07	2.62971e+07	1.56666e+07	1.41505e+07	3.72297e+07	3.08042e+07	1.61212e+07	1.83141e+07	2.66857e+07	3.06608e+07	9.52851e+06
N1806+N4219		1.10145e+07	2.92682e+07	1.37655e+07	3.00602e+07	7.23048e+07	9.42889e+06	2.76334e+07	1.21025e+07	3.32899e+07	1.94176e+07	9.19803e+06	2.18525e+07
N181+N2956+N3909+N461+N899		2.26162e+08	3.05479e+08	2.53585e+08	4.91547e+08	2.98258e+08	7.55461e+07	4.00475e+08	8.57314e+07	3.89413e+08	3.02443e+08	3.90328e+07	5.71893e+08
N1812+N1898		1.68486e+07	1.84048e+07	1.8387e+07	1.52761e+07	1.83617e+07	1.65687e+07	1.40881e+07	1.56169e+07	1.57573e+07	1.44171e+07	1.44376e+07	1.2959e+07
N1826+N2698+N3264		1.20905e+08	7.71519e+07	6.41401e+07	2.48726e+07	5.74816e+07	9.64931e+07	7.96112e+07	3.56705e+07	4.58108e+07	6.16499e+07	7.77972e+07	6.46482e+07
N184	MFCD00224121	7.35944e+07	4.22274e+08	1.61438e+08	7.54115e+07	2.15082e+08	5.815e+07	2.29636e+08	5.83543e+07	3.8958e+08	1.14951e+08	2.08307e+07	5.83541e+07
N1846+N7138		8.29086e+06	7.92946e+06	9.84483e+06	9.64819e+06	1.56569e+07	1.11916e+07	1.03852e+07	1.18608e+07	1.15234e+07	1.33813e+07	1.30673e+07	9.08455e+06
N185		4.61899e+08	4.44463e+08	5.81143e+08	7.32044e+07	3.78006e+08	6.24919e+08	1.96294e+08	3.59507e+08	2.22882e+08	2.87499e+08	3.00879e+08	1.83162e+08
N1877+N3643		4.20044e+07	1.00543e+07	1.75175e+07	2.59922e+07	1.63718e+07	2.9146e+07	4.71311e+06	3.55992e+07	1.12966e+07	3.37367e+07	5.42854e+07	4.91242e+07
N1902		1.07964e+07	6.25714e+06	1.36637e+07	1.39572e+07	8.08821e+06	1.23708e+07	7.36678e+06	1.91508e+07	6.7119e+06	1.34308e+07	1.85782e+07	8.90074e+06
N1910+N5502+N681		1.08433e+08	6.44191e+07	1.43909e+08	5.14316e+07	4.86872e+07	2.41408e+08	7.32111e+07	1.16507e+08	8.84869e+07	8.36129e+07	7.6572e+07	4.65921e+07
N192+N463+N634+N774		1.84818e+08	5.57424e+08	1.8915e+08	1.69406e+08	8.64443e+07	8.34184e+07	8.43555e+07	2.68758e+08	1.68407e+08	2.23684e+08	1.94975e+08	6.36198e+07
N1920+N3898		3.20407e+07	2.45325e+07	6.55963e+07	2.3278e+07	6.72392e+07	4.98942e+07	3.87738e+07	7.75896e+06	2.28957e+07	3.50607e+07	3.40542e+07	2.66247e+07
N1921+N623		7.39181e+07	4.748e+07	2.66397e+07	7.58154e+07	2.36407e+08	5.48013e+07	3.42677e+07	6.14072e+07	4.57862e+07	5.14477e+07	4.52027e+07	5.06841e+07
N1923	N-(2-Naphthoyloxy)-2-(4-nitrophenyl)ethanimidamide	4.45222e+07	5.23883e+07	4.04353e+07	9.64508e+06	3.26652e+07	2.40713e+07	4.03074e+07	5.71697e+07	2.34853e+07	4.77876e+07	3.91705e+07	4.10406e+07
N1929	Quercetin 3- (2"-acetylrhamnoside)	6.0478e+06	1.81311e+07	5.52949e+06	1.03066e+07	1.06905e+07	6.33378e+06	7.10247e+06	1.08768e+07	6.29042e+06	1.18896e+07	9.41908e+06	7.95388e+06
N196+N322+N3602+N649		5.87226e+08	1.09207e+08	8.95926e+07	7.38472e+08	4.45503e+08	3.87721e+08	1.75065e+08	2.41163e+08	3.83006e+08	8.0548e+08	5.3969e+08	3.59557e+08
N1977+N6672+N840		9.66267e+07	1.43618e+08	3.7131e+07	7.02344e+07	5.73359e+07	1.26615e+07	6.43782e+07	3.47641e+07	3.99885e+07	1.10524e+08	6.46044e+07	2.02711e+07
N1983		6.21068e+07	5.43444e+07	3.83624e+07	3.71265e+07	6.46668e+07	2.48885e+07	4.24587e+07	4.82035e+07	2.74959e+07	4.8203e+07	4.78623e+07	2.15802e+07
N2+N4+N5643+N7		1.19917e+10	1.03311e+10	1.47433e+10	7.18129e+09	1.08272e+10	1.20364e+10	8.54896e+09	1.03138e+10	1.02477e+10	1.03474e+10	1.07274e+10	7.16816e+09
N2011+N4470		2.73572e+07	1.7559e+07	1.1639e+07	2.6859e+07	1.96779e+07	3.08601e+07	2.77961e+07	2.6788e+07	1.1482e+07	1.7346e+07	2.45188e+07	1.55277e+07
N2036+N3279+N4800		2.95775e+07	9.89911e+06	5.23915e+07	5.95696e+07	1.61022e+07	2.16381e+07	2.68952e+07	2.21928e+07	7.44446e+06	3.28486e+07	6.40079e+07	4.87532e+06
N2047+N2598+N3254+N332		2.61625e+07	2.03071e+07	2.51094e+07	4.38029e+07	5.09762e+07	6.05082e+07	2.16731e+07	1.763e+07	6.09234e+07	3.84897e+07	3.85328e+07	3.34842e+07
N2058		3.80872e+07	3.60106e+07	4.48034e+07	8.20345e+06	3.3393e+07	4.37039e+07	2.02191e+07	3.38613e+07	2.29994e+07	2.81261e+07	2.74412e+07	1.8061e+07
N2090+N3525+N5393		1.20034e+07	1.81682e+07	1.8927e+07	8.83845e+06	2.74235e+07	2.12952e+07	2.12442e+07	3.78321e+06	2.95913e+07	1.39705e+07	1.48853e+07	2.45729e+07
N2091+N3258		2.54588e+07	2.89775e+07	1.95587e+07	5.66505e+07	3.39718e+07	2.37172e+07	4.38533e+07	3.48395e+07	3.31299e+07	3.95222e+07	3.50295e+07	2.23179e+07
N2095+N2118+N3613		7.32988e+07	5.73837e+07	4.12106e+07	8.10053e+07	1.13176e+08	3.77422e+07	1.03252e+08	5.59688e+07	4.4992e+07	5.96471e+07	5.41712e+07	2.38753e+07
N2106+N2175		3.51917e+07	3.41369e+07	3.37325e+07	3.16501e+07	3.21262e+07	2.82599e+07	2.51306e+07	2.91919e+07	2.53252e+07	2.63984e+07	2.74118e+07	2.02962e+07
N2108+N5089+N5672		1.92972e+07	1.12714e+07	4.89709e+06	6.89575e+07	4.10841e+07	1.78368e+07	6.62765e+06	4.27253e+06	1.55719e+07	7.06132e+06	6.70447e+06	1.5154e+07
N2119+N2926+N5300		1.72511e+07	3.66194e+06	1.22423e+07	5.43952e+06	3.20645e+06	1.70248e+07	8.4235e+06	1.42368e+07	1.58967e+07	9.50299e+06	1.67036e+07	7.26887e+06
N2120	6-Hydroxyluteolin 6-glucuronide	3.84612e+07	1.12775e+07	1.31449e+07	6.72445e+06	9.69471e+06	2.3999e+07	1.14822e+07	1.28355e+07	2.001e+07	1.36361e+07	2.16805e+07	1.12084e+07
N214	Azelaic acid	2.10691e+07	2.21643e+07	2.30343e+07	3.47853e+07	3.03063e+07	3.38673e+07	2.14282e+07	3.39301e+07	2.76987e+07	2.19831e+07	2.56269e+07	2.85112e+07
N215	Guaifenesin	8.47024e+07	2.55128e+08	1.0585e+08	2.47732e+08	6.8441e+08	5.99711e+07	2.88293e+08	8.65544e+07	2.24964e+08	1.48568e+08	6.54332e+07	1.71566e+08
N2185+N2435		4.62822e+07	4.86548e+07	4.72287e+07	5.65661e+07	4.78992e+07	5.79037e+07	5.06264e+07	5.08069e+07	5.62021e+07	5.65662e+07	5.51406e+07	4.01998e+07
N221	2-(Hydroxymethyl)-6-{[2,3,4-trihydroxy-5,6-bis(phenylhydrazono)hexyl]oxy}tetrahydro-2H-pyran-3,4,5-triol	1.188e+08	6.65725e+08	5.27116e+07	1.57715e+08	1.22908e+08	4.5356e+07	8.28854e+07	1.62442e+08	9.36827e+07	1.40158e+08	1.75792e+08	7.53144e+07
N2211+N847		4.83787e+07	1.67669e+08	8.13423e+07	1.3758e+07	1.68964e+07	1.00508e+07	4.36582e+07	7.10695e+07	1.37085e+08	1.57337e+07	1.59727e+07	2.31135e+07
N2213+N3014+N4995		4.62734e+07	4.15096e+07	1.8383e+07	1.36996e+07	3.8711e+07	4.61423e+07	9.14516e+06	3.60822e+07	8.7824e+06	2.44856e+07	3.25937e+07	1.33914e+07
N2223+N2841		4.24716e+07	5.56366e+07	3.3566e+07	3.27521e+07	5.10646e+07	3.37115e+07	3.03795e+07	4.39521e+07	3.18419e+07	3.55358e+07	3.49701e+07	2.46426e+07
N2234+N436		7.04349e+07	2.10705e+07	8.21931e+06	4.80866e+07	1.64186e+07	1.1456e+08	2.26064e+07	6.13701e+07	1.19191e+08	6.58052e+07	7.19518e+07	3.71547e+07
N2252+N5069+N631+N644+N9049		3.76107e+07	1.00854e+07	1.1009e+08	4.03217e+07	8.62319e+06	1.86221e+07	1.70184e+07	2.65068e+07	8.38618e+06	1.52388e+07	1.82529e+07	6.58065e+06
N2274+N2974+N581+N612		4.33702e+07	3.24063e+07	7.01038e+07	3.50345e+07	4.73959e+07	6.0089e+07	2.41632e+07	6.55789e+07	2.89164e+07	5.00765e+07	6.76307e+07	8.29889e+06
N2288		2.86939e+07	2.48222e+07	2.68061e+07	1.52723e+07	1.43274e+07	1.44634e+07	1.43841e+07	3.20147e+07	1.45702e+07	2.02406e+07	2.81103e+07	8.08456e+06
N2291+N9232		1.5196e+07	1.92641e+07	6.18453e+06	3.41424e+07	2.18292e+07	3.3049e+07	2.17985e+07	1.79269e+07	1.8185e+07	2.73545e+07	5.76651e+07	1.75637e+07
N2302+N3915+N978		2.16415e+08	3.39693e+07	4.88774e+07	8.23098e+07	2.91496e+07	3.21662e+07	2.61393e+07	1.38582e+08	5.23431e+07	1.3775e+08	5.70242e+07	3.91692e+07
N2308		4.39582e+07	4.77125e+07	3.23735e+07	3.84181e+07	3.80489e+07	2.69445e+07	3.67297e+07	3.36297e+07	2.94102e+07	4.09708e+07	3.17535e+07	3.78925e+07
N2320+N3300		2.12139e+07	3.88467e+07	2.88834e+07	3.47531e+07	5.30801e+07	2.72993e+07	2.32312e+07	3.97908e+07	3.14038e+07	4.62604e+07	4.53604e+07	2.93608e+07
N2332		2.56195e+07	2.34305e+07	2.73745e+07	1.98107e+07	1.81016e+07	1.81232e+07	3.13707e+07	2.26644e+07	2.55299e+07	3.46764e+07	5.54122e+07	2.15123e+07
N2345+N4053		2.33361e+07	2.9742e+07	2.56154e+07	1.00226e+07	1.18596e+07	1.63377e+07	1.21708e+07	3.49015e+07	1.20443e+07	4.56099e+07	4.6996e+07	1.80987e+07
N2348		6.77795e+06	3.23426e+07	3.79419e+07	2.152e+07	3.33473e+07	4.54074e+07	3.3286e+07	3.57352e+07	1.46888e+07	3.96917e+07	4.81878e+07	1.50413e+07
N2360		4.20832e+07	3.7495e+07	3.6873e+07	3.50111e+07	2.46821e+07	2.94137e+07	3.37635e+07	3.92592e+07	5.0957e+07	3.07068e+07	2.20161e+07	1.46105e+07
N2363		3.08026e+07	5.15023e+07	2.83777e+07	2.37506e+07	2.11221e+07	2.43835e+07	3.98302e+07	1.70051e+07	1.67349e+07	2.70235e+07	3.17599e+07	1.78974e+07
N2367		1.43659e+07	2.18094e+07	5.31131e+07	3.11533e+06	6.47884e+06	2.55434e+07	1.37128e+07	1.7701e+07	1.75757e+07	8.71137e+06	2.03628e+07	6.61665e+06
N2389+N4001		2.62938e+07	3.02524e+07	3.13714e+07	3.32375e+07	3.33459e+07	2.25503e+07	3.1295e+07	2.62912e+07	1.71113e+07	2.43145e+07	2.54764e+07	1.07448e+07
N2391+N4665+N6809		2.91393e+07	8.38088e+06	4.28621e+06	9.61498e+06	6.64029e+06	1.58574e+07	5.62215e+06	1.3781e+07	2.60441e+07	1.33098e+07	1.19789e+07	6.57918e+06
N2395		4.30632e+07	9.18942e+06	3.5886e+07	5.90948e+07	2.86358e+07	2.51025e+07	2.80636e+07	1.96743e+07	1.96234e+07	2.59137e+07	3.14939e+07	3.18403e+07
N2401+N4655+N6362		1.47416e+07	4.6205e+07	1.41136e+07	9.17124e+06	1.14255e+07	4.34905e+06	1.03725e+07	4.79215e+06	4.96094e+06	1.24187e+07	1.36517e+07	4.84605e+06
N241	6-(2,4-Dioxo-1,2,3,4-tetrahydro-5-pyrimidinyl)-5H-dibenzo[c,e]azepine-5,7(6H)-dione	3.30175e+08	3.44525e+08	4.20506e+07	1.1858e+08	2.38406e+08	3.9568e+08	3.97288e+08	6.731e+07	3.34881e+08	4.35296e+08	5.66534e+08	3.34881e+08
N2410+N4919+N5424		4.4865e+07	2.19266e+07	2.79458e+07	5.01573e+06	1.3822e+07	3.4524e+07	1.31719e+07	2.51018e+07	1.87354e+07	1.85534e+07	3.21132e+07	2.08542e+07
N2411+N2786+N3462+N4358+N5860		2.94784e+07	5.57845e+07	1.87098e+07	5.33929e+07	9.25673e+07	1.85596e+07	4.72413e+07	3.04958e+07	2.79424e+07	3.71744e+07	3.25455e+07	1.17488e+07
N2416		3.6261e+07	1.49047e+07	9.71431e+06	1.97596e+07	3.54374e+07	2.37837e+07	1.97604e+07	1.79864e+07	2.64424e+07	3.20371e+07	3.04257e+07	1.11908e+07
N2423	4-(2-Carboxyethyl)-2-methoxyphenyl beta-D-glucopyranosiduronic acid	3.78608e+07	1.88032e+07	1.08644e+07	2.87115e+07	1.66823e+07	2.17487e+07	1.82769e+07	1.45074e+07	9.3876e+06	1.46465e+07	1.72066e+07	1.42765e+07
N2444	9,10-Dihydro-10- (3,4-dihydroxyphenyl) -pyrano [ 2,3-h ] catechin-8-one	1.60182e+07	6.87315e+06	2.71682e+07	4.8788e+06	6.30181e+06	1.7288e+07	1.3675e+07	1.04878e+07	1.36807e+07	1.34719e+07	1.67295e+07	7.06647e+06
N2446		9.13669e+06	1.3139e+07	1.70102e+07	1.38977e+07	1.15439e+07	1.39044e+07	1.32721e+07	1.95493e+07	1.03969e+07	1.87664e+07	1.75738e+07	6.05778e+06
N2454+N3360+N4123		1.57667e+07	2.60947e+07	3.93355e+07	8.68038e+06	2.70427e+07	2.32353e+07	1.3622e+07	2.23874e+07	2.04816e+07	2.62246e+07	2.60222e+07	1.56164e+07
N2458	Methyl hexopyranosyl-(1->3)-[hexopyranosyl-(1->6)]hexopyranoside	3.69228e+07	3.34334e+07	2.61531e+07	1.72843e+07	2.70215e+07	4.58997e+07	4.31998e+07	2.32666e+07	4.82952e+07	4.00005e+07	3.33487e+07	2.52961e+07
N2463+N4349		1.69022e+07	2.51644e+07	1.60762e+07	4.54998e+07	2.67254e+07	2.08999e+07	3.22678e+07	2.22597e+07	3.04617e+07	3.36127e+07	2.92941e+07	1.94411e+07
N247	Linoleyl carnitine	8.62303e+06	6.00318e+06	5.29996e+06	8.11537e+06	1.11631e+07	1.09001e+07	3.12104e+06	7.12231e+06	7.25684e+06	9.57125e+06	7.67402e+06	2.80149e+08
N2476+N5491		9.18481e+06	3.33185e+06	1.20226e+07	2.7542e+07	7.16755e+06	7.29872e+06	1.88376e+07	1.71484e+07	5.63761e+06	5.33653e+07	1.24749e+07	3.27786e+07
N2480+N6210		1.43957e+07	1.24215e+07	1.77145e+07	1.11054e+07	1.07768e+07	1.60673e+07	1.37699e+07	2.02546e+07	1.18082e+07	1.74897e+07	1.57608e+07	4.223e+06
N2483	DL-4-Hydroxyphenyllactic acid	6.04636e+06	3.89432e+06	4.81727e+06	4.2681e+06	1.41204e+07	1.13644e+07	1.05941e+07	5.99823e+06	1.02068e+07	1.47954e+07	1.27828e+07	3.47653e+07
N249	3-({2-[2-(2-Hydroxyethoxy)ethoxy]ethoxy}methyl)pentanedioic acid	1.05814e+08	9.6195e+07	2.60355e+07	1.09786e+07	1.47976e+07	7.06862e+07	8.78927e+07	5.99958e+07	1.03892e+08	2.68759e+07	1.16315e+07	1.05457e+07
N251		1.42191e+08	2.92522e+07	3.13845e+07	1.76067e+07	2.33251e+07	2.56485e+07	2.31792e+07	3.08489e+07	1.5372e+07	2.21248e+07	2.18713e+07	1.18958e+07
N2513	7-Deoxyloganate	6.00888e+06	2.01302e+07	8.03531e+06	3.0551e+07	3.04738e+07	3.93615e+06	4.8779e+07	1.15445e+07	1.55715e+07	1.26582e+07	1.02039e+07	1.12441e+07
N2519	Nigrescin	3.45889e+07	1.71516e+07	4.90694e+07	3.07578e+07	3.10675e+07	4.29044e+07	2.30928e+07	2.98989e+07	2.97252e+07	2.43457e+07	3.42252e+07	2.75887e+07
N254+N2729+N2997+N4560+N7576		2.8107e+07	4.47173e+07	3.54338e+07	3.09544e+07	5.47009e+07	4.61986e+07	3.79493e+07	5.18582e+07	5.46717e+07	4.30715e+07	4.47195e+07	2.847e+07
N2558+N3701+N5764		1.21672e+07	7.91433e+06	3.95988e+06	8.69607e+07	1.67311e+07	2.02461e+07	2.57881e+07	7.90767e+06	1.23357e+07	1.54746e+07	1.36154e+07	2.46656e+07
N2567		5.03357e+07	3.7074e+07	9.98087e+06	2.0306e+07	4.35677e+07	2.23677e+07	4.59676e+07	2.75392e+07	5.9231e+06	2.87453e+07	2.98875e+07	2.45858e+07
N2571+N3090+N5155		4.69266e+07	4.61397e+07	3.77225e+07	2.52645e+07	2.37837e+07	2.76711e+07	2.85866e+07	2.69482e+07	2.73859e+07	3.0944e+07	2.50923e+07	2.28866e+07
N2620	2-Hydroxycinnamic acid	2.31192e+07	2.5716e+07	3.8502e+07	2.76097e+07	4.17945e+07	3.61692e+07	1.86104e+07	2.85472e+07	2.28977e+07	3.50624e+07	2.92662e+07	3.24343e+07
N2624+N5303+N6562		1.48035e+07	5.54977e+07	7.00848e+06	7.13139e+06	1.53211e+07	5.11923e+06	7.9343e+06	3.3265e+06	8.15221e+06	1.15712e+07	1.25872e+07	5.12643e+06
N2629+N5011		2.60709e+07	2.5237e+07	1.13142e+07	1.77968e+07	4.54709e+07	2.84092e+07	1.16388e+07	8.06045e+06	1.25017e+07	1.20249e+07	8.95624e+06	2.38871e+07
N2655	2-Methylbutanal	1.01423e+07	2.95712e+07	9.95261e+06	2.50044e+07	4.46546e+07	1.4501e+07	1.49467e+07	2.77483e+07	1.68345e+07	3.6428e+07	3.55509e+07	2.34301e+07
N2671	Suberic acid	6.37044e+06	7.08897e+06	7.70828e+06	1.3502e+07	8.56457e+06	8.33742e+06	7.20157e+06	1.01577e+07	8.24048e+06	7.02483e+06	8.34197e+06	1.46447e+07
N2679+N2715+N2775+N2933+N3985		8.91191e+07	3.62557e+07	1.66914e+07	3.88053e+07	5.92007e+07	2.05151e+07	5.06324e+07	4.5533e+07	8.40624e+07	5.36907e+07	4.98128e+07	2.97418e+07
N2695+N3861+N5043		2.2467e+07	1.6391e+07	2.73676e+07	1.92893e+07	1.24049e+07	4.2114e+07	1.14044e+07	4.86987e+07	1.59434e+07	1.02931e+07	9.56557e+06	1.58561e+07
N2704+N3332+N4023+N5560+N7084		1.4989e+07	1.65461e+07	1.06475e+07	1.15129e+07	1.2766e+07	1.25701e+07	1.63197e+07	3.5349e+07	5.49079e+06	2.7464e+07	3.60656e+07	5.75101e+06
N271+N29+N307+N312+N4400		5.10174e+08	3.93933e+08	3.15034e+08	1.58221e+09	2.43047e+09	2.27072e+09	4.86385e+08	1.4973e+09	3.33322e+08	2.11943e+09	3.15091e+08	1.93682e+08
N2713	Ethyl 1-[3-(methoxycarbonyl)-5-nitrobenzoyl]-4-piperidinecarboxylate	4.69398e+07	2.87325e+07	2.25577e+07	1.74859e+07	2.65647e+07	1.96625e+07	1.3068e+07	2.81432e+07	2.05814e+07	2.52749e+07	2.23653e+07	1.61187e+07
N2714		1.38679e+07	2.39248e+07	1.89941e+07	1.56002e+07	3.01579e+07	4.2519e+06	4.17859e+07	1.12748e+07	3.87496e+06	1.16375e+07	8.8759e+06	6.93735e+06
N272		2.76053e+08	5.42389e+08	3.22048e+08	3.2639e+08	3.03762e+08	3.48195e+08	5.51258e+08	3.03427e+08	3.42727e+08	4.22989e+08	5.60325e+08	3.668e+08
N2739+N3958		2.61901e+07	2.92457e+07	2.36746e+07	3.69282e+07	2.80083e+07	2.67374e+07	3.35884e+07	3.18214e+07	3.12977e+07	3.22541e+07	2.93677e+07	2.50534e+07
N2792		1.00184e+07	1.04949e+07	1.29236e+07	1.61908e+07	7.22382e+06	7.3219e+06	1.18943e+07	7.05596e+06	8.19568e+06	9.01429e+06	1.04869e+07	7.86931e+06
N2794+N2893+N3044+N3314+N3335+N4040+N5888		2.92377e+07	7.53783e+07	5.27722e+07	5.49909e+07	1.0078e+08	3.74143e+07	6.92364e+07	3.22885e+07	2.71591e+07	1.13635e+08	9.4923e+07	2.05452e+07
N2798		3.15633e+07	2.12665e+07	2.53707e+07	3.34883e+07	2.93288e+07	3.25128e+07	4.1456e+07	3.85798e+07	2.53035e+07	3.44182e+07	3.45051e+07	2.02474e+07
N2805+N3117+N4568		2.71973e+07	2.55515e+07	3.75457e+07	1.1234e+07	2.61626e+07	3.00629e+07	1.82661e+07	2.50973e+07	2.34622e+07	2.37128e+07	2.41706e+07	1.6667e+07
N2815+N4769+N927		5.18006e+07	6.06341e+06	5.71753e+07	1.0017e+07	1.41645e+07	4.99082e+07	3.40319e+07	1.74561e+07	5.672e+07	1.32145e+07	1.09329e+07	1.08115e+07
N2832+N6297		4.39656e+07	1.74862e+07	1.22258e+07	9.57545e+06	1.27529e+07	5.85741e+06	6.54375e+06	1.15912e+07	1.05736e+07	2.14277e+07	2.48795e+07	7.7105e+06
N284		4.98589e+08	1.70928e+08	1.96922e+08	1.25212e+08	4.60924e+08	3.73216e+08	2.2725e+08	3.04474e+08	1.19292e+08	1.42691e+08	1.94365e+08	9.66417e+07
N2903+N5440+N6127+N6798		2.92613e+07	6.39324e+06	2.07564e+07	4.77576e+06	7.00698e+06	1.86286e+07	1.29886e+07	9.91643e+06	2.50433e+07	1.19038e+07	1.71554e+07	6.60741e+06
N2924+N7407+N9004+N9241		2.04616e+07	9.3638e+06	4.02478e+07	4.54691e+06	3.45983e+06	7.74431e+06	1.19484e+07	6.26451e+06	7.71427e+06	1.03408e+07	1.31823e+07	5.41147e+06
N2928+N432+N5291+N551		5.52341e+07	3.4749e+07	1.02127e+08	1.25441e+07	5.38302e+07	2.67545e+07	5.98005e+07	4.5503e+07	1.18372e+08	3.98913e+07	2.52007e+07	4.41752e+07
N2966+N3692		8.32688e+06	8.10815e+06	1.10065e+07	8.5292e+06	5.9613e+06	1.84226e+07	4.80594e+06	1.47182e+07	1.50333e+07	1.65635e+07	1.34538e+07	1.04768e+07
N2981	Cycloepoxytriol A	7.08218e+06	1.76047e+07	6.58929e+06	2.2543e+07	3.83644e+07	2.19198e+07	8.71578e+06	1.19386e+07	1.99896e+07	1.18359e+07	1.12929e+07	2.39267e+07
N301	MFCD00085513	1.41783e+08	2.83979e+08	7.4904e+07	1.31334e+08	5.18855e+08	1.85202e+08	7.72011e+07	9.27409e+07	1.50829e+08	1.35642e+08	1.47467e+08	2.14159e+08
N3019+N3312		3.12565e+07	3.03926e+07	2.94981e+07	3.89658e+07	3.18949e+07	3.71566e+07	3.27213e+07	3.44238e+07	3.58343e+07	3.60795e+07	3.40409e+07	2.5942e+07
N302+N739+N8016+N822		9.36658e+06	7.53759e+06	5.95676e+06	7.57114e+06	9.8724e+06	5.35464e+06	1.26159e+07	7.5243e+06	1.05261e+07	8.47231e+06	1.23554e+07	2.53056e+07
N3057	2-{8-[(3,5-Dimethyl-1-piperidinyl)methyl]-1,3-dimethyl-2,6-dioxo-1,2,3,6-tetrahydro-7H-purin-7-yl}acetamide	9.20341e+06	7.14215e+06	6.25675e+06	1.18829e+07	1.00614e+07	6.98442e+06	2.20328e+07	1.19945e+07	1.30092e+07	9.42954e+06	1.69555e+07	2.62454e+07
N3068+N5624		1.12327e+07	2.38991e+07	7.33097e+06	1.34297e+07	3.67709e+07	1.9349e+07	6.03789e+06	8.4274e+06	1.56834e+07	1.2422e+07	1.41439e+07	2.05216e+07
N308	2-(1-Propen-1-yl)-4-hydroxymethyl-3-furanylcarbonyla-L-Rhamnopyranoside	2.01514e+08	1.16711e+08	4.39248e+07	2.01884e+08	6.76401e+07	1.24951e+08	1.91919e+08	2.67324e+08	8.03152e+07	9.46765e+07	8.62496e+07	6.60174e+07
N3093+N4764		1.15146e+07	1.27449e+07	1.28261e+07	7.07246e+06	1.5693e+07	1.6454e+07	5.82481e+06	1.29791e+07	1.08104e+07	1.03029e+07	1.38528e+07	2.06085e+07
N31	Wortmanamide B	5.33905e+07	4.07125e+07	2.65176e+07	5.8974e+07	9.42871e+07	3.43861e+07	2.19204e+07	4.99727e+07	4.65858e+07	6.44238e+07	5.31631e+07	1.39676e+09
N314	4-(2-Carboxyethyl)-2-methoxyphenyl beta-D-glucopyranosiduronic acid	3.39352e+08	1.3282e+08	1.23112e+08	2.60889e+08	1.35755e+08	2.36186e+08	1.60869e+08	1.32394e+08	9.04092e+07	1.3264e+08	1.5668e+08	1.58593e+08
N3156	5-(5,7-Dihydroxy-3-methoxy-4-oxo-4H-chromen-2-yl)-2-hydroxyphenyl beta-D-xylopyranoside	5.09454e+06	1.72458e+07	2.07066e+07	2.17472e+07	1.9119e+07	1.52565e+07	1.41229e+07	1.72037e+07	1.0151e+07	9.03504e+06	8.98316e+06	7.172e+06
N317	1-O-Sinapoyl-beta-D-glucose	2.69635e+07	2.4427e+07	4.12098e+07	2.19156e+07	6.42244e+07	1.14298e+08	5.55419e+07	7.04702e+07	2.75482e+07	7.38925e+07	1.09713e+08	2.51916e+07
N3172+N5048		2.53041e+07	3.47125e+07	2.21658e+07	2.49721e+07	9.99918e+06	1.79741e+07	3.43333e+07	1.51841e+07	1.94701e+07	1.25575e+07	2.16376e+07	2.03229e+07
N3175+N3364+N4610		4.68605e+07	3.70925e+07	2.25599e+07	4.55695e+07	6.75325e+07	2.87158e+07	5.03785e+07	3.46898e+07	3.90231e+07	4.35389e+07	4.69724e+07	2.4241e+07
N3176		5.94031e+06	3.61619e+06	8.77888e+06	2.91282e+06	2.13939e+06	1.65961e+07	1.13124e+07	5.161e+06	2.32197e+06	3.59795e+06	1.06897e+07	2.96952e+06
N3190		1.11804e+07	1.02769e+07	1.70169e+07	6.73964e+06	1.21467e+07	9.42941e+06	7.72129e+06	1.02177e+07	1.22424e+07	7.68964e+06	7.22252e+06	4.14891e+06
N3251+N4344		7.7889e+06	4.79151e+06	1.11091e+07	6.90623e+06	4.23292e+06	1.70458e+07	4.87918e+06	1.40056e+07	1.23177e+07	1.35972e+07	1.31496e+07	1.01634e+07
N3257		2.86869e+07	2.72365e+07	2.69544e+07	5.32793e+06	4.3764e+06	1.93039e+07	2.37406e+07	5.11463e+06	3.05304e+07	5.23769e+06	2.11522e+07	4.03892e+06
N3265	Methylone	1.46938e+07	1.65982e+07	3.45778e+07	1.07537e+07	3.30071e+07	1.22069e+07	1.26329e+07	8.86704e+06	1.37913e+07	1.84563e+07	1.98506e+07	1.40774e+07
N331	Murranoic acid A	4.17496e+07	1.01245e+08	6.67148e+07	1.34049e+08	4.7219e+08	3.56878e+07	1.19542e+08	3.51489e+07	1.16824e+08	5.97545e+07	1.25593e+07	1.11314e+08
N3321	Ethyl 1-[3-(methoxycarbonyl)-5-nitrobenzoyl]-4-piperidinecarboxylate	3.55555e+07	2.40357e+07	1.93625e+07	1.34357e+07	1.88301e+07	1.52842e+07	9.78261e+06	2.26932e+07	1.56134e+07	2.03758e+07	1.79242e+07	1.51042e+07
N3352+N3662+N6782		1.74581e+07	4.38241e+07	4.18193e+06	2.89509e+07	6.16297e+07	8.42622e+06	2.8771e+07	1.64308e+07	1.77197e+07	1.97975e+07	2.15618e+07	1.14995e+07
N3356+N4074+N5798		3.85499e+07	2.0404e+07	2.04579e+07	2.11114e+07	4.81022e+07	1.24735e+07	4.13771e+07	5.11865e+07	2.47007e+07	3.78472e+07	1.97792e+07	4.84913e+06
N3363+N4776		2.11263e+07	2.12034e+07	1.92974e+07	9.88977e+06	3.24759e+07	2.02214e+07	2.20119e+07	1.69616e+07	2.5868e+07	2.37687e+07	2.54201e+07	1.37612e+07
N338		2.37037e+08	3.2951e+08	4.7246e+08	2.01944e+08	1.75217e+08	3.04059e+08	2.501e+08	2.44296e+08	2.18025e+08	2.53281e+08	3.66435e+08	1.37862e+08
N3380		2.41571e+07	2.07038e+07	2.26541e+07	2.08999e+07	2.09501e+07	2.07059e+07	1.96697e+07	1.91399e+07	2.76805e+07	2.2399e+07	1.87902e+07	2.13982e+07
N34	Maritimein	1.66823e+08	2.90277e+08	1.66483e+08	1.44444e+08	2.37545e+08	9.36564e+07	3.28383e+07	1.87287e+08	6.32346e+07	1.98674e+08	1.46762e+08	5.17685e+07
N340	Ieodomycin D	6.80868e+07	3.10408e+08	1.83599e+08	2.29941e+08	4.59396e+08	1.00083e+07	3.34293e+08	6.04249e+07	3.34089e+08	1.83832e+08	5.85318e+07	1.6782e+08
N3435+N5709		1.5594e+07	9.03966e+06	1.15563e+07	1.69674e+07	2.09189e+07	1.0331e+07	1.34478e+07	1.22526e+07	2.34766e+07	2.5001e+07	2.28794e+07	2.23649e+07
N3454	Trimethyl 3-(4-methoxy-4-oxo-2-butenoyl)-7-azabicyclo[2.2.1]heptane-1,2,4-tricarboxylate	3.05009e+07	2.59338e+07	1.86277e+07	1.43164e+07	2.42787e+07	1.54181e+07	2.15612e+07	2.22164e+07	1.38507e+07	1.98157e+07	2.26652e+07	1.28107e+07
N3456+N5912		1.17186e+07	1.72036e+07	1.75983e+07	5.36239e+06	5.40021e+06	1.11258e+07	9.56413e+06	6.53405e+06	1.04007e+07	4.8422e+06	1.57887e+07	4.33988e+06
N3457+N5949		3.36089e+07	1.63076e+07	1.84467e+07	1.98496e+07	1.29858e+07	1.40074e+07	1.60473e+07	1.77104e+07	8.07288e+06	1.39825e+07	1.71679e+07	1.37891e+07
N3469+N8640		8.84399e+06	2.62129e+07	3.01634e+07	9.05125e+06	7.01849e+06	1.71143e+07	2.26687e+07	3.0137e+07	2.79784e+07	9.29211e+06	2.70632e+07	1.08546e+07
N3515		1.3307e+07	8.57254e+06	3.1277e+07	7.86054e+06	7.73699e+06	1.0529e+07	1.48119e+07	2.15456e+07	2.03338e+07	6.84569e+06	8.37786e+06	9.76765e+06
N3516+N6026		1.61752e+07	4.9527e+06	3.07143e+06	7.34736e+06	7.32477e+06	3.20923e+07	1.87183e+07	8.07072e+06	1.37805e+07	7.71714e+06	8.79059e+06	1.69753e+07
N3520	5-Bromo-2-methoxy-4-(methylthio)pyrimidine	1.78359e+07	2.71908e+07	1.75168e+07	1.40543e+07	2.29433e+07	3.13399e+07	2.17478e+07	1.39057e+07	1.51856e+07	2.6841e+07	3.2656e+07	1.09958e+07
N3534	(1S_4S)-4-Hydroxy-3-oxocyclohexane-1-carboxylate	6.63366e+06	1.97988e+07	6.55531e+06	1.69059e+07	3.03673e+07	9.82375e+06	9.96191e+06	1.9064e+07	1.11992e+07	2.46835e+07	2.34845e+07	1.54736e+07
N3545		5.66363e+06	8.21586e+06	1.33492e+07	5.62553e+06	1.358e+07	1.76635e+07	1.02453e+07	1.34522e+07	8.78363e+06	7.01908e+06	8.0387e+06	3.02037e+06
N3548	Butyldiglycol acetate	8.73086e+06	6.80513e+06	1.11302e+07	1.52329e+07	2.67828e+07	2.65686e+07	1.11002e+07	1.21423e+07	6.80027e+06	1.58558e+07	2.3898e+07	2.14833e+07
N3557	UO7513000	2.48275e+07	1.32766e+07	1.05587e+07	1.56664e+07	2.09746e+07	1.8384e+07	1.54793e+07	1.47306e+07	1.99218e+07	2.0715e+07	1.95329e+07	8.5015e+06
N3566+N5898		1.71021e+07	1.70468e+07	1.57379e+07	9.90831e+06	1.30545e+07	2.45799e+07	1.08461e+07	1.5033e+07	1.89293e+07	1.73137e+07	1.61424e+07	8.54431e+06
N3577+N4069		2.06848e+07	2.29844e+07	1.85723e+07	3.43395e+07	2.23462e+07	1.97178e+07	2.77611e+07	3.02765e+07	2.44334e+07	2.99887e+07	2.7437e+07	1.65216e+07
N3587+N4054+N5840+N7765		2.37715e+07	2.30413e+07	1.24402e+07	3.37471e+07	5.52209e+07	1.16602e+07	3.65605e+07	2.14081e+07	2.13373e+07	2.7241e+07	2.51915e+07	1.56758e+07
N3605+N4584+N8531		6.94823e+06	1.26671e+07	1.1127e+07	4.80732e+06	9.54412e+06	1.73839e+07	7.99686e+06	1.31808e+07	4.83901e+06	1.76211e+07	8.12796e+06	5.35018e+06
N361	Glutamic Acid	2.43067e+08	7.78798e+07	5.55366e+07	3.15225e+08	1.5714e+08	1.97021e+08	7.14738e+07	9.29952e+07	8.34581e+07	4.69461e+08	2.45571e+08	1.78234e+08
N3632+N5635		1.62819e+07	2.2896e+07	1.14365e+07	1.78213e+07	2.08373e+07	1.08591e+07	1.90399e+07	1.66383e+07	2.08342e+07	2.33575e+07	2.2213e+07	1.30244e+07
N3652+N6603		6.83258e+06	2.11485e+07	1.71769e+07	4.58101e+06	1.85676e+07	9.17751e+06	3.48842e+06	2.24932e+07	1.7525e+07	8.45905e+06	7.59787e+06	1.44085e+07
N369+N435+N596		1.34425e+08	1.29407e+08	1.88416e+08	6.43759e+07	1.90469e+08	1.46855e+08	1.57906e+08	1.53356e+08	2.91315e+08	7.08221e+07	5.751e+07	9.65346e+07
N3745+N4328+N6005		5.54867e+07	1.30659e+07	4.07735e+06	3.24571e+07	9.02734e+06	1.57083e+07	1.17346e+07	8.31528e+06	2.30634e+07	6.57634e+06	6.53289e+06	1.36233e+07
N376	Methyl 6-deoxy-3-O-(6-deoxy-alpha-L-mannopyranosyl)-alpha-L-mannopyranoside	1.25875e+08	1.50916e+08	7.54261e+07	2.46767e+07	4.62534e+07	4.54596e+07	9.88538e+07	9.43555e+07	9.81442e+07	5.35913e+07	4.43045e+07	1.3714e+07
N3792	6-Chloro-2-(3,4-dihydroxyphenyl)-3,5,7-chromanetriol	8.33321e+06	1.2482e+07	2.84399e+07	5.63927e+06	7.30874e+06	6.1602e+06	4.1475e+06	1.3549e+07	1.80226e+07	4.79638e+06	8.51118e+06	6.31052e+06
N38+N66+N698		1.37157e+09	1.34759e+09	1.36493e+09	1.42606e+09	1.13049e+09	1.44042e+09	1.17517e+09	1.248e+09	1.16077e+09	1.23508e+09	1.19145e+09	8.61472e+08
N3824+N7096		7.34855e+06	3.47495e+06	4.90604e+06	9.09093e+06	1.00872e+07	6.64258e+06	3.26312e+06	1.41337e+07	8.43007e+06	1.06741e+07	9.59981e+06	1.95495e+07
N3829+N3891+N7164+N7992		2.11116e+07	1.74536e+07	6.66063e+06	8.41853e+06	9.42594e+06	8.86359e+06	9.29366e+06	1.05711e+07	4.08103e+06	6.82553e+06	8.48589e+06	5.11785e+06
N3831		2.57302e+07	1.21326e+07	1.39154e+07	1.39255e+07	1.60794e+07	1.17552e+07	6.91178e+06	1.22768e+07	1.27959e+07	1.13047e+07	1.55069e+07	1.17851e+07
N3845+N6640		2.56041e+07	1.99364e+07	3.13228e+06	8.31598e+06	2.72982e+07	1.64493e+07	9.30019e+06	9.0328e+06	6.76244e+06	1.67241e+07	1.44164e+07	1.11735e+07
N3865+N9940		8.20695e+06	7.01021e+06	7.41458e+06	7.65905e+06	6.88171e+06	8.12546e+06	6.77867e+06	7.87644e+06	8.20876e+06	2.32361e+07	7.46258e+06	6.97441e+06
N3873+N5335		2.12328e+07	2.51104e+07	1.97147e+07	2.05661e+07	2.70132e+07	2.0048e+07	1.70097e+07	1.89855e+07	2.40813e+07	2.62848e+07	2.18305e+07	1.67293e+07
N389	1,3-Dihydroxy-2-propanyl 6-O-(cyclohexylacetyl)-beta-D-galactopyranoside	1.96781e+08	3.77272e+08	2.82056e+08	1.16859e+08	4.48525e+07	3.28249e+08	1.35304e+08	8.5606e+07	1.86558e+08	1.37522e+08	1.89383e+08	5.65308e+07
N3948+N5309		1.38696e+07	1.47436e+07	1.36463e+07	1.93755e+07	1.97845e+07	1.22176e+07	1.89262e+07	1.13564e+07	1.0425e+07	1.2777e+07	2.16188e+07	1.08642e+07
N3951	Catechin 7-O-beta-D-xyloside	1.18058e+07	6.9666e+06	1.62379e+07	6.35306e+06	5.18157e+06	7.18195e+06	6.49524e+06	1.05398e+07	8.49571e+06	1.20466e+07	1.2901e+07	4.4932e+06
N3956	8-Amino-1,3,6-naphthalenetrisulfonate	1.78746e+07	2.59898e+07	2.43218e+07	2.24718e+07	8.11202e+06	1.33362e+07	1.6889e+07	2.67318e+07	2.2251e+07	1.3765e+07	1.11728e+07	1.04743e+07
N3990+N6141		7.87581e+06	2.25513e+07	2.2255e+07	1.45624e+07	1.58728e+07	1.18448e+07	1.94491e+07	1.3951e+07	1.02071e+07	2.62207e+07	3.20836e+07	8.80718e+06
N400	2,4,6-Trihydroxyacetophenone	1.82772e+08	1.82762e+08	2.04823e+08	2.25409e+08	3.59247e+08	4.0131e+08	1.90771e+08	2.87003e+08	9.11566e+07	1.91173e+08	2.26681e+08	1.58759e+08
N402		1.44076e+08	3.29259e+08	3.90282e+08	1.01899e+08	9.94453e+07	1.18274e+08	2.31861e+08	2.98367e+08	3.31235e+08	1.18468e+08	3.08388e+08	1.90393e+08
N4063+N7233		5.69953e+06	8.85879e+06	1.38129e+07	4.25824e+06	1.22873e+07	2.66053e+07	3.36494e+06	1.51803e+07	6.79542e+06	1.88242e+07	1.43412e+07	8.23397e+06
N4075+N6755		2.11485e+07	2.07507e+07	8.13318e+06	6.99156e+06	1.67154e+07	2.32799e+07	2.4128e+07	2.29427e+07	2.46895e+07	1.69533e+07	1.97822e+07	9.6155e+06
N4088		8.3542e+06	2.48983e+07	2.4552e+07	7.96735e+06	1.29888e+07	1.62128e+07	1.53403e+07	2.70746e+07	1.90703e+07	1.28019e+07	1.35631e+07	7.40072e+06
N4108+N4973+N6558		1.92008e+07	1.64263e+07	7.19098e+06	8.03475e+06	1.90307e+07	9.53134e+06	1.39317e+07	1.06445e+07	9.99729e+06	1.45783e+07	1.00541e+07	7.23073e+06
N4130	FL1AUNGS0001_a	6.1316e+06	9.78113e+06	1.43518e+07	4.58765e+06	1.27772e+07	2.60238e+07	3.23045e+06	1.55404e+07	7.08006e+06	1.99575e+07	1.51991e+07	9.84088e+06
N4139+N7858+N8103		2.02607e+07	1.14315e+07	3.89718e+06	1.01287e+07	5.53156e+06	6.40879e+06	1.48333e+07	1.30237e+07	8.34835e+06	1.58396e+07	1.54988e+07	1.10875e+07
N4180+N5299		2.00371e+07	2.25652e+07	1.9563e+07	2.09101e+07	2.36783e+07	1.65996e+07	1.86675e+07	2.22784e+07	1.6619e+07	1.66212e+07	2.0911e+07	1.32327e+07
N424		1.90228e+08	4.02875e+07	3.18427e+08	1.73495e+08	7.49099e+07	3.72071e+08	1.23693e+08	1.57172e+08	5.99614e+07	1.15714e+08	1.54615e+08	5.39535e+07
N427		3.03076e+08	9.6277e+07	2.31299e+08	2.55853e+08	1.78192e+08	2.05427e+08	1.83217e+08	1.90195e+08	1.70906e+08	1.78405e+08	1.9443e+08	1.58118e+08
N4295+N5274		9.48179e+06	1.00227e+07	1.09755e+07	7.62594e+06	6.51538e+06	5.77273e+06	8.14233e+06	1.67524e+07	5.90692e+06	9.95985e+06	1.30076e+07	3.45762e+06
N4298+N6182		2.26685e+07	2.8702e+07	1.07858e+07	7.09357e+06	1.81279e+07	1.24132e+07	2.21996e+07	1.61083e+07	1.77752e+07	1.57413e+07	1.95617e+07	1.09525e+07
N43	F-36316 C	2.06845e+08	1.669e+09	4.51166e+08	3.94747e+07	5.07713e+08	1.08054e+09	3.12576e+08	1.84381e+09	9.97596e+08	6.25132e+08	4.39434e+08	5.46133e+07
N4318		9.01861e+06	9.69935e+06	2.3925e+07	1.27841e+07	1.18053e+07	1.1413e+07	1.0085e+07	9.87811e+06	7.26499e+06	1.20512e+07	1.22298e+07	7.18761e+06
N4365	4-[(2,5-dichlorophenyl)thio]thieno[3,2-d]pyrimidine	1.99048e+07	1.88679e+07	1.35659e+07	1.84542e+07	1.53805e+07	1.72879e+07	1.5107e+07	1.82926e+07	2.01537e+07	1.76351e+07	1.6536e+07	1.06497e+07
N4384+N7637		4.52553e+06	7.48632e+06	8.29469e+06	1.15187e+07	1.42197e+07	1.74513e+07	1.02593e+07	6.20697e+06	2.24021e+07	8.36316e+06	8.73822e+06	9.53226e+06
N4401		1.5946e+07	1.02641e+07	9.99597e+06	2.01789e+07	1.39264e+07	2.31088e+07	1.16897e+07	1.65006e+07	1.74054e+07	1.50061e+07	1.78146e+07	1.62157e+07
N4421	5-(Hydroxymethyl)-2-(isopropylamino)-1,2,3,4-tetrahydro-1,6-naphthalenediol	1.33985e+07	1.42243e+07	1.38242e+07	2.60333e+07	1.53901e+07	1.31896e+07	1.72929e+07	1.88668e+07	1.54916e+07	1.28904e+07	1.66531e+07	1.16099e+07
N4451+N5685		1.40804e+07	1.45628e+07	1.50432e+07	2.38604e+07	1.71774e+07	1.67589e+07	1.95659e+07	2.13973e+07	1.77167e+07	1.79545e+07	1.94942e+07	1.19952e+07
N447		3.54626e+08	1.67617e+08	7.37638e+07	4.96818e+07	1.07025e+08	4.29167e+07	8.55866e+07	1.08472e+08	9.24054e+07	1.05461e+08	1.07609e+08	6.15901e+07
N4474+N6381		1.43522e+07	1.72614e+07	1.0148e+07	7.83215e+06	1.39233e+07	1.1849e+07	8.99848e+06	1.30488e+07	1.34149e+07	1.24437e+07	1.28044e+07	1.0961e+07
N457	Telephioidin	6.97987e+07	1.89882e+08	1.19592e+08	3.33982e+07	1.03263e+08	7.46602e+07	1.7479e+07	1.47703e+08	9.44298e+07	8.34975e+07	7.07373e+07	1.08933e+08
N46+N5104+N556+N71		5.33602e+08	2.33848e+08	1.25074e+09	3.74382e+08	3.07706e+08	6.76283e+08	1.00014e+09	2.51287e+08	2.19718e+09	1.09596e+09	1.55072e+09	4.27684e+08
N465		1.33158e+08	5.32291e+07	3.80351e+07	7.09917e+07	1.44837e+08	9.9654e+07	6.90633e+07	6.41041e+07	8.15674e+07	1.27207e+08	1.43867e+08	5.31632e+07
N4656+N5316		1.83877e+07	1.58548e+07	1.61601e+07	2.10117e+07	1.69858e+07	1.97735e+07	1.72074e+07	1.94543e+07	1.90464e+07	1.98546e+07	1.84745e+07	1.38951e+07
N4686	5,7,3'-Trihydroxy-6,4',5'-trimethoxyflavanone	9.06755e+06	6.40938e+06	7.39706e+06	5.15763e+06	5.38947e+06	9.19021e+06	5.83877e+06	9.20467e+06	3.82442e+06	7.45856e+06	7.3513e+06	3.36025e+06
N469+N7859+N896		1.79175e+07	1.75061e+08	1.90246e+08	7.09258e+07	1.9266e+08	2.41327e+08	1.10776e+08	2.97935e+08	1.26961e+08	2.11469e+08	2.47333e+08	1.08961e+08
N4746+N4987+N8134+N866		1.45347e+07	8.40084e+06	1.34251e+07	2.1141e+07	1.87894e+07	2.54152e+07	1.73236e+07	3.87367e+07	1.87442e+07	2.27199e+07	2.4427e+07	1.69799e+07
N4758		1.24349e+07	1.19856e+07	1.0612e+07	3.13652e+06	9.796e+06	1.77058e+07	4.67208e+06	1.06573e+07	2.72193e+06	9.30428e+06	8.76502e+06	5.34054e+06
N4790+N4844+N4934		1.9633e+07	1.50162e+07	1.0488e+07	7.34252e+06	5.51685e+06	4.96112e+06	7.05932e+06	2.24437e+07	5.29062e+06	1.80884e+07	1.62155e+07	8.10317e+06
N4826		1.74763e+07	1.61149e+07	1.59006e+07	1.64384e+07	1.39359e+07	1.38068e+07	1.08237e+07	1.27899e+07	1.42539e+07	1.628e+07	1.5024e+07	1.26654e+07
N4832		3.50335e+06	4.35907e+06	3.05409e+06	5.82083e+06	5.07709e+06	5.37964e+06	4.36282e+06	8.88121e+06	2.32012e+06	6.69797e+06	9.68802e+06	3.51237e+06
N4879		2.11532e+07	9.8404e+06	8.73956e+06	5.31351e+06	6.16398e+06	6.43298e+06	8.33958e+06	7.80841e+06	6.14788e+06	9.59592e+06	1.17951e+07	4.83829e+06
N4893+N7791		7.02081e+06	3.58213e+06	1.67168e+07	8.6646e+06	1.42546e+07	1.00342e+07	9.2476e+06	7.75402e+06	9.07458e+06	2.12843e+07	2.00892e+07	7.62399e+06
N4911+N5688+N7299+N9984		1.25282e+07	8.35039e+06	4.87526e+06	2.23974e+07	1.17462e+07	8.82982e+06	1.61562e+07	1.48744e+07	1.67842e+07	9.74898e+06	1.43176e+07	7.57863e+06
N4922+N8034		1.46247e+07	8.61614e+06	1.331e+07	5.85001e+06	1.24484e+07	6.69878e+06	5.32592e+06	1.55042e+07	5.97078e+06	1.10615e+07	1.34518e+07	5.55242e+06
N5044+N8845		4.34677e+06	6.14769e+06	5.28515e+06	8.8127e+06	1.50557e+07	5.57735e+06	9.99855e+06	5.2247e+06	1.31579e+07	7.83174e+06	9.2742e+06	1.33894e+07
N5058+N5806+N8825		1.22542e+07	1.69134e+07	2.12751e+07	1.54592e+07	1.40002e+07	1.26496e+07	1.33727e+07	1.35694e+07	8.58929e+06	9.56216e+06	3.6013e+06	6.55285e+06
N5065+N5376		2.60668e+07	2.53262e+07	1.30008e+07	5.0235e+06	1.74769e+07	3.54612e+07	2.49519e+07	2.88475e+07	2.26146e+07	2.36766e+07	2.91271e+07	1.35289e+07
N5078+N5958		1.71573e+07	1.46537e+07	1.19286e+07	2.08551e+07	1.67417e+07	1.65605e+07	1.65968e+07	1.82186e+07	1.61737e+07	1.86552e+07	1.8871e+07	1.28569e+07
N510		1.23518e+08	2.79459e+08	3.07876e+07	1.04313e+08	9.22981e+07	1.19198e+08	2.47864e+08	1.17267e+08	2.42215e+08	1.83054e+08	2.46322e+08	1.59794e+08
N513		1.16443e+08	5.71232e+07	1.06317e+08	3.56934e+07	6.90577e+07	2.30856e+08	5.11488e+07	6.59034e+07	6.06508e+07	5.32684e+07	4.88247e+07	4.78431e+07
N5165		8.85659e+06	4.8367e+06	8.39678e+06	1.57545e+07	9.54723e+06	1.26009e+07	9.04033e+06	1.31854e+07	8.47669e+06	9.52777e+06	7.97444e+06	1.29963e+07
N519		1.90631e+08	2.08076e+08	1.10987e+08	1.12084e+08	1.46959e+08	1.31964e+08	1.00653e+08	1.82875e+08	1.16015e+08	1.49013e+08	2.02023e+08	8.16231e+07
N5270		1.91804e+07	7.03933e+06	8.23615e+06	3.62384e+06	3.98138e+06	1.03806e+07	1.1186e+07	1.16585e+07	1.28293e+07	1.3623e+07	1.31902e+07	5.83389e+06
N5288	1-Palmitoyl-2-hydroxy-sn-glycero-3-PE	7.38317e+06	2.66249e+06	2.79973e+06	5.1997e+06	5.80928e+06	4.06879e+06	4.11882e+06	4.85257e+06	3.56407e+06	9.65192e+06	4.69827e+06	5.61977e+06
N5336+N704		1.41174e+08	8.58977e+07	6.22958e+07	2.29267e+08	1.41479e+08	1.6647e+08	1.42807e+08	1.4744e+08	1.20255e+08	2.23662e+08	1.72909e+08	9.36031e+07
N5363		8.18634e+06	1.17319e+07	1.24711e+07	1.02389e+07	1.39452e+07	5.30974e+06	9.82279e+06	8.87726e+06	7.8465e+06	1.08636e+07	1.0313e+07	7.86502e+06
N5364	Homovanillic acid	9.99198e+06	5.91666e+06	8.34775e+06	8.59715e+06	1.01606e+07	1.54949e+07	5.98186e+06	8.79583e+06	4.84284e+06	1.03824e+07	1.06406e+07	1.22882e+07
N5487	5,7-dihydroxy-2-methylbenzopyran-4-one	4.27834e+06	4.69008e+06	5.09088e+06	7.18226e+06	1.18212e+07	1.76008e+07	5.76606e+06	7.98611e+06	4.44876e+06	9.66296e+06	1.32902e+07	8.77104e+06
N550		7.6367e+06	8.54158e+07	1.00306e+08	5.2122e+07	2.11091e+07	2.52804e+07	1.81823e+07	7.35987e+07	3.46809e+07	2.1056e+07	1.70728e+07	9.71836e+06
N5563		1.02725e+07	1.63011e+07	8.54463e+06	5.30586e+06	8.89997e+06	1.01154e+07	9.13467e+06	1.40871e+07	8.43006e+06	9.90767e+06	9.34133e+06	7.35358e+06
N5623+N6969		1.36553e+07	1.4454e+07	1.23697e+07	1.08262e+07	1.46878e+07	1.39955e+07	1.25655e+07	1.3554e+07	1.4261e+07	1.28018e+07	1.39269e+07	1.11868e+07
N5687+N7478		7.19353e+06	7.73864e+06	7.32927e+06	7.92116e+06	7.62077e+06	1.00517e+07	7.00842e+06	9.45825e+06	6.70047e+06	7.69895e+06	7.78856e+06	5.23361e+06
N577		1.22031e+08	1.58133e+08	1.59347e+08	1.68541e+07	1.24257e+08	1.23312e+08	6.16411e+07	1.93372e+08	7.46047e+07	1.00152e+08	1.04834e+08	5.60558e+07
N59	Syringin	1.48386e+08	2.0804e+08	1.57315e+08	8.15429e+06	6.91924e+07	1.08155e+08	7.17184e+07	1.40183e+08	2.96382e+08	5.25254e+07	3.11347e+07	4.75319e+06
N6199		9.89263e+06	1.15484e+07	7.33784e+06	8.13685e+06	5.93391e+06	4.86615e+06	2.87165e+06	9.0734e+06	6.75131e+06	6.89881e+06	6.86826e+06	8.84956e+06
N624		2.95106e+07	1.22633e+07	7.58312e+07	2.44946e+07	7.61425e+06	5.7632e+07	2.6376e+07	6.13208e+07	1.48479e+07	3.63347e+07	5.25896e+07	1.07636e+07
N626	Guaijaverin	3.43098e+07	9.72814e+07	3.99317e+07	4.74444e+07	1.17718e+08	1.04731e+08	3.89419e+07	8.19819e+07	4.4342e+07	6.61636e+07	6.43959e+07	7.0329e+07
N6268	3,4-Dihydroxyphenylpropionic acid	4.59768e+06	9.33347e+06	4.79015e+06	6.85798e+06	1.38289e+07	5.49377e+06	7.18489e+06	9.80277e+06	6.93186e+06	6.14274e+06	7.14247e+06	4.95262e+06
N6273+N7957		8.70539e+06	7.84067e+06	9.75092e+06	1.25507e+07	1.09056e+07	1.32482e+07	1.00345e+07	1.02345e+07	1.28815e+07	1.07598e+07	1.10662e+07	8.41858e+06
N628	2-Hydroxycinnamic acid	1.29473e+08	6.05009e+07	1.40481e+08	9.18019e+07	1.15873e+08	1.94648e+08	6.31698e+07	8.07825e+07	8.93289e+07	1.69307e+08	1.64613e+08	1.66661e+08
N629	2,2'-[1,2-Ethanediylbis({[3-hydroxy-5-(hydroxymethyl)-2-methyl-4-pyridinyl]methyl}imino)]diacetic acid	1.73844e+08	2.31672e+08	5.43535e+07	1.15908e+08	8.48955e+07	1.8748e+07	4.04313e+07	1.03023e+08	4.63102e+07	1.48625e+08	2.42186e+08	2.06972e+07
N6327+N9044		6.82682e+06	9.07591e+06	4.75439e+06	6.71379e+06	9.81775e+06	5.89539e+06	6.73464e+06	1.05728e+07	4.36136e+06	1.34085e+07	1.46037e+07	6.34387e+06
N6360+N6617+N8511		2.83189e+07	1.91033e+07	7.82732e+06	4.58649e+06	1.41438e+07	7.57777e+06	6.89139e+06	5.94432e+06	6.88633e+06	8.64188e+06	1.9127e+07	1.17574e+07
N643		1.49987e+08	1.57685e+08	1.09519e+08	3.85846e+07	1.32829e+08	1.82755e+08	6.31738e+07	9.71661e+07	9.47978e+07	1.07761e+08	1.04829e+08	4.99678e+07
N6508		1.00424e+07	4.91072e+06	7.72461e+06	1.50619e+07	1.10518e+07	7.50339e+06	7.74967e+06	3.61887e+06	5.96251e+06	1.08989e+07	1.29672e+07	8.54511e+06
N6559+N9983		1.39158e+07	1.21553e+07	5.33125e+06	6.79799e+06	8.84522e+06	4.99174e+06	4.73347e+06	6.23362e+06	4.34128e+06	8.46713e+06	7.01856e+06	6.51497e+06
N658	N-Propyl 4-hydroxybenzoate	3.64049e+07	9.01394e+07	4.79213e+07	7.30464e+07	2.2106e+08	5.63279e+07	5.96879e+07	7.61502e+07	4.92745e+07	6.18154e+07	6.01916e+07	5.18621e+07
N6666+N8446		7.82225e+06	7.98803e+06	7.84163e+06	1.00701e+07	9.23027e+06	1.02235e+07	9.55617e+06	9.06675e+06	1.03968e+07	1.06069e+07	1.01628e+07	7.54218e+06
N6753+N8168		1.20331e+07	1.21758e+07	8.55168e+06	1.26173e+07	1.13703e+07	1.04809e+07	1.06169e+07	5.47491e+06	9.86123e+06	1.19195e+07	8.52142e+06	7.74016e+06
N680	Salinilactone A	3.30079e+07	1.07266e+08	3.86563e+07	4.85528e+07	2.1502e+08	2.93996e+07	6.35552e+07	5.37895e+07	4.74845e+07	4.16012e+07	4.36115e+07	2.90863e+07
N6823		1.12553e+07	8.36182e+06	5.09737e+06	9.34038e+06	5.79329e+06	8.77843e+06	9.81984e+06	7.54882e+06	5.09062e+06	6.8403e+06	8.41882e+06	4.44599e+06
N6854		1.0916e+07	5.09275e+06	8.19854e+06	1.38653e+07	1.1073e+07	1.10769e+07	9.55114e+06	3.52332e+06	9.03053e+06	1.14587e+07	1.20459e+07	8.36268e+06
N6870+N9379		7.43467e+06	7.36536e+06	4.27498e+06	1.17853e+07	7.65912e+06	5.69956e+06	9.71705e+06	7.25952e+06	7.36734e+06	8.97563e+06	8.30916e+06	5.5446e+06
N706		1.1946e+07	2.02422e+08	1.2478e+08	3.4507e+07	6.48792e+07	9.26652e+06	1.03107e+08	2.40926e+07	5.56508e+07	1.32565e+07	5.55887e+06	1.79998e+07
N7075+N9054		7.65668e+06	8.52731e+06	1.14476e+07	1.00054e+07	1.00093e+07	8.93935e+06	6.53573e+06	9.45935e+06	3.97922e+06	8.81305e+06	9.56602e+06	3.68771e+06
N712	Valoneic acid dilactone	9.32607e+07	5.41126e+07	3.56514e+07	4.0797e+07	4.58485e+07	5.88842e+07	4.11392e+07	8.01289e+07	8.47261e+07	6.72228e+07	1.13617e+08	3.07039e+07
N713		2.36324e+07	9.95491e+06	2.27753e+07	1.56439e+07	2.0769e+07	1.87895e+07	1.92084e+07	2.11299e+07	2.06603e+07	1.68255e+07	1.9518e+07	1.3422e+07
N780		2.11271e+07	2.04669e+07	3.74748e+07	9.60613e+06	2.16772e+07	2.57839e+07	2.06482e+07	1.96633e+07	1.53922e+07	1.25285e+07	1.40874e+07	7.36924e+06
N784	1-O-Sinapoyl-beta-D-glucose	1.13084e+08	9.80302e+07	6.77048e+07	7.63392e+07	8.61065e+07	1.33255e+08	8.70169e+07	7.42529e+07	6.89687e+07	5.80068e+07	7.36684e+07	9.94264e+07
N79	8-methyl-5-oxo-nonanoic acid	6.39246e+07	6.33167e+08	3.03204e+08	2.9161e+08	8.73678e+08	1.03828e+08	5.00479e+08	6.76709e+07	1.21602e+09	4.59645e+08	4.54841e+07	1.12956e+09
N7919+N9273		7.43927e+06	7.95784e+06	6.78766e+06	8.42542e+06	7.49992e+06	8.27947e+06	8.08834e+06	7.83649e+06	8.43007e+06	8.23097e+06	7.94242e+06	5.97151e+06
N801+N989		1.3337e+08	1.43205e+08	1.37661e+08	1.66392e+08	1.46657e+08	1.62757e+08	1.41773e+08	1.57619e+08	1.5638e+08	1.61951e+08	1.69457e+08	1.09599e+08
N806		2.63193e+07	5.69154e+07	6.03805e+07	1.40879e+07	6.2965e+07	1.85259e+08	7.47825e+06	3.34992e+07	8.48467e+07	5.68376e+07	4.61606e+07	6.92478e+07
N817	Methyl 6-deoxy-3-O-(6-deoxy-alpha-L-mannopyranosyl)-alpha-L-mannopyranoside	1.09792e+08	7.5195e+07	3.73755e+07	2.63326e+07	2.99728e+07	3.29049e+07	1.13765e+08	6.20119e+07	6.46681e+07	3.91316e+07	4.13356e+07	2.25962e+07
N8175	Juniperic acid	3.5586e+06	2.91186e+06	2.99674e+06	2.69183e+06	2.89597e+06	2.98371e+06	3.26034e+06	3.57397e+06	2.57664e+06	3.03286e+06	3.09444e+06	2.03999e+06
N818		6.68563e+07	1.15454e+08	5.67467e+07	8.48641e+07	1.07551e+08	7.0553e+07	9.49716e+07	5.13729e+07	8.273e+07	6.37322e+07	4.53584e+07	5.60726e+07
N819	8-C-Glucopyranosylepicatechin	1.16156e+07	3.51433e+06	8.3943e+06	2.04383e+07	7.64601e+06	5.73988e+07	2.57792e+07	1.21623e+07	3.19907e+07	1.05165e+07	1.19254e+07	2.82051e+07
N8359		9.3181e+06	7.23302e+06	6.88637e+06	5.48042e+06	4.79154e+06	5.53883e+06	5.88763e+06	6.67826e+06	7.0382e+06	5.73443e+06	5.60863e+06	4.3384e+06
N8388+N9979		7.26784e+06	7.56294e+06	5.28346e+06	5.86426e+06	7.42679e+06	5.51379e+06	6.64544e+06	6.58141e+06	7.04836e+06	8.88342e+06	8.04637e+06	5.6825e+06
N84		1.60431e+08	8.47015e+08	1.97255e+08	4.50649e+07	1.41834e+08	5.56889e+07	5.04884e+08	8.49973e+07	7.3117e+08	1.55351e+08	2.62063e+07	1.24681e+07
N848	Nonane-4_6-dione	1.53438e+07	3.59867e+07	2.37109e+07	4.42115e+07	1.69537e+08	1.33989e+07	3.98069e+07	1.10963e+07	4.14796e+07	2.10067e+07	4.5167e+06	4.49196e+07
N87	Dendrodolide I	9.32056e+06	1.67366e+07	3.79095e+07	8.60829e+06	4.6521e+06	9.92562e+06	1.43538e+08	8.14654e+07	3.11163e+07	1.93843e+07	2.62749e+07	3.00566e+08
N8702+N9838		5.82476e+06	5.90045e+06	5.58605e+06	7.38492e+06	6.05543e+06	7.21532e+06	7.10066e+06	6.6376e+06	6.93237e+06	7.18977e+06	6.7316e+06	5.63012e+06
N872	2(S)-3â€²-hydroxybutan-2â€²-yl 2-hydroxypropanoate	7.27084e+07	4.7902e+07	7.26101e+07	1.54956e+08	1.5252e+08	8.64582e+07	6.50701e+07	9.34279e+07	7.8241e+07	1.05862e+08	1.47839e+08	1.15992e+08
N88	4-(2-Amino-3-cyano-7-methyl-5-oxo-4H,5H-pyrano[4,3-b]pyran-4-yl)phenyl 4-morpholinecarboxylate	3.13283e+08	4.28749e+07	4.60912e+07	4.111e+06	9.07523e+08	3.1676e+08	4.52543e+07	8.86841e+06	2.52988e+07	1.14523e+09	1.63072e+09	3.26247e+08
N883	4-Hydroxy-5-(3',4'-dihydroxyphenyl)-valeric acid-O-glucuronide	1.73497e+08	9.35896e+07	2.24455e+07	4.56233e+07	1.56206e+08	1.06988e+08	5.43498e+07	3.23442e+07	2.81648e+07	7.64145e+07	7.92873e+07	4.35557e+07
N890	4-(beta-D-Glucopyranosyloxy)-3-hydroxybenzyl 3,4-dihydroxybenzoate	1.24747e+08	1.46997e+08	9.96333e+07	2.69693e+07	1.05289e+08	1.68116e+08	8.30872e+07	8.30902e+07	4.4921e+07	1.05746e+08	9.40532e+07	2.67959e+07
N90		8.46792e+08	9.99994e+08	1.5423e+09	3.7261e+08	5.09378e+08	8.68258e+08	7.9656e+08	1.25751e+09	1.02404e+09	5.19402e+08	4.62823e+08	3.39435e+08
N91	3-({2-[2-(2-Hydroxyethoxy)ethoxy]ethoxy}methyl)pentanedioic acid	1.96848e+08	3.046e+08	8.75829e+07	2.11823e+07	4.91627e+07	1.04562e+08	2.44505e+08	7.57843e+07	2.51126e+08	6.90004e+07	2.95243e+07	2.22625e+07
N942	Methyl 2-(cyclohex-2-en-1-yl)acetate	1.91426e+07	6.03811e+07	2.50564e+07	5.34478e+07	1.52834e+08	1.36559e+07	6.24692e+07	1.83922e+07	5.2536e+07	3.27483e+07	1.44384e+07	3.8835e+07
N9889		5.88942e+06	5.87864e+06	4.01007e+06	5.07169e+06	4.0811e+06	4.84934e+06	4.97924e+06	5.77204e+06	6.57616e+06	4.88811e+06	3.39291e+06	3.06263e+06
N998		9.95276e+06	2.83556e+07	5.30567e+07	7.28902e+06	3.30541e+07	3.27737e+07	3.79964e+07	3.23927e+07	6.50618e+07	2.393e+07	3.50216e+07	1.20851e+07
P1	2-Hexadecylpyridine	2.79221e+09	1.80332e+09	1.67716e+09	2.92155e+09	3.87822e+09	3.22166e+09	1.07418e+09	2.55064e+09	2.44868e+09	2.94089e+09	2.46839e+09	4.98816e+10
P10+P5521		7.34605e+09	6.96546e+09	6.65121e+09	8.47141e+09	6.93125e+09	7.7547e+09	7.39568e+09	7.8689e+09	7.57394e+09	8.10776e+09	7.88227e+09	5.17996e+09
P1007+P7962		3.65441e+07	5.76336e+07	9.30553e+07	8.27296e+07	4.43604e+07	9.88079e+07	5.85355e+07	1.04178e+08	6.6e+07	7.11762e+07	5.8688e+07	3.14652e+07
P10113		5.80012e+06	5.36654e+06	6.92128e+06	7.05655e+06	4.40867e+06	5.63167e+06	5.69892e+06	5.79201e+06	5.41186e+06	5.85272e+06	5.67178e+06	4.33969e+06
P10128+P10373+P10898+P11775+P13134+P13155+P13506		1.70357e+07	1.30456e+07	5.58486e+06	1.69553e+07	2.66275e+07	6.70877e+06	1.7937e+07	1.27982e+07	1.31636e+07	1.53309e+07	1.49114e+07	8.34902e+06
P10142+P8397+P8669		8.01905e+06	8.96759e+06	7.75399e+06	5.62826e+06	7.03352e+06	3.71932e+06	1.15518e+07	5.62964e+06	1.07147e+07	4.10583e+06	5.6251e+06	3.82356e+06
P10146+P4197+P5654		1.49207e+07	1.55731e+07	1.15595e+07	1.72526e+07	3.81017e+07	4.52408e+06	2.32535e+07	1.19427e+07	1.14797e+07	2.57989e+07	1.38393e+07	8.54759e+06
P1018+P15166		5.78473e+07	3.59743e+07	9.06829e+07	4.643e+07	5.68712e+07	3.16022e+07	1.64119e+08	4.94222e+07	7.86366e+07	8.23503e+07	6.87933e+07	2.55532e+07
P10230+P14549		6.83378e+06	6.90246e+06	6.93296e+06	7.67996e+06	7.00349e+06	7.50137e+06	7.57223e+06	8.54876e+06	7.15738e+06	7.03145e+06	7.44653e+06	4.89389e+06
P10239		5.65781e+06	5.49566e+06	6.60355e+06	9.25587e+06	4.07719e+06	5.54592e+06	5.07914e+06	6.25479e+06	5.60852e+06	5.05565e+06	5.4738e+06	4.87571e+06
P10259	Dioctylamine	5.64473e+06	5.97015e+06	6.05658e+06	6.95512e+06	5.14724e+06	5.75396e+06	5.73946e+06	5.64215e+06	6.00773e+06	5.87254e+06	6.10866e+06	4.03354e+06
P1026+P1418		1.07772e+08	5.34495e+07	1.14202e+08	5.84953e+07	7.04935e+07	2.67578e+08	6.06628e+07	7.54917e+07	8.44282e+07	8.8279e+07	7.9111e+07	1.03788e+08
P1029	TETRAHYDROOXAZINE	3.38309e+07	1.60599e+07	1.77996e+07	4.0343e+07	1.68612e+07	2.10938e+07	1.66532e+07	1.80279e+07	2.0094e+07	2.95706e+07	1.68386e+08	3.42429e+07
P10314+P5660		1.39706e+07	2.38284e+07	1.14004e+07	2.41623e+07	1.33665e+07	1.52305e+07	1.58272e+07	1.62226e+07	1.55344e+07	1.53969e+07	1.44338e+07	9.59334e+06
P1038+P13841		6.80941e+06	1.53565e+08	9.76097e+06	3.10787e+07	1.12304e+07	8.56814e+06	1.69871e+07	1.01527e+07	9.17892e+06	1.84542e+07	1.78341e+07	1.52309e+07
P10402	N,N-Dimethyl-4,6-di(1-piperidinyl)-1,3,5-triazin-2-amine	4.39248e+06	4.26063e+06	3.89583e+06	3.86794e+06	6.2555e+06	6.32497e+06	4.01884e+06	4.44932e+06	3.99093e+06	4.3877e+06	5.62774e+06	4.7619e+06
P10420+P4125+P4182		2.32295e+07	1.90254e+07	2.16555e+07	1.05894e+07	3.02036e+07	1.1279e+07	2.24925e+07	5.42704e+06	1.12523e+07	1.2416e+07	7.08239e+06	1.12408e+07
P1048+P15262		7.4971e+06	1.10634e+07	3.2675e+07	5.31023e+06	9.65035e+06	1.56969e+07	1.37275e+07	4.58457e+06	8.28922e+06	5.65199e+06	4.2827e+06	3.22483e+06
P10482		4.513e+06	3.75755e+06	3.49801e+06	6.56259e+06	3.78355e+06	5.38057e+06	5.89394e+06	5.95307e+06	4.71415e+06	4.85115e+06	4.47833e+06	2.88989e+06
P10484+P3176+P4721		1.76088e+07	1.11188e+07	4.80691e+06	1.88119e+07	3.07418e+07	5.33009e+06	9.25771e+06	3.91271e+07	8.50672e+06	3.73264e+07	5.36787e+07	6.31371e+06
P1051+P1088+P189+P2336		7.74071e+08	4.48021e+08	1.71669e+07	4.15186e+08	3.10313e+08	3.97534e+08	8.05455e+08	7.26904e+07	1.9227e+08	6.20113e+07	8.27678e+07	1.64104e+08
P10518		7.19437e+06	4.96739e+06	6.87732e+06	6.21384e+06	5.62192e+06	4.86699e+06	4.94794e+06	6.77444e+06	7.39326e+06	6.4108e+06	6.5094e+06	3.35633e+06
P1052	(2R)-3-{5-[(2-Methoxyethoxy)methoxy]-2-nitrophenyl}-1,2-propanediol	1.5238e+08	8.35893e+07	6.46712e+07	7.50461e+07	1.10307e+08	6.09309e+07	6.19842e+07	1.14012e+08	7.62061e+07	1.12802e+08	1.00181e+08	8.30225e+07
P10539+P14852+P2023		1.36031e+07	8.67285e+06	2.77155e+07	1.39345e+07	1.27925e+07	1.04453e+07	1.87392e+07	1.64256e+07	3.27494e+07	1.49761e+07	1.2119e+07	1.29395e+07
P10592+P1494+P3357+P4475+P4935		3.29318e+07	4.71285e+07	3.11031e+07	2.54554e+07	4.50436e+07	5.8441e+07	4.3695e+07	5.11733e+07	6.60347e+07	8.22205e+07	6.78632e+07	3.27848e+07
P10626	2-Sulfo-2-(trimethylammonio)decanoate	5.52972e+06	3.74328e+06	4.64936e+06	6.63118e+06	3.81545e+06	3.27078e+06	4.31724e+06	4.95096e+06	4.41034e+06	4.08923e+06	3.39265e+06	4.33965e+06
P10629	Open-Chain Fusarin C	6.09845e+06	4.67129e+06	5.48558e+06	7.22108e+06	4.17246e+06	5.42375e+06	4.29799e+06	5.73645e+06	5.74954e+06	4.39261e+06	4.65786e+06	4.34823e+06
P10630+P2630		2.0627e+07	1.88207e+07	2.20124e+07	2.29914e+07	2.25909e+07	2.14521e+07	1.47817e+07	4.17621e+07	5.80979e+06	3.34435e+07	5.00541e+07	6.68454e+06
P1065	Palmitic Acid	6.94323e+06	3.12588e+06	3.13957e+06	3.98175e+06	3.15784e+06	3.65993e+06	3.4644e+06	3.85583e+06	3.95965e+06	3.66733e+06	7.2352e+06	2.58176e+06
P1067	4-oxododecanedioic acid	9.15973e+07	2.05406e+07	4.3047e+07	5.19452e+07	3.69381e+07	8.76254e+07	1.24596e+07	8.77471e+07	2.89042e+07	7.42575e+07	2.21602e+07	1.06928e+08
P1068	(2R)-2-[(2R,5S)-5-[(2S)-2-hydroxybutyl]oxolan-2-yl]propanoic acid	4.50811e+06	4.33171e+06	5.65213e+06	5.31933e+06	5.63728e+06	5.71684e+06	5.19043e+06	6.87506e+06	5.82331e+06	4.59197e+06	4.50042e+06	5.72628e+06
P1069	NP-021292	2.72522e+07	4.03891e+07	5.22116e+07	4.72622e+07	6.56614e+07	6.18607e+07	5.20926e+07	4.06994e+07	5.12074e+07	2.45001e+07	2.5946e+07	3.59198e+07
P10702+P1323+P2430+P498+P5860		2.30322e+07	4.24747e+07	1.9889e+07	2.16072e+07	2.52601e+07	4.09852e+07	3.29807e+07	1.78784e+07	2.99733e+07	1.4051e+07	3.65151e+07	1.19205e+07
P10748+P2651+P335+P8745		7.96284e+07	4.7837e+07	1.86228e+08	1.35694e+08	4.51939e+07	9.06127e+07	6.10129e+07	1.06168e+08	4.46309e+07	4.71786e+07	6.77848e+07	3.53068e+07
P1075	4-decyl-3-hydroxy-5-oxooxolane-2,3-dicarboxylic acid	6.31265e+07	5.12114e+07	7.318e+07	3.82674e+07	3.00084e+07	9.81948e+07	6.82496e+07	4.39335e+07	4.63205e+07	5.74385e+07	8.03859e+07	2.51206e+07
P1077	1-[(1S,2S,3S,4R,5R)-4-(4-Acetyl-1-piperazinyl)-3-hydroxy-6,8-dioxabicyclo[3.2.1]oct-2-yl]-3-[3-(trifluoromethyl)phenyl]urea	5.45008e+07	5.52429e+07	2.3274e+07	2.75722e+07	8.715e+07	6.60308e+07	4.86098e+07	6.55393e+07	2.17232e+07	4.61267e+07	5.52298e+07	2.48073e+07
P10796	Tanikolide	6.06707e+06	4.72543e+06	5.52368e+06	5.33152e+06	5.10493e+06	4.75579e+06	4.14901e+06	4.90226e+06	5.62284e+06	5.70476e+06	5.88578e+06	3.85288e+06
P108	4,4'-bis(Diethylamino)benzophenone	4.29653e+07	4.88207e+07	4.76719e+07	7.54967e+07	8.31384e+07	8.64749e+07	2.66255e+07	7.22047e+07	6.73133e+07	7.42415e+07	6.60999e+07	9.22044e+08
P1082+P4379+P5054+P5803		7.24106e+07	6.668e+07	2.18048e+07	4.03976e+07	4.70743e+07	6.61317e+07	8.66099e+07	2.32401e+07	3.83946e+07	4.4233e+07	4.09605e+07	2.10881e+07
P10828	1-Benzosuberone	3.62963e+06	3.9718e+06	4.15815e+06	5.08557e+06	4.64026e+06	4.73902e+06	3.23313e+06	3.68012e+06	3.99e+06	4.42484e+06	5.52983e+06	4.90911e+06
P10842		7.17419e+06	4.33247e+06	6.51012e+06	6.42167e+06	5.22346e+06	4.92253e+06	5.70567e+06	7.07793e+06	7.41222e+06	6.20077e+06	6.06895e+06	3.60333e+06
P10892+P2036+P4050		3.70883e+07	8.50132e+06	3.38504e+07	5.06281e+06	1.85777e+07	1.15022e+07	1.60156e+07	2.36693e+07	4.80298e+06	5.90937e+07	1.09714e+08	9.33755e+06
P10919+P3920		8.79065e+06	1.18217e+07	6.26497e+06	1.91834e+07	8.29159e+06	4.49318e+06	1.03287e+07	5.72802e+06	1.39831e+07	8.14242e+06	6.55889e+06	2.28389e+07
P1092	Mesitylethylene	3.18484e+07	9.6063e+07	1.00733e+08	1.10001e+08	1.47165e+08	9.49336e+07	1.01561e+08	6.52152e+07	9.65686e+07	8.69135e+07	8.52601e+07	8.0071e+07
P10996	Pyrrolam B	7.01397e+06	6.99219e+06	5.24031e+06	4.76489e+06	5.89112e+06	4.6427e+06	5.42885e+06	6.91042e+06	4.6728e+06	5.2673e+06	4.75796e+06	5.25181e+06
P11	D-(+)-Proline	2.89888e+09	8.06869e+08	5.56093e+08	2.05814e+09	6.65097e+08	3.08472e+09	6.77141e+08	5.61686e+08	1.11291e+09	6.13383e+09	4.42651e+09	5.96176e+09
P110	Salinilactone C	8.35034e+08	1.07948e+09	8.8973e+08	8.49359e+08	9.90027e+08	6.74302e+08	1.28705e+09	1.15485e+09	1.12601e+09	8.09156e+08	6.11276e+08	6.45287e+08
P11027+P7229		7.02168e+06	7.65435e+06	5.6875e+06	1.14133e+07	1.00213e+07	1.11568e+07	4.39449e+06	6.9644e+06	9.27219e+06	9.50099e+06	1.27262e+07	7.34058e+06
P1104+P17464+P2240+P481+P951		8.78964e+07	2.77234e+07	2.90876e+07	7.96441e+07	2.80325e+07	3.63357e+07	2.14719e+07	5.26221e+07	2.59625e+07	7.87119e+07	7.38489e+07	4.68615e+07
P11059	2,2,2-Trifluoroethyl palmitate	6.46167e+06	7.22466e+06	4.81078e+06	6.44969e+06	5.33133e+06	6.44177e+06	5.93435e+06	5.88152e+06	6.18526e+06	5.9655e+06	6.94669e+06	4.53067e+06
P11060		3.72782e+06	4.2237e+06	4.02271e+06	2.96776e+06	3.958e+06	4.27274e+06	3.78469e+06	3.07505e+06	4.82623e+06	3.86276e+06	4.36216e+06	3.27341e+06
P1108	Phloretin	8.44201e+07	5.09967e+07	8.31645e+07	6.39645e+06	2.95834e+07	9.90259e+07	1.36355e+07	7.99414e+07	4.38744e+07	2.23736e+07	2.23326e+07	2.48834e+07
P11099+P5568		2.93098e+06	3.48385e+06	2.07832e+07	5.9697e+06	2.54864e+07	1.05844e+07	3.80423e+06	4.92054e+06	3.68918e+06	1.39305e+07	1.60585e+07	3.7519e+06
P1112+P12704+P1692		1.35854e+07	1.57131e+07	8.35513e+06	2.7321e+07	1.26506e+07	1.33666e+07	1.44936e+07	1.67157e+07	1.18246e+07	1.47803e+07	1.35343e+07	1.23712e+07
P11122+P2143+P2273+P6735		4.82285e+07	1.72662e+07	6.97837e+07	8.69383e+07	2.59915e+07	4.7067e+07	5.69326e+07	3.21482e+07	2.50382e+07	3.35711e+07	4.60101e+07	1.70285e+07
P1115+P318		2.95631e+08	2.47527e+08	3.20882e+08	3.98657e+08	2.03475e+08	2.20388e+08	2.24956e+08	2.76376e+08	2.71735e+08	2.30778e+08	2.33503e+08	2.3468e+08
P1125+P1313+P343+P3533+P4431		5.92484e+07	3.33017e+07	7.71304e+07	5.94682e+07	1.60607e+07	1.79894e+07	5.03015e+07	3.4545e+07	1.14977e+08	9.01027e+07	3.27963e+07	2.66388e+07
P11341+P3665		3.77469e+07	2.53048e+07	1.74859e+07	5.84571e+06	6.69027e+06	1.12886e+07	6.23409e+06	1.90162e+07	6.67156e+06	1.40749e+07	2.18087e+07	4.40412e+06
P11357		5.53087e+06	4.06293e+06	4.31419e+06	4.52896e+06	4.01672e+06	4.49889e+06	4.14013e+06	4.75382e+06	4.74079e+06	4.16108e+06	4.19296e+06	3.08678e+06
P1138+P868		9.55369e+07	7.06656e+07	4.57519e+07	4.86645e+07	1.04562e+08	6.357e+07	7.51175e+07	6.36823e+07	5.63644e+07	7.69469e+07	6.39044e+07	1.44715e+08
P11383+P16879+P3015		1.37737e+07	9.03663e+06	4.13934e+06	2.49185e+07	4.48152e+07	9.55839e+06	1.02839e+07	1.10812e+07	7.90943e+06	8.94175e+06	8.13445e+06	8.30041e+06
P11394		4.29653e+06	4.43108e+06	4.27434e+06	7.19907e+06	4.54711e+06	5.62076e+06	5.46498e+06	5.79897e+06	5.27555e+06	5.44851e+06	5.03756e+06	3.00713e+06
P1140	Xylariamide	2.21626e+07	8.00884e+07	1.12611e+08	8.84027e+07	2.38344e+07	1.46303e+08	1.22281e+08	7.68354e+07	9.06045e+07	5.32021e+07	6.45697e+07	5.19282e+07
P11409	2-Methyl-7-phenyl-6-(1H-1,2,4-triazol-1-yl)pyrazolo[1,5-a]pyrimidine	5.04778e+06	4.71721e+06	4.31191e+06	5.49831e+06	5.38202e+06	5.5041e+06	5.55567e+06	6.79848e+06	4.91296e+06	4.70452e+06	5.63247e+06	3.73154e+06
P11417+P843		5.16786e+07	3.83198e+07	3.5554e+07	7.80725e+07	5.64631e+07	3.84131e+07	1.41025e+08	7.54031e+07	7.65784e+07	5.72253e+07	9.64078e+07	1.39784e+08
P1144+P3598		5.28726e+07	8.5915e+07	1.14796e+08	1.87978e+07	7.36412e+07	1.45236e+08	3.17806e+07	8.41695e+07	4.2808e+07	3.89542e+07	5.3378e+07	3.66526e+07
P11476+P11697		8.73151e+06	7.56286e+06	3.22842e+06	1.01375e+07	1.28165e+07	5.20338e+06	1.15392e+07	7.15049e+06	6.19182e+06	7.17965e+06	7.17199e+06	2.02276e+06
P11549+P4485+P9305+P9725		1.1949e+07	1.86567e+07	1.2032e+07	2.14337e+07	2.06476e+07	1.46838e+07	3.89648e+07	1.59125e+07	2.26591e+07	1.54075e+07	1.48871e+07	1.83619e+07
P11597+P7006		8.50977e+06	5.92012e+06	9.08204e+06	8.06073e+06	1.48255e+07	1.06652e+07	9.05298e+06	4.68172e+06	7.29522e+06	8.41185e+06	7.83683e+06	9.33064e+06
P11600	4-(Dipropylamino)-N,N-dimethyl-3,5-dinitrobenzamide	5.20645e+06	6.47603e+06	4.58249e+06	4.05859e+06	5.00973e+06	5.8648e+06	4.73734e+06	6.86211e+06	3.7608e+06	6.25927e+06	7.20032e+06	3.84921e+06
P1161	3-Vinyltoluene	2.79125e+07	9.05067e+07	9.41675e+07	1.01777e+08	1.36119e+08	8.52404e+07	8.98648e+07	5.0972e+07	8.82423e+07	7.81546e+07	7.36567e+07	7.33912e+07
P11613+P4472+P7478		1.45935e+07	2.007e+07	1.81372e+07	1.86818e+07	2.74641e+07	2.09262e+07	2.01036e+07	9.48379e+06	1.16508e+07	1.22261e+07	1.19221e+07	5.57531e+06
P11623+P11681+P2433+P3723		8.24476e+06	9.08954e+06	6.38791e+07	3.18617e+07	4.35237e+07	9.1668e+07	1.6042e+07	1.35079e+07	1.25537e+07	2.39624e+07	3.11058e+07	4.17605e+06
P1166	1-Methoxy-3-methylbenzene	3.13624e+07	8.79534e+07	8.88611e+07	1.02015e+08	1.35613e+08	9.27825e+07	9.77709e+07	6.09708e+07	9.40733e+07	8.40989e+07	7.93953e+07	7.68e+07
P11683		5.63489e+06	5.6587e+06	4.1146e+06	4.99432e+06	5.25743e+06	5.66694e+06	6.07419e+06	5.76369e+06	4.7044e+06	6.48373e+06	5.69817e+06	3.76483e+06
P1170	Syringaldehyde	5.12054e+07	5.69454e+07	3.23686e+07	2.00585e+07	3.49713e+07	5.38289e+07	4.29145e+07	1.50082e+08	3.3387e+07	5.36796e+07	4.94451e+07	1.38432e+07
P11723+P2984+P6334		1.00772e+07	1.47452e+07	9.29429e+06	3.99944e+07	3.99044e+07	6.51592e+06	6.3384e+07	2.54539e+07	1.38213e+07	1.48591e+07	4.8663e+07	2.84218e+07
P11750+P1871+P3634+P4180		5.23104e+07	5.05911e+07	5.51384e+07	7.93222e+07	7.89562e+07	6.33449e+07	6.77469e+07	7.87539e+07	5.44e+07	7.53312e+07	7.82142e+07	5.39623e+07
P11759	Cyclooctene	5.51073e+06	5.18091e+06	5.01396e+06	6.14605e+06	5.13338e+06	5.89593e+06	5.30043e+06	6.40848e+06	5.36781e+06	6.02727e+06	5.48313e+06	3.8025e+06
P11774+P16231+P9457		5.61325e+06	9.32371e+06	6.72813e+06	4.03804e+06	4.42476e+06	4.00577e+06	4.5565e+06	4.58102e+06	3.26459e+06	3.9438e+06	3.58069e+06	2.71431e+06
P1178+P12024+P17885+P5715		7.7237e+07	9.14499e+07	1.07305e+08	5.03531e+07	6.27017e+07	6.63555e+07	1.3653e+08	7.25737e+07	4.84734e+07	6.74864e+07	5.1732e+07	3.77904e+07
P11781		4.23447e+06	4.86451e+06	3.84013e+06	5.34657e+06	4.53353e+06	4.98459e+06	5.35076e+06	5.25725e+06	5.21357e+06	5.11125e+06	4.75902e+06	3.38988e+06
P1187	Speciosin F	1.37914e+08	5.46304e+07	4.52446e+07	6.5135e+07	3.90668e+07	6.69669e+07	3.19483e+07	1.39019e+08	6.4507e+07	1.14231e+08	1.4321e+08	3.9122e+07
P11892	N,N'-Di(4-quinazolinyl)-1,3-propanediamine	4.59069e+06	3.99172e+06	4.1061e+06	5.30428e+06	4.6761e+06	4.2077e+06	3.61063e+06	4.61149e+06	3.29973e+06	3.97586e+06	5.15749e+06	3.09882e+06
P11909+P133		1.03723e+09	8.3139e+08	9.12833e+08	7.40083e+08	8.08479e+08	9.63823e+07	9.91563e+08	1.07798e+09	9.09521e+08	8.78232e+08	9.30716e+08	5.43196e+08
P1192	2(alpha-D-Mannosyl)-D-glycerate	1.19362e+08	9.99963e+07	4.89632e+07	4.51991e+07	1.33181e+08	1.12954e+08	1.17653e+08	1.22817e+08	2.79984e+07	6.42205e+07	8.32303e+07	3.64624e+07
P11958	3-Methoxytyramine	5.56652e+06	4.1025e+06	6.51217e+06	4.75534e+06	6.24587e+06	4.12977e+06	4.5482e+06	3.44934e+06	3.42181e+06	5.69002e+06	4.94538e+06	4.00928e+06
P11963+P6900		1.70351e+07	8.74316e+06	7.42793e+06	1.30845e+07	1.51208e+07	5.94367e+06	6.44582e+06	9.46343e+06	6.85345e+06	8.46378e+06	1.39442e+07	2.05473e+06
P11989		4.61231e+06	4.97443e+06	3.79672e+06	5.20336e+06	4.5996e+06	4.89793e+06	5.65752e+06	5.49033e+06	4.89937e+06	4.89173e+06	4.95067e+06	3.28978e+06
P120+P765		7.27533e+08	5.83099e+08	7.19469e+08	9.5026e+08	5.36584e+08	5.32043e+08	4.37216e+08	6.36867e+08	6.38588e+08	5.32891e+08	5.47097e+08	6.85267e+08
P12017+P16388+P1639		1.42541e+07	1.00074e+07	6.62001e+06	1.77945e+07	9.42818e+06	9.97059e+06	1.98566e+07	9.25471e+06	1.32128e+07	2.038e+07	9.62437e+06	6.57939e+07
P12067+P2962		3.46832e+07	3.33227e+07	2.97032e+07	1.14886e+07	4.16535e+07	4.83342e+07	1.28795e+07	8.65532e+06	8.46121e+06	2.11772e+07	2.10527e+07	1.30348e+07
P1208	1-Salicylateglucuronide	4.24065e+07	5.49176e+06	2.28722e+07	2.50991e+07	1.12883e+07	3.20887e+07	2.30213e+07	2.12114e+07	3.43532e+07	1.98058e+07	2.13882e+07	1.33309e+07
P12104+P3323+P5226+P5904+P6816		2.46008e+07	2.66652e+07	2.17633e+07	1.40954e+07	4.92964e+07	2.17238e+07	2.18262e+07	7.07205e+06	1.82481e+07	3.49669e+07	1.46777e+07	2.0463e+07
P1211+P15422+P17150		4.56812e+07	3.81581e+07	4.54991e+07	1.01865e+08	1.04549e+08	1.33626e+08	5.21832e+07	4.08495e+07	1.27756e+08	7.71067e+07	8.46373e+07	6.67728e+07
P12110+P14356+P2686+P3555		3.33673e+07	4.62008e+06	3.01651e+07	8.44619e+06	5.61499e+06	5.9184e+06	1.76208e+07	2.07133e+07	6.57008e+07	4.52008e+07	5.15169e+06	9.57048e+06
P12113+P2659+P2911		3.57427e+07	3.73535e+07	5.70929e+07	2.07684e+07	5.66137e+07	4.29971e+07	1.35046e+07	1.66478e+07	4.26899e+07	1.87195e+07	1.50532e+07	1.89551e+07
P12167	1-phenylpropane-1_2-dione	3.94825e+06	3.5586e+06	3.37982e+06	3.55327e+06	4.64465e+06	3.90144e+06	3.3451e+06	3.81893e+06	2.97019e+06	4.11258e+06	3.98839e+06	2.86565e+06
P1218	Myricetin 3-galactoside	2.62181e+07	7.99247e+07	4.7272e+07	1.08343e+07	4.47465e+07	3.52326e+07	5.39272e+06	6.85662e+07	4.66114e+07	3.2227e+07	3.16366e+07	4.71833e+07
P12223+P1842+P4645		2.84819e+07	2.20841e+07	2.05812e+07	3.06951e+07	3.39721e+07	3.75916e+07	3.84677e+07	4.01603e+07	3.13176e+07	3.2646e+07	3.66264e+07	2.54303e+07
P1223	NP-006888	1.81446e+07	4.09922e+06	1.02751e+07	1.01499e+07	9.62698e+06	1.41439e+07	1.05139e+07	1.79905e+07	2.01778e+07	1.01142e+07	1.32181e+07	8.01259e+06
P1224	4-Methoxybenzaldehyde	2.70307e+07	3.42407e+07	3.26526e+07	1.81814e+07	2.80814e+07	3.11951e+07	2.92038e+07	3.46964e+07	3.87689e+07	2.77798e+07	1.97003e+07	1.6338e+07
P12241	Benzaldehyde	4.09596e+06	3.61125e+06	3.97415e+06	4.74231e+06	4.65661e+06	4.73481e+06	4.0452e+06	4.71859e+06	3.52082e+06	4.56769e+06	4.80639e+06	3.17622e+06
P12252		5.33348e+06	3.58978e+06	5.23509e+06	6.18092e+06	4.33067e+06	3.85032e+06	4.53742e+06	5.32226e+06	5.07284e+06	4.94789e+06	5.35237e+06	3.04845e+06
P1228	Dihydro-4-(hydroxymethyl)-3,5-dimethyl-2	6.5195e+07	3.08644e+07	5.07276e+07	3.58663e+07	3.62806e+07	1.35404e+08	4.851e+07	6.97068e+07	2.1199e+07	6.75814e+07	5.3871e+07	5.68274e+07
P123	4-Chlorotetrafluorophenol	8.38893e+08	9.82332e+08	6.70854e+08	9.89623e+08	2.15154e+08	9.25609e+08	9.12083e+08	1.13415e+09	7.60631e+08	9.97439e+08	9.90033e+08	6.75389e+08
P1231+P7988		6.04259e+07	1.00872e+08	9.83122e+07	7.76261e+07	4.29164e+07	6.63929e+07	3.14325e+07	6.49343e+07	4.64114e+07	4.15904e+07	5.3501e+07	2.91418e+07
P12316+P14215		9.70299e+06	3.30032e+06	4.32582e+06	9.56175e+06	9.77929e+06	4.49687e+06	1.05812e+07	4.26305e+06	4.00604e+06	4.32845e+06	9.3643e+06	6.1719e+06
P12339+P659		6.40631e+07	2.40311e+07	6.21763e+07	3.21519e+07	2.68179e+07	3.20432e+07	2.37863e+07	3.2445e+07	4.46497e+07	4.78417e+07	5.18496e+07	1.65125e+07
P12390+P3020		3.70203e+07	1.50145e+07	3.3931e+07	3.55664e+07	3.96916e+07	4.26621e+07	3.7503e+07	3.0927e+07	1.7349e+07	3.8814e+07	4.79017e+07	2.86214e+07
P1243	Avicularin	1.62928e+07	5.09626e+07	2.39493e+07	2.48599e+07	6.68239e+07	6.17965e+07	2.09197e+07	5.07604e+07	2.67427e+07	3.58107e+07	3.41116e+07	3.799e+07
P12466+P1998+P769		2.27577e+07	2.44002e+07	3.54007e+07	4.5527e+07	1.88974e+07	3.03272e+07	2.34384e+07	3.90753e+07	3.0778e+07	3.33908e+07	3.13977e+07	3.11872e+07
P1252+P2132+P6942+P7043		1.21002e+08	9.84627e+07	4.18876e+07	8.76489e+07	1.86821e+08	1.77032e+08	2.89779e+07	7.34554e+07	4.92109e+07	1.82088e+08	6.67675e+07	4.2111e+07
P1254+P5760+P853		8.98671e+07	1.18203e+08	5.26159e+07	5.40582e+07	5.11387e+07	5.00018e+07	6.18427e+07	3.89239e+07	5.16571e+07	1.33758e+07	3.8432e+07	3.08351e+07
P12544		5.39606e+06	2.99265e+06	5.22716e+06	4.69464e+06	3.40458e+06	2.99821e+06	3.9206e+06	5.14797e+06	4.54522e+06	3.799e+06	4.21748e+06	2.24834e+06
P12547+P4563		7.12652e+06	6.28794e+06	6.07866e+06	1.14568e+07	5.4707e+06	6.26862e+06	5.36385e+06	6.47731e+06	5.03668e+06	6.3685e+06	5.68166e+06	5.05955e+06
P1257+P4287		5.48378e+07	1.24823e+08	3.77502e+07	9.36081e+07	1.04122e+08	6.84915e+07	9.01245e+07	9.46024e+07	9.4573e+07	6.96431e+07	4.00865e+07	2.70149e+07
P12583+P5527		1.28857e+07	1.74621e+07	1.30774e+07	1.84126e+07	5.85375e+06	7.10904e+06	2.08317e+07	8.57937e+06	1.93605e+07	1.3091e+07	6.52632e+06	1.20177e+07
P1259	(2S,3R)-2-(3,4-dihydroxyphenyl)-3,5-dihydroxy-3,4-dihydro-2H-1-benzopyran-7-yl 3,4,5-trihydroxybenzoate	3.47027e+07	1.60978e+07	3.9256e+07	3.70328e+06	2.31647e+07	8.69366e+07	1.50893e+07	2.58918e+07	2.31697e+07	1.43518e+07	1.21531e+07	1.14708e+07
P126+P241+P433+P60		4.60899e+08	1.65002e+09	6.66529e+08	1.78085e+08	2.37035e+08	4.80902e+08	1.83121e+08	3.98109e+08	5.52221e+08	4.21032e+08	3.01488e+08	1.85754e+08
P1262+P17827+P1955		2.75314e+07	9.00624e+07	3.43592e+07	3.2534e+07	8.05613e+07	5.06281e+07	2.03153e+07	5.0296e+07	2.765e+07	5.04742e+07	4.23433e+07	3.32261e+07
P12631+P5972+P7853		1.43508e+07	7.95498e+06	1.94815e+07	7.71086e+06	9.462e+06	6.06787e+06	7.96664e+06	1.33516e+07	5.50678e+06	1.07521e+07	1.67282e+07	4.50102e+06
P12653+P3196		1.89166e+07	4.06686e+07	2.61429e+07	3.35936e+07	1.72458e+07	3.43134e+07	3.24048e+07	2.27759e+07	3.36914e+07	1.9914e+07	1.40901e+07	1.81296e+07
P127	Diethyl phthalate	7.52969e+07	6.49624e+07	7.13788e+07	1.73231e+07	7.42878e+07	8.7752e+07	6.23577e+07	7.47895e+07	8.75729e+07	7.26905e+07	7.71332e+07	2.40562e+08
P1272	DECYLOXAZOLIDINONE	6.24096e+07	1.02003e+08	9.95969e+07	8.45709e+07	4.34461e+07	6.37636e+07	3.51299e+07	6.56395e+07	4.70088e+07	4.38921e+07	5.65998e+07	3.19013e+07
P12731+P2157+P6652+P9485		1.18976e+07	9.64322e+06	5.73745e+06	8.00337e+06	1.59726e+07	6.67544e+06	1.6278e+07	7.65947e+06	4.92673e+06	6.03723e+06	5.95143e+06	3.6073e+06
P12745+P2461		3.17611e+07	5.629e+07	4.56437e+07	2.4938e+07	5.39863e+07	3.31563e+07	2.46709e+07	2.88002e+07	2.34421e+07	3.00761e+07	2.37545e+07	3.83566e+07
P12747+P17473+P3337+P5171		1.78044e+07	2.62678e+07	3.45588e+07	1.37283e+07	1.49201e+07	2.80882e+07	2.25501e+06	4.96308e+07	1.12602e+07	1.66802e+07	4.08762e+07	8.42458e+06
P12766+P4318		1.48893e+07	1.13619e+07	8.27038e+06	1.34832e+07	2.11611e+07	7.56472e+06	6.59763e+06	1.30106e+07	1.07866e+07	9.49724e+06	1.36398e+07	9.78234e+06
P1282		3.26423e+07	2.90077e+07	5.40395e+07	5.20203e+07	5.6934e+07	6.25642e+07	8.74058e+07	7.34607e+07	3.99234e+07	6.18919e+07	7.32661e+07	9.7154e+06
P12831+P14559+P14783+P1486+P658		9.43707e+07	1.34506e+08	2.18831e+08	1.31552e+08	2.38486e+08	5.04652e+07	2.4244e+08	5.23858e+07	8.40017e+07	8.65283e+07	6.40844e+07	5.3043e+07
P12858		4.59821e+06	4.14252e+06	4.78285e+06	5.05837e+06	3.51506e+06	3.41011e+06	3.87811e+06	4.49888e+06	4.00325e+06	3.70064e+06	4.26521e+06	2.9833e+06
P12882+P3232		9.40637e+06	1.25394e+07	1.41549e+07	1.42855e+07	4.06831e+07	1.28987e+07	1.73888e+07	9.75956e+06	1.30979e+07	1.47378e+07	1.55177e+07	1.07484e+07
P1291+P2522+P8477+P9122		1.9987e+07	5.17986e+07	8.04214e+07	8.92411e+07	4.95313e+07	4.52242e+07	6.43689e+07	5.44712e+07	8.82035e+07	5.659e+07	5.15828e+07	4.98681e+07
P1293		2.10774e+07	1.691e+07	1.62799e+07	1.89773e+07	2.01604e+07	2.47485e+07	1.78095e+07	1.98164e+07	1.57051e+07	2.5041e+07	1.6977e+07	1.81946e+07
P12967+P2113+P5220		3.24386e+07	3.94562e+07	3.94629e+07	1.96016e+07	5.39841e+07	2.91724e+07	6.60314e+07	7.59666e+07	4.73519e+07	3.56698e+07	3.54334e+07	3.13242e+07
P13		4.65287e+09	4.94591e+09	6.29703e+09	5.49671e+09	4.42744e+09	4.75568e+09	4.92905e+09	5.4379e+09	4.25341e+09	4.58895e+09	4.75223e+09	3.5128e+09
P13003+P1800+P7226		4.33039e+07	1.54648e+07	3.90193e+07	1.26547e+07	1.37436e+07	4.57488e+07	1.52948e+07	2.09982e+07	2.63833e+07	2.67232e+07	2.93531e+07	8.40429e+06
P13015+P245+P7412		3.0901e+07	6.26453e+07	1.25176e+08	1.71349e+08	1.10996e+08	8.37738e+07	1.0482e+08	1.34435e+08	4.20414e+07	1.02367e+08	9.15082e+07	5.35956e+07
P13057		5.43513e+06	4.98058e+06	4.31737e+06	5.62343e+06	4.74651e+06	5.3941e+06	4.81959e+06	5.95002e+06	4.77641e+06	4.70402e+06	5.27288e+06	3.15966e+06
P13070		3.8228e+06	3.73349e+06	3.51931e+06	3.90664e+06	3.51368e+06	4.16202e+06	3.08591e+06	3.53591e+06	2.79005e+06	2.92285e+06	3.53723e+06	2.10251e+06
P13078+P9805		9.36557e+06	7.87764e+06	4.54267e+06	3.56686e+06	1.195e+07	3.55477e+06	1.45642e+07	5.07549e+06	4.58863e+06	5.04215e+06	4.60427e+06	2.95193e+06
P13083+P63		4.23452e+08	3.65962e+08	3.73948e+08	5.24218e+08	3.67703e+08	4.71098e+08	3.66656e+08	4.86319e+08	4.4254e+08	4.80406e+08	4.79327e+08	2.96267e+08
P1314+P154+P186+P3675+P684		9.17606e+08	6.12616e+08	5.5477e+08	4.53928e+08	6.40036e+08	4.8307e+08	5.62273e+08	4.10496e+08	5.76451e+08	4.09108e+08	4.75305e+08	4.0478e+08
P13149+P6975+P8102		1.17e+07	7.65416e+06	5.79747e+06	1.15881e+07	8.97003e+06	1.08171e+07	9.88279e+06	1.2545e+07	1.0982e+07	1.13779e+07	1.39489e+07	6.02775e+06
P1315+P5998		4.76693e+07	1.67272e+07	5.42599e+07	9.32402e+06	1.9226e+07	7.48039e+07	3.06008e+07	5.78051e+07	5.97208e+07	4.11028e+07	4.19245e+07	2.86273e+07
P13173+P1828+P2910		1.90985e+07	2.81877e+07	1.27361e+07	8.19086e+07	5.40637e+07	5.32528e+06	1.34748e+08	1.51349e+07	2.6745e+07	5.57501e+07	5.48791e+07	3.92777e+07
P1326+P1903+P2028		6.09058e+07	3.17603e+07	2.27979e+07	5.34405e+07	4.54474e+07	3.81711e+07	4.22906e+07	3.18695e+07	9.76528e+07	4.05353e+07	8.46425e+07	2.6588e+07
P13267+P1881+P3815+P4995+P5352+P7120+P8809		1.70434e+07	4.43285e+06	5.49422e+06	3.48037e+06	8.57398e+06	6.43114e+06	6.72316e+06	5.40359e+06	4.67829e+06	3.76652e+06	3.66763e+06	2.69967e+06
P13344+P2426+P3154		2.45308e+07	7.1131e+07	7.02451e+07	9.0764e+07	9.05586e+07	8.69557e+07	9.31662e+07	7.46909e+07	7.10334e+07	8.18621e+07	8.62609e+07	5.8338e+07
P13352+P2262+P2487+P5298		4.1776e+07	2.52541e+07	3.24601e+07	3.00104e+07	2.35816e+07	5.23124e+07	4.89059e+07	2.4951e+07	5.43042e+07	5.36605e+07	8.11981e+07	1.95073e+07
P13374+P2189+P4983		3.43895e+07	2.38289e+07	2.00202e+07	8.48435e+06	1.89656e+07	1.97904e+07	1.47174e+07	2.5348e+07	2.06057e+07	1.85069e+07	1.43247e+07	2.71974e+06
P1342+P1686+P3916+P9920		1.2584e+07	5.56162e+07	2.92404e+07	1.99581e+07	4.47916e+07	8.90712e+07	8.40732e+07	2.13533e+07	4.07706e+07	7.41981e+07	8.30035e+07	2.71007e+07
P13427+P5837+P6644		1.02448e+07	7.47608e+06	1.3258e+07	4.29206e+06	2.80467e+06	3.63195e+06	7.12474e+06	4.07539e+06	3.20188e+07	1.13239e+07	2.95882e+06	4.83847e+06
P1347+P5176+P8508		5.10652e+07	1.07534e+08	2.22797e+07	1.13913e+08	9.52361e+07	4.82438e+07	1.40028e+08	5.59839e+07	9.87739e+07	1.00297e+08	4.34775e+07	7.65559e+07
P13540+P220+P230		1.42886e+08	1.16631e+08	7.48387e+07	2.10752e+08	9.5329e+07	1.05424e+08	1.29911e+08	1.51773e+08	8.38163e+07	1.33191e+08	1.15116e+08	8.6768e+07
P1356+P155+P479+P4951		1.92753e+08	3.04734e+08	1.4936e+08	2.26015e+08	1.84501e+08	2.38774e+08	2.54776e+08	3.02746e+08	2.46379e+08	2.91801e+08	3.24526e+08	1.01147e+08
P13599+P2237		7.73214e+06	1.03395e+07	1.14299e+07	9.05906e+06	1.70458e+07	2.31009e+07	8.89775e+06	2.067e+07	1.53418e+07	1.3539e+07	1.58155e+07	7.04674e+06
P13615+P2676		1.17934e+07	1.11417e+07	1.31114e+07	2.44962e+07	9.21127e+06	1.12128e+07	1.39792e+07	1.09531e+07	1.12585e+07	1.14927e+07	1.40899e+07	8.6032e+06
P13657+P5778		7.85353e+06	7.45204e+06	7.09577e+06	1.04414e+07	7.18213e+06	9.63563e+06	7.89036e+06	9.45439e+06	9.35487e+06	9.12663e+06	7.17496e+06	6.43438e+06
P1368+P697		2.60195e+08	3.8289e+07	1.26524e+08	2.66165e+08	1.52012e+08	2.19116e+08	2.19017e+08	9.81012e+07	1.1095e+08	1.3641e+08	1.56199e+08	1.55181e+08
P1375	2-Aminoethyl cyclooctylcarbamodithioate	2.37986e+07	2.89434e+07	3.68653e+07	4.32194e+07	8.51957e+07	4.53046e+07	2.02161e+07	3.74632e+07	1.69472e+07	6.5943e+07	7.39684e+07	7.97713e+07
P1380	NP-018660	6.41489e+07	2.65285e+07	4.33925e+07	6.06475e+07	5.43706e+07	5.08406e+07	6.5877e+07	4.0612e+07	2.93083e+07	5.18208e+07	7.35664e+07	7.94449e+07
P1391	Speciosin T	8.19433e+07	5.04936e+07	3.99103e+07	2.6179e+07	1.01509e+08	2.56931e+07	7.87588e+07	3.43911e+07	3.56012e+07	7.26063e+07	3.62083e+07	7.8698e+07
P1395		1.45872e+07	1.0147e+07	4.36526e+07	3.63157e+07	2.40768e+07	1.29539e+07	3.15666e+07	2.7667e+07	2.45734e+07	3.24749e+07	3.66389e+07	1.52184e+07
P1400+P1487+P527		6.29662e+07	2.72121e+08	2.10059e+08	2.19192e+08	2.97163e+08	2.14113e+08	2.08745e+08	1.29875e+08	2.28543e+08	1.87246e+08	1.82179e+08	1.61132e+08
P1401		8.06246e+07	6.67067e+07	8.23961e+07	1.10899e+08	6.02193e+07	6.60741e+07	6.49186e+07	7.77513e+07	7.36812e+07	6.52361e+07	6.70789e+07	6.53587e+07
P1402	(2S,3R,4S,5S,6R)-2-{4-[(1E)-3-hydroxyprop-1-en-1-yl]-2,6-dimethoxyphenoxy}-6-({[(2R,3R,4S,5S,6R)-3,4,5-trihydroxy-6-(hydroxymethyl)oxan-2-yl]oxy}methyl)oxane-3,4,5-triol	1.8878e+07	7.10504e+06	1.15877e+07	6.73562e+06	7.7879e+06	1.34618e+07	7.96356e+06	1.92955e+07	4.71041e+06	1.13792e+07	1.47036e+07	2.99055e+06
P1403		1.18072e+08	7.50546e+07	9.66379e+07	4.68771e+07	4.08759e+07	6.52023e+07	4.89036e+07	8.40898e+07	5.38846e+07	9.14835e+07	1.15443e+08	4.36449e+07
P1413+P16010+P4268+P9852		1.18134e+08	1.14982e+08	9.69416e+07	1.16078e+08	1.29164e+08	8.75663e+07	1.41773e+08	1.3046e+08	1.16564e+08	1.02333e+08	9.71483e+07	8.05631e+07
P1416	3-Ethyl-6-(2-oxohexahydro-4-pyrimidinyl)hexanoic acid	9.87233e+07	8.75075e+07	8.12068e+07	1.04563e+08	9.21546e+07	1.08111e+08	9.94057e+07	9.61192e+07	1.01618e+08	9.73067e+07	9.26128e+07	6.76832e+07
P1422+P1737+P2289		3.61603e+07	2.55519e+07	3.22471e+07	8.1717e+06	3.17638e+07	3.03943e+07	3.39724e+07	5.37549e+07	3.3789e+07	1.60522e+07	1.94889e+07	1.21311e+07
P1425+P2008		3.37233e+07	1.47261e+07	2.97937e+07	3.28047e+07	4.64136e+07	1.8789e+07	1.03824e+07	6.95711e+06	7.10732e+06	1.19302e+07	1.13233e+07	1.68185e+07
P1430	Ellagic acid	4.7132e+07	4.40517e+07	3.54605e+07	1.87858e+07	3.37563e+07	4.54398e+07	4.53904e+07	4.25029e+07	3.97175e+07	4.57526e+07	5.45769e+07	1.91386e+07
P1431+P1610+P1953+P206+P2123+P392		5.33243e+08	3.32249e+08	2.0544e+08	3.57392e+08	5.74078e+08	3.28189e+08	5.34031e+08	3.70436e+08	3.09697e+08	4.56359e+08	3.70578e+08	5.73212e+08
P14352+P1812+P3632		2.22385e+07	6.77955e+07	6.31509e+07	5.98553e+07	8.16372e+07	5.88622e+07	5.41688e+07	4.11737e+07	5.98608e+07	5.0209e+07	5.29377e+07	4.55727e+07
P1438+P7024		6.86061e+06	2.66077e+07	1.8854e+07	2.18093e+07	1.45402e+07	1.69367e+07	1.44379e+07	1.65866e+07	1.44789e+07	1.38102e+07	1.29502e+07	6.78972e+06
P14385+P794		4.28513e+06	1.0382e+07	4.76171e+06	8.52211e+06	2.006e+07	1.2484e+07	7.74442e+06	1.35908e+07	5.08344e+06	1.30301e+07	1.0604e+07	7.95155e+06
P144+P409		1.46142e+09	1.03569e+09	3.90658e+08	5.0213e+08	7.30409e+08	2.7711e+08	7.2156e+08	8.92505e+08	4.43306e+08	8.53925e+08	9.84839e+08	2.73826e+08
P1442	1-Hepten-6-yne	1.97555e+07	6.61018e+07	7.11876e+07	7.56574e+07	1.05905e+08	6.84792e+07	6.947e+07	3.93422e+07	6.71384e+07	5.80994e+07	5.76773e+07	5.67123e+07
P1447		8.03244e+07	8.65293e+07	7.27814e+07	9.56122e+07	8.13584e+07	9.18203e+07	8.62677e+07	9.50219e+07	8.71397e+07	9.52965e+07	8.95225e+07	6.12492e+07
P14484+P91		1.72562e+08	8.12684e+07	3.67771e+07	1.46896e+09	1.26785e+08	4.40874e+08	7.14597e+07	6.77965e+07	1.15033e+08	1.64711e+09	8.3479e+08	8.68371e+08
P145	Sphydrofuran	2.42019e+08	6.96081e+08	2.3402e+08	5.21472e+08	9.95686e+08	3.98144e+08	3.76178e+08	6.70157e+08	5.47066e+07	8.18378e+08	8.0664e+08	4.92563e+08
P1450	FL4DAAGI0002_a	1.30917e+07	1.75646e+07	1.63544e+07	1.14382e+07	1.80072e+07	1.18952e+07	1.17403e+07	1.20496e+07	1.08264e+07	9.14434e+06	1.02282e+07	9.45019e+06
P1457		1.19118e+07	8.30819e+06	5.97985e+06	1.08336e+07	8.69784e+06	1.77393e+07	1.37271e+07	1.46114e+07	6.58111e+06	7.18834e+06	1.03338e+07	6.57476e+06
P1460		2.14589e+07	1.34609e+07	1.66625e+07	1.68133e+07	4.56029e+07	2.42834e+07	1.50086e+07	3.05647e+07	2.10781e+07	2.41138e+07	3.22033e+07	1.57012e+07
P147	MFCD00025173	4.99879e+08	4.6809e+08	4.90944e+08	5.68323e+08	3.78472e+08	4.1903e+08	3.48396e+08	3.97593e+08	4.59742e+08	3.80947e+08	4.00993e+08	7.07366e+08
P1470		4.61579e+07	4.66487e+07	3.86904e+07	5.24828e+07	4.27863e+07	4.9159e+07	4.72471e+07	5.26345e+07	4.77338e+07	4.98114e+07	5.48312e+07	3.30849e+07
P1472+P2966		2.50107e+07	1.78331e+07	2.2089e+07	3.15616e+07	1.78839e+07	4.34655e+07	3.14736e+07	2.19902e+07	2.67167e+07	2.20251e+07	2.21143e+07	1.27238e+07
P1473	Diisopropyl {amino[(4-nitrophenyl)hydrazono]methyl}phosphonate	1.41493e+07	1.78174e+07	2.37422e+07	1.24561e+07	2.56793e+07	1.27495e+07	1.28786e+07	1.17027e+07	2.12429e+07	1.22936e+07	1.19121e+07	1.0286e+07
P14778+P2283		7.19591e+07	3.73028e+07	3.77016e+07	1.41284e+07	2.70699e+07	3.80462e+07	3.3306e+07	3.83283e+07	3.3459e+07	4.40217e+07	4.59383e+07	2.7723e+07
P1478+P2031+P2403+P661+P8295		6.47418e+07	4.66194e+07	4.34438e+07	9.41374e+07	6.3091e+07	4.78593e+07	1.82095e+08	9.77198e+07	9.44792e+07	6.65508e+07	1.20269e+08	1.68596e+08
P14866+P6236		1.46148e+07	1.72465e+07	2.9688e+06	4.73453e+06	2.0623e+07	7.17991e+06	6.7594e+06	4.24812e+06	8.27766e+06	9.40702e+06	9.24652e+06	1.37137e+07
P14898		3.09035e+06	2.24661e+06	2.31631e+06	2.74324e+06	3.13415e+06	2.77332e+06	2.43906e+06	2.60732e+06	2.26151e+06	2.91462e+06	2.82764e+06	2.00221e+06
P1492+P48+P493		1.36922e+08	1.9774e+08	2.54478e+09	2.08918e+09	1.4717e+09	2.27622e+08	2.56581e+09	1.92029e+09	2.26353e+09	2.29901e+09	1.73481e+08	1.66534e+09
P14965+P7540		1.89287e+07	1.21014e+07	6.50095e+06	5.27046e+06	1.12081e+07	7.3463e+06	4.1113e+06	7.61301e+06	5.89452e+06	1.26536e+07	1.3114e+07	7.96291e+06
P15	NP-007909	9.0587e+07	1.40449e+09	5.26123e+09	6.11706e+09	7.21402e+09	4.97345e+09	5.63407e+09	1.31421e+08	5.0459e+09	2.66786e+08	2.59268e+08	4.31131e+09
P1500+P6115		1.27119e+07	1.19857e+07	2.00493e+07	7.35905e+06	2.70228e+07	1.17218e+07	3.39714e+07	2.84781e+07	2.64825e+07	2.1934e+07	1.65434e+07	8.41909e+06
P15013+P3821+P7306		2.93327e+07	2.59207e+07	2.64098e+07	4.42936e+07	2.30073e+07	3.79268e+07	2.53263e+07	3.33598e+07	4.11985e+07	1.7494e+07	3.55376e+07	2.57995e+07
P15085+P7115		9.92622e+06	4.95736e+06	7.07994e+06	4.60136e+06	1.9115e+06	1.01613e+07	3.70134e+06	5.12555e+06	4.23729e+06	8.41293e+06	8.63529e+06	3.9014e+06
P1516		8.04251e+07	7.53646e+07	6.38269e+07	8.72663e+07	7.19133e+07	8.34667e+07	9.29808e+07	8.63977e+07	8.09745e+07	8.52528e+07	8.31713e+07	5.53651e+07
P15189	Bicyclo[3.2.1]oct-3-en-2-yl diethyl phosphate	3.34142e+06	3.23808e+06	3.20733e+06	3.57992e+06	3.40173e+06	4.31573e+06	3.60545e+06	3.63899e+06	3.29967e+06	3.8698e+06	3.32418e+06	2.4165e+06
P152	(2R_3S)-2_3-Dimethylmalate	3.84144e+08	4.87468e+08	2.70522e+08	7.88168e+08	6.21119e+08	5.16116e+08	5.98573e+08	4.50191e+08	5.57895e+08	5.00946e+08	5.23514e+08	3.28181e+08
P1520		3.13872e+07	3.45989e+07	2.5104e+07	1.9465e+07	3.61909e+07	5.82625e+07	2.24595e+07	4.49333e+07	7.45209e+07	2.62493e+07	2.68931e+07	1.64935e+07
P1521+P2035		2.79709e+07	3.56683e+07	1.73205e+07	2.78213e+07	1.58176e+07	8.92324e+06	2.17881e+07	3.83493e+07	4.34013e+07	2.51623e+07	2.37725e+07	1.25206e+07
P1532+P277		3.22848e+08	2.81784e+08	4.67524e+08	5.72254e+07	1.81557e+08	3.81304e+08	1.146e+08	2.10411e+08	1.47114e+08	1.6124e+08	1.70492e+08	1.01272e+08
P15435+P5564		2.62196e+07	1.72133e+07	8.33697e+06	9.13449e+06	1.30791e+07	9.14555e+06	7.85425e+06	1.19796e+07	7.44523e+06	1.28886e+07	1.03857e+07	8.96801e+06
P1560	Methyl (4xi)-3,5-dideoxy-3-[(ethoxycarbonyl)amino]-1,2-O-isopropylidene-beta-D-threo-hexofuranuronate	5.66337e+07	9.62751e+07	7.03749e+07	4.61198e+07	3.95973e+07	5.87158e+07	8.01978e+07	3.19652e+07	3.31109e+07	4.8071e+07	5.62641e+07	3.07327e+07
P15600+P6629+P8731		2.06577e+07	8.28792e+06	3.26074e+06	7.20247e+06	8.61849e+06	7.25463e+06	8.69816e+06	6.72353e+06	5.33e+06	6.91917e+06	8.47376e+06	5.4992e+06
P1563+P16993+P3472		7.11981e+07	6.09596e+07	6.53679e+07	5.98281e+07	5.8452e+07	7.15954e+07	5.47394e+07	6.59158e+07	5.61883e+07	5.74902e+07	6.53266e+07	3.95723e+07
P15695+P2228+P4019+P5132+P6842		1.01721e+08	3.29321e+07	9.68441e+07	4.82911e+07	2.90351e+07	1.75073e+07	3.77127e+07	6.61267e+07	2.21579e+07	4.98488e+07	8.86547e+07	3.89034e+07
P1573		7.59239e+06	3.57923e+07	2.90882e+07	1.03581e+08	5.43695e+07	7.90994e+07	6.14469e+07	1.071e+08	5.47985e+07	7.3516e+07	6.22092e+07	4.85043e+07
P159+P195+P2436		7.09155e+08	7.44383e+08	8.94225e+08	3.60343e+08	5.45328e+08	7.69742e+08	9.31071e+08	8.6892e+08	6.96006e+08	6.72268e+08	6.68386e+08	3.68817e+08
P15958+P28+P4+P6		2.32758e+08	2.38602e+08	1.8945e+08	2.36441e+08	2.83136e+08	2.23064e+08	1.91606e+08	2.5624e+08	2.14894e+08	2.6774e+08	2.17231e+08	1.43335e+09
P1597+P16446		2.99669e+07	1.71709e+07	1.62626e+07	6.84565e+07	2.20751e+07	1.79789e+07	5.16311e+07	5.56444e+07	1.77874e+07	3.53334e+07	2.08372e+07	1.04911e+07
P1606	Methyl 2-{[2-O-(6-deoxy-Î±-L-mannopyranosyl)-Î²-D-glucopyranosyl]oxy}benzoate	2.5003e+07	1.76484e+07	2.15298e+07	1.3164e+07	1.42342e+07	1.69749e+07	1.53038e+07	2.61209e+07	1.38203e+07	1.60542e+07	1.7429e+07	5.97743e+06
P16133+P307+P888		3.28647e+08	1.39324e+08	3.48542e+08	5.19298e+08	3.44178e+08	3.58982e+08	3.89461e+08	2.90162e+08	2.67649e+08	3.38894e+08	4.05965e+08	3.33886e+08
P16141+P3863		1.20881e+07	1.70071e+07	2.52752e+07	1.56772e+07	2.39719e+07	4.04315e+06	3.31047e+07	4.70411e+06	8.06881e+06	8.93437e+06	5.99451e+06	5.20041e+06
P16203+P4006		8.56533e+06	8.10782e+06	9.14601e+06	9.8114e+06	9.48795e+06	9.8109e+06	9.294e+06	9.14038e+06	9.23303e+06	9.52164e+06	9.52483e+06	7.29062e+06
P16213+P1908		1.61619e+07	1.31276e+07	2.14705e+07	3.6413e+07	3.80509e+07	5.89833e+07	3.23704e+07	1.2983e+07	7.52468e+07	2.17196e+07	2.40211e+07	2.08727e+07
P1623		9.07202e+07	2.4499e+07	5.17848e+07	8.12998e+07	4.85669e+07	5.97429e+07	4.69402e+07	4.34773e+07	5.79733e+07	4.49135e+07	4.70372e+07	4.7882e+07
P16369+P1935+P7506		2.30893e+07	1.27337e+07	8.12868e+06	5.12877e+07	3.25188e+07	1.53949e+07	3.29179e+07	3.35456e+07	2.10969e+07	2.11032e+07	2.92404e+07	9.75815e+06
P1644	Heterocornol H	2.3303e+07	5.45504e+07	5.45161e+07	7.40969e+07	6.86646e+07	7.26574e+07	5.03941e+07	6.11918e+07	2.11359e+07	7.36017e+07	7.27129e+07	1.99768e+07
P165		7.72309e+08	7.49819e+08	6.32858e+08	6.75066e+08	7.57768e+08	6.51968e+08	7.55587e+08	9.39493e+08	5.87282e+08	6.10881e+08	6.76323e+08	4.80539e+08
P1651	4-Coumaric acid	3.99996e+07	3.2603e+07	3.92407e+07	2.08913e+07	3.20706e+07	4.87684e+07	2.20638e+07	7.24785e+06	3.53288e+07	2.79893e+07	3.67924e+07	1.8215e+07
P1659		2.1013e+07	2.24644e+07	2.13688e+07	3.70481e+07	2.02247e+07	3.51848e+07	3.69787e+07	3.76976e+07	3.46269e+07	4.29977e+07	5.53182e+07	1.51551e+07
P1661		1.1472e+07	1.54635e+07	4.05937e+07	4.43532e+07	2.7154e+07	2.75298e+07	2.4885e+07	1.7583e+07	1.08659e+07	2.7895e+07	3.6788e+07	9.82063e+06
P1666+P1683+P3672+P628		6.47347e+07	7.39177e+07	8.89367e+07	5.84795e+07	8.54224e+07	2.11001e+08	2.09638e+08	4.01835e+07	4.80553e+07	1.61124e+07	2.0446e+07	4.86323e+07
P1671	Sorbic acid	2.01555e+07	5.99599e+07	5.64286e+07	6.46773e+07	9.04231e+07	5.68131e+07	5.86799e+07	3.63681e+07	5.64323e+07	5.53906e+07	5.2111e+07	4.89223e+07
P169+P5873		2.85738e+08	3.01908e+08	2.84421e+08	2.0399e+08	2.89812e+08	3.23881e+08	2.97493e+08	3.11488e+08	3.2731e+08	3.2895e+08	3.00873e+08	2.16295e+08
P16901+P2244+P2895+P6747+P9316		7.05079e+07	6.49226e+07	2.5947e+07	4.92964e+07	8.79209e+07	8.54671e+07	2.94856e+07	1.74624e+07	1.23244e+07	8.34499e+07	5.42074e+07	2.29427e+07
P1695+P6987		1.06313e+07	1.04992e+07	6.91626e+06	1.33023e+07	1.01964e+07	1.24054e+07	1.29065e+07	1.12679e+07	1.15941e+07	1.31417e+07	1.1423e+07	7.84022e+06
P1696		5.61785e+07	4.13092e+07	5.25216e+07	7.56555e+07	4.83566e+07	7.00252e+07	4.19573e+07	6.90356e+07	5.90342e+07	4.43522e+07	5.83618e+07	3.61551e+07
P17	5-(6-hydroxy-6-methyloctyl)-2,5-dihydrofuran-2-one	5.53916e+08	1.93166e+09	3.62298e+08	6.89593e+08	6.94134e+09	9.16838e+08	6.57462e+08	1.11368e+09	4.93124e+08	8.64981e+08	9.48078e+08	6.46496e+08
P17006+P2348+P4877		3.05204e+07	1.77396e+07	6.01189e+07	2.95452e+07	4.79228e+07	1.97812e+07	6.55015e+07	2.60795e+07	2.10574e+07	3.96509e+07	2.81186e+07	1.6079e+07
P17011+P6746		1.11709e+07	9.68592e+06	1.28105e+07	1.5026e+07	8.43993e+06	8.455e+06	7.6093e+06	1.03371e+07	1.12212e+07	9.76358e+06	9.47035e+06	1.00348e+07
P172	1-tert-butylcyclopenta-1,3-diene	1.44928e+08	4.70125e+08	3.83797e+08	4.24282e+08	8.67264e+08	1.44333e+08	7.58611e+08	1.31592e+08	6.56654e+08	3.82741e+08	9.86911e+07	3.17893e+08
P17216+P8622		6.61514e+06	5.50635e+06	5.85855e+06	7.3797e+06	7.37762e+06	6.13875e+06	5.63194e+06	8.22984e+06	4.69368e+06	8.05443e+06	9.8978e+06	4.87292e+06
P173	(2R,3S,4S,5R,6R)-2-(hydroxymethyl)-6-(2-phenylethoxy)oxane-3,4,5-triol	2.67679e+08	5.81395e+08	6.02714e+08	1.3016e+08	5.03943e+08	5.99531e+08	2.53996e+08	8.48195e+08	3.27174e+08	4.07135e+08	5.4751e+08	2.20114e+08
P1739+P1740+P4888		1.53606e+07	1.04607e+08	9.09883e+07	1.52571e+07	7.0836e+07	2.83494e+07	2.7641e+07	8.64495e+07	2.53536e+07	2.53904e+07	3.1962e+07	1.30414e+07
P1749		7.70774e+07	4.98715e+07	3.17939e+07	1.34311e+07	2.17454e+07	3.34089e+07	6.16204e+07	4.06616e+07	4.59087e+07	2.37331e+07	2.68914e+07	1.3435e+07
P1750		6.20754e+07	4.85084e+07	6.10373e+07	7.48949e+07	4.33454e+07	4.60104e+07	4.58463e+07	5.73298e+07	5.18655e+07	4.44611e+07	4.68732e+07	4.64157e+07
P17548+P3002		2.71407e+07	2.37483e+07	2.21862e+07	2.76131e+07	3.12141e+07	2.78237e+07	1.85685e+07	2.59532e+07	2.04152e+07	3.12673e+07	2.77852e+07	2.03129e+07
P1757	4-decyl-3-hydroxy-5-oxooxolane-2,3-dicarboxylic acid	4.01484e+07	3.40851e+07	4.07299e+07	2.40773e+07	1.51903e+07	6.58119e+07	3.61983e+07	1.60382e+07	4.47563e+07	3.96417e+07	5.16439e+07	2.24885e+07
P1765		5.51906e+07	2.34184e+07	1.91838e+07	3.81423e+07	2.34793e+07	4.01895e+07	2.85496e+07	2.20697e+07	1.66649e+07	2.09529e+07	2.56676e+07	2.293e+07
P178		6.72716e+08	7.36897e+08	6.43487e+08	7.94041e+08	6.67619e+08	7.11423e+08	7.02842e+08	7.943e+08	6.2061e+08	6.73235e+08	6.89335e+08	5.22442e+08
P1787	1,3,7-Trimethyl-8-(4-methyl-piperazin-1-yl)-3,7-dihydro-purine-2,6-dione	6.93658e+07	1.37083e+07	3.76235e+07	4.98074e+07	1.59095e+07	1.54465e+07	6.62806e+07	3.93808e+07	1.46212e+07	9.04857e+07	2.7851e+07	4.96393e+07
P1789	Dodecyltrimethylammonium	1.25322e+07	1.16165e+07	1.12851e+07	1.22618e+07	1.21707e+07	1.13473e+07	1.17403e+07	1.27294e+07	9.97507e+06	1.14431e+07	1.17475e+07	1.92435e+07
P1792		4.93412e+07	4.29774e+07	4.15851e+07	8.50145e+06	1.89197e+07	3.43588e+07	3.90768e+07	3.07436e+07	5.39501e+07	2.10052e+07	1.7506e+07	6.80179e+06
P1806	4-Hydroxybenzaldehyde	1.11708e+07	3.09556e+07	2.19748e+07	2.74071e+07	8.19098e+07	2.62442e+07	2.65678e+07	2.41334e+07	2.3925e+07	2.01045e+07	2.38837e+07	1.99536e+07
P181	Trigonelline	8.95019e+08	5.62551e+07	2.33336e+08	5.25656e+08	1.45812e+08	3.84351e+08	3.78873e+08	3.30274e+08	2.69971e+08	3.68079e+08	3.74175e+08	4.69377e+08
P1813	3,4-dihydroxy-5-{[(2S,3R,4S,5S,6R)-3,4,5-trihydroxy-6-{[4-(2-hydroxypropan-2-yl)cyclohex-1-ene-1-carbonyloxy]methyl}oxan-2-yl]oxy}benzoic acid	9.2756e+06	1.47611e+07	2.10318e+07	5.90529e+06	1.64855e+07	4.19868e+06	1.18808e+07	4.4449e+07	8.80139e+06	2.02367e+07	1.72682e+07	5.05389e+06
P183		3.9381e+08	4.31981e+08	3.44833e+08	4.35947e+08	7.50322e+08	3.95846e+08	8.30032e+08	4.35632e+08	3.19099e+08	7.56706e+08	3.87423e+08	2.73778e+08
P1830	Neohydroxyaspergillic acid	5.40669e+07	3.16217e+07	4.33957e+07	2.94672e+07	3.03653e+07	8.48121e+07	2.08117e+07	2.96123e+07	2.53353e+07	3.71154e+07	3.38735e+07	4.06085e+07
P1837+P2267		5.64398e+07	3.15711e+07	4.59318e+07	1.51314e+07	2.58514e+07	4.26899e+07	2.38262e+07	3.29924e+07	3.65132e+07	1.76005e+07	4.78579e+07	1.1727e+07
P1844+P1951		5.42084e+07	1.00193e+08	2.85056e+07	7.69002e+07	1.55087e+08	3.05443e+07	9.46989e+07	5.09875e+07	4.24911e+07	6.07153e+07	6.54458e+07	1.82873e+07
P1850	3-[(3-amino-1H-1,2,4-triazol-5-yl)amino]azepan-2-one	7.19239e+07	3.41606e+06	2.21025e+07	1.2766e+07	4.53221e+07	5.42478e+06	3.69138e+07	8.87196e+07	1.06513e+07	3.89662e+07	3.69599e+07	3.73477e+07
P1862	(3Î²,5Î¾,9Î¾)-3,6,19-Trihydroxyurs-12-en-28-oic acid	2.84938e+07	8.99592e+06	4.31434e+07	2.78165e+07	1.06221e+07	8.32084e+07	1.86173e+07	2.70079e+07	7.7944e+06	1.56123e+07	2.21459e+07	6.38209e+06
P1874		1.00131e+07	2.86917e+07	2.81759e+07	1.83078e+07	3.83143e+07	1.89279e+07	3.82562e+07	3.11867e+07	1.91706e+07	1.66326e+07	1.56905e+07	5.23679e+06
P1879	Naquihexcin K	1.45999e+07	4.34847e+07	7.34789e+07	1.16498e+07	3.68504e+07	2.09039e+07	1.47319e+07	5.32728e+07	6.54064e+07	2.37541e+07	2.64555e+07	1.36346e+07
P188	NP-014287	1.23665e+07	8.14915e+06	6.97991e+06	1.2026e+07	1.17174e+07	6.8582e+06	1.6878e+07	1.13725e+07	1.3708e+07	1.18413e+07	1.33082e+07	1.99436e+07
P1880	Kaempferol	1.90565e+07	2.88464e+07	1.32269e+07	1.45648e+07	2.35602e+07	8.02759e+06	9.02698e+06	1.62133e+07	8.0467e+06	1.96965e+07	1.18223e+07	1.26448e+07
P1882	3,5-di-tert-Butyl-4-hydroxybenzaldehyde	2.56294e+07	2.52866e+07	2.41303e+07	3.0933e+07	2.61625e+07	2.78719e+07	2.85372e+07	2.54468e+07	2.82546e+07	2.1748e+07	2.85671e+07	2.30914e+07
P191	5,7-dihydroxy-2-(3-hydroxy-4-{[(2S,3R,4S,5S,6R)-3,4,5-trihydroxy-6-(hydroxymethyl)oxan-2-yl]oxy}phenyl)-4H-chromen-4-one	6.96659e+07	1.40686e+08	7.66424e+07	8.19203e+07	1.22384e+08	3.49934e+07	4.5615e+07	9.33009e+07	2.42953e+07	9.769e+07	6.92363e+07	7.15462e+07
P1912	(8aR,12S,12aR)-12-Hydroxy-4-methyl-4,5,6,7,8,8a,12,12a-octahydro-2H-3-benzoxecine-2,9(1H)-dione	2.21242e+07	3.18085e+07	1.04284e+07	1.65279e+07	7.69026e+07	2.33021e+07	1.10909e+07	1.6136e+07	1.86972e+07	2.13294e+07	2.95237e+07	2.26468e+07
P1913	6,8-Dimethyl-7,8-dihydro-2,4-pteridinediamine	2.71687e+07	1.93641e+07	5.1087e+07	2.75789e+07	5.86993e+06	3.15995e+07	4.69824e+07	6.44596e+07	6.42902e+07	6.91939e+07	8.22739e+07	3.73258e+07
P1918	1-Hexadecanoylpyrrolidine	2.33886e+07	2.24919e+07	2.99938e+07	4.70423e+07	2.51166e+07	3.0905e+07	1.63944e+07	3.58673e+07	2.24593e+07	3.33409e+07	2.5324e+07	2.30363e+07
P1920+P3226+P4383+P8704		2.46621e+07	2.42425e+07	1.96783e+07	1.75301e+07	2.44882e+07	3.45382e+07	1.29588e+07	3.14285e+07	2.57469e+07	2.23591e+07	2.35386e+07	1.60961e+07
P1927+P3202+P5438+P5573+P8898		9.26486e+06	2.29526e+07	2.36476e+07	6.39804e+06	1.56531e+07	3.71706e+06	6.16529e+06	2.67429e+07	2.47098e+07	2.99432e+06	3.90139e+06	2.64172e+07
P1942+P3313		3.91911e+07	2.26408e+07	5.6404e+07	2.07238e+07	3.53626e+07	1.00012e+08	2.74271e+07	4.34712e+07	4.0359e+07	3.03244e+07	2.80308e+07	1.68043e+07
P1952	N-[1-(4-methoxyphenyl)-5-methyl-1H-pyrazol-4-yl]-4-morpholinecarboxamide	1.07251e+07	9.05075e+06	2.78955e+07	8.24898e+07	3.29256e+07	1.84296e+07	3.0598e+07	4.97026e+06	2.12894e+07	2.49804e+07	9.02692e+06	5.31871e+07
P197	4-[(3R,5S)-5-(Ethoxycarbonyl)-1-{[(2-methyl-2-propanyl)oxy]carbonyl}-2-oxo-3-pyrrolidinyl]butanoic acid	2.19932e+08	2.73054e+08	2.83507e+08	1.03354e+07	1.19147e+08	2.81884e+08	1.06154e+08	2.07946e+08	3.56961e+08	7.9365e+07	4.82181e+07	6.5279e+06
P1974+P2593		7.65208e+07	6.09839e+07	5.2721e+07	9.86214e+07	1.27667e+08	5.12315e+07	1.12333e+08	7.39873e+07	5.82031e+07	6.25081e+07	7.04927e+07	1.50604e+07
P1977		2.42123e+07	1.69797e+07	4.00175e+07	4.90456e+07	1.89518e+07	1.94762e+07	4.67232e+07	1.53429e+07	2.92933e+07	3.27458e+07	2.98722e+07	1.31566e+07
P1983	Methyl 3,3,3-trifluoropyruvate	3.37628e+07	3.21698e+07	1.45371e+07	7.07176e+07	3.26042e+07	5.06211e+07	3.40719e+07	2.74401e+07	2.82153e+07	4.52628e+07	5.66831e+07	2.45377e+07
P1991	Colletorin D	4.36378e+07	5.59115e+07	5.4446e+07	4.81829e+07	3.42019e+07	4.15781e+07	6.88086e+07	5.87271e+07	7.13848e+07	3.15512e+07	4.79083e+07	1.97412e+07
P1995	2-[5-(2-hydroxypropyl)oxolan-2-yl]propanoic acid	4.89428e+06	2.95227e+07	1.63828e+07	1.83661e+07	5.84332e+07	7.70268e+06	1.63003e+07	7.95513e+06	2.6441e+07	2.47461e+07	1.52955e+07	5.1872e+07
P2	Piptamine	3.77761e+08	2.59384e+08	2.23882e+08	4.38767e+08	5.26385e+08	4.77604e+08	1.85162e+08	3.60259e+08	3.24211e+08	4.6276e+08	3.16187e+08	1.06205e+10
P2001+P57+P756		2.49021e+09	1.63052e+09	2.42312e+09	2.44993e+09	1.8304e+09	1.92478e+09	1.99525e+09	2.39534e+09	2.42793e+09	2.11962e+09	2.27923e+09	1.2463e+09
P201+P829		6.77329e+08	8.02266e+08	6.24835e+08	6.99182e+08	9.41307e+08	3.50848e+08	9.40021e+08	9.64536e+08	6.63053e+08	5.54751e+08	6.71268e+08	3.96187e+08
P2018		1.69465e+07	2.57603e+07	2.41062e+07	5.10241e+06	1.9546e+07	2.48464e+07	1.8343e+07	1.67975e+07	2.08306e+07	1.40421e+07	1.28541e+07	9.34439e+06
P202	4-Hydroxybenzoic acid	4.69117e+08	4.21955e+08	5.67294e+08	2.84733e+08	4.28159e+08	5.46995e+08	6.45082e+07	1.05714e+08	3.6404e+08	9.09616e+07	4.04902e+08	5.97952e+07
P2022+P6312		5.74074e+06	4.73629e+06	4.62387e+06	5.37604e+06	5.80375e+06	4.06197e+06	3.95316e+06	5.09859e+06	6.34001e+06	5.30668e+06	6.26338e+06	1.445e+07
P2049	9-(Isopropylideneamino)-2,2-dimethyl-2,9-dihydro-1H-purine-6-carboxamide	1.24381e+07	9.90466e+06	1.24744e+07	1.14848e+07	1.05024e+07	1.33696e+07	1.00559e+07	1.32864e+07	1.32036e+07	1.292e+07	1.13431e+07	8.40412e+06
P2065+P5955		1.59272e+07	8.59568e+06	2.40517e+07	2.5918e+07	1.54476e+07	1.65274e+07	1.91482e+07	1.24675e+07	7.91779e+06	4.92945e+06	1.16938e+07	6.05107e+06
P2084		2.57171e+07	1.84777e+07	2.12544e+07	1.19428e+07	8.75603e+06	2.95377e+07	2.38828e+07	1.30086e+07	1.2882e+07	1.61331e+07	2.30664e+07	6.54294e+06
P2090+P4461+P453		8.11323e+07	3.40611e+07	4.94079e+07	3.00161e+07	1.88008e+07	5.7755e+07	3.43811e+07	2.35358e+07	1.13052e+07	3.67016e+07	6.13131e+07	5.75426e+07
P2096		3.85896e+07	4.35988e+07	3.89858e+07	5.70623e+07	4.48546e+07	4.98982e+07	4.93121e+07	4.88149e+07	5.22609e+07	4.82113e+07	4.75078e+07	3.32651e+07
P2097		5.36141e+07	4.78494e+07	6.02604e+07	7.76547e+07	4.45491e+07	5.36471e+07	4.48444e+07	6.19224e+07	5.46446e+07	5.09427e+07	5.57732e+07	4.46559e+07
P2108		3.78826e+06	4.19225e+07	4.20705e+07	2.5602e+07	4.12063e+07	6.01213e+07	4.36715e+07	4.15249e+07	1.6269e+07	4.86801e+07	6.16628e+07	1.56263e+07
P2139	Diethylene glycol n-butyl ether	5.93945e+07	1.05325e+07	6.89626e+07	3.60894e+07	3.23283e+07	4.4101e+07	4.66618e+07	6.26708e+07	5.25325e+07	3.14604e+07	3.91307e+07	2.09677e+07
P214	Kynurenic acid	6.31364e+08	2.93392e+08	1.44625e+08	2.06558e+08	1.58764e+08	2.51358e+08	3.57403e+08	3.60494e+08	2.42186e+08	3.89385e+08	4.02595e+08	2.83592e+08
P2141	Mesitylethylene	1.74021e+07	2.53038e+07	1.0508e+07	8.27276e+06	1.15423e+07	8.89671e+06	1.02815e+07	1.31686e+07	1.12383e+07	1.12271e+07	1.42074e+07	6.7694e+06
P215+P384+P394+P43		3.34271e+08	1.40357e+09	7.83385e+08	2.14425e+08	3.90994e+08	7.18698e+08	3.23583e+08	6.20327e+08	9.09777e+08	5.01213e+08	2.38029e+08	1.68241e+08
P2156		1.82528e+07	1.10629e+07	4.7738e+07	2.54159e+07	1.73223e+07	2.10835e+07	1.54203e+07	2.4259e+07	3.55026e+07	1.56958e+07	1.5668e+07	1.33288e+07
P2158		4.13553e+07	5.24463e+07	4.63518e+07	5.19449e+07	4.38024e+07	4.76797e+07	3.74345e+07	4.6177e+07	4.39543e+07	4.14397e+07	4.33468e+07	3.39115e+07
P2162	Ellagic acid	4.11276e+07	3.39244e+07	2.80476e+07	1.46976e+07	2.31787e+07	5.97318e+07	1.69641e+07	2.82501e+07	3.28907e+07	3.01228e+07	3.39897e+07	1.64066e+07
P2165	methyl 2-(1,3,5-trihydroxy-4a-methyl-8-oxo-decahydronaphthalen-2-yl)prop-2-enoate	5.10259e+07	2.22736e+07	6.78456e+07	3.28987e+07	3.65534e+07	3.08865e+07	2.43261e+07	2.43706e+07	4.92434e+07	3.49237e+07	4.15834e+07	3.03053e+07
P2169		2.83898e+07	3.42002e+07	3.58821e+07	3.92627e+07	5.22713e+07	2.01399e+07	3.79664e+07	2.67624e+07	2.10506e+07	2.66606e+07	2.02935e+07	8.77441e+06
P2170		3.70788e+07	4.79565e+07	4.94212e+07	6.47021e+06	4.20996e+07	4.15639e+07	2.14248e+07	6.18281e+07	2.56491e+07	3.13358e+07	3.53193e+07	1.76687e+07
P2172+P378		4.22177e+08	1.86282e+08	2.45718e+07	1.86103e+07	1.11205e+08	1.22307e+07	1.02414e+08	1.1827e+08	1.16511e+08	3.41945e+07	3.82796e+07	2.08224e+07
P2173+P2815+P3195+P8363		7.45909e+06	5.89339e+07	3.9136e+07	4.1767e+07	5.09702e+07	4.09574e+07	4.12821e+07	6.68656e+07	3.03638e+07	5.41099e+07	5.26453e+07	4.0545e+07
P2186+P9329		5.30288e+07	1.60717e+07	3.69417e+07	5.70258e+07	2.64397e+07	3.26621e+07	2.9462e+07	2.39889e+07	3.50637e+07	2.73529e+07	3.01137e+07	2.75945e+07
P219+P849		8.13506e+07	8.21673e+07	1.01626e+08	1.41411e+08	6.23406e+07	8.64817e+07	7.22971e+07	1.05181e+08	9.02727e+07	8.79559e+07	8.5237e+07	7.79504e+07
P22	Linoleamide	4.02178e+09	3.41888e+09	4.16288e+09	5.28576e+09	3.0699e+09	3.58352e+09	3.19384e+09	3.94975e+09	3.74791e+09	3.41656e+09	3.50891e+09	3.27428e+09
P2221		1.0076e+07	6.07136e+06	2.06065e+07	2.1238e+07	3.6589e+06	1.77559e+07	1.26676e+07	3.7706e+07	6.57537e+06	2.80263e+07	4.43666e+07	7.49764e+06
P2238+P851		7.25387e+07	8.31482e+07	4.69825e+07	1.04445e+08	4.01281e+07	2.24606e+07	1.34489e+08	4.12584e+07	1.06661e+08	6.68694e+07	1.12365e+08	6.23119e+07
P2242		5.57312e+07	1.97199e+07	1.32064e+07	5.04592e+07	1.91522e+07	4.40593e+07	2.88903e+07	1.45424e+07	4.65537e+07	2.47052e+07	1.15784e+07	2.34129e+07
P225	Bis(2-ethylhexyl) amine	1.47459e+07	1.11734e+07	1.05697e+07	2.64539e+07	1.95971e+07	1.52448e+07	1.44019e+07	1.89979e+07	1.17519e+07	1.86196e+07	1.35764e+07	2.99931e+08
P2264	FL6FCFGS0001_a	6.07222e+07	3.08038e+07	5.64488e+07	2.2596e+07	5.25355e+07	3.59177e+07	2.058e+07	3.03728e+07	2.05031e+07	2.80306e+07	4.45361e+07	8.22231e+06
P227+P233+P2836		1.30322e+09	7.3605e+08	8.43524e+08	9.35685e+08	6.60905e+08	9.41451e+08	1.37453e+09	6.9253e+08	5.54758e+08	7.48874e+08	1.06834e+09	4.90229e+08
P2280	3,4,5,6-Tetrahydro-6-hydroxymycomycin	6.68691e+07	2.59194e+07	5.89073e+07	3.33525e+07	3.25721e+07	2.51035e+07	6.34545e+07	2.27341e+07	2.57356e+07	1.94569e+07	1.90894e+07	1.70888e+07
P2290+P2443		4.37235e+07	6.70907e+07	3.73108e+07	8.24574e+07	1.1967e+08	4.82931e+07	1.01286e+08	4.25407e+07	6.95125e+07	4.24435e+07	8.05976e+07	4.00786e+07
P2322	Eucalyptol	5.09546e+07	1.75399e+07	1.77854e+07	1.46389e+07	5.79391e+07	3.85769e+07	2.86346e+07	3.19127e+07	1.3723e+07	1.5025e+07	1.74867e+07	1.07778e+07
P2327		2.10102e+07	3.05818e+07	2.32776e+07	2.58709e+07	1.90341e+07	7.54037e+06	8.52823e+06	2.62301e+07	5.03508e+06	3.21724e+07	4.66162e+07	3.23741e+06
P2329		1.4195e+07	7.46445e+06	7.20847e+06	6.0623e+06	6.99817e+06	4.35126e+06	7.08337e+06	9.31503e+06	3.58385e+06	7.36374e+06	1.00327e+07	2.15757e+06
P2330	1,4a-dimethyl-9-oxo-7-(propan-2-yl)-1,2,3,4,4a,9,10,10a-octahydrophenanthrene-1-carboxylic acid	4.61448e+07	3.97226e+07	8.70871e+06	4.98579e+07	4.23372e+07	4.46739e+07	4.03677e+07	4.56689e+07	3.99157e+07	4.38387e+07	4.6747e+07	2.99836e+07
P2346		2.89102e+07	2.71087e+07	3.9098e+07	4.7723e+07	2.13865e+07	3.07886e+07	2.21843e+07	3.6167e+07	3.17825e+07	3.14562e+07	3.12788e+07	2.95672e+07
P2349	(2S,3R,4S,5S,6R)-2-{4-[(1S,3aR,4S,6aR)-4-(4-hydroxy-3,5-dimethoxyphenyl)-hexahydrofuro[3,4-c]furan-1-yl]-2,6-dimethoxyphenoxy}-6-(hydroxymethyl)oxane-3,4,5-triol	2.9167e+07	9.08566e+06	1.87783e+07	4.52861e+07	2.65675e+07	4.5832e+07	2.40659e+07	6.66306e+07	2.46848e+07	3.83734e+07	3.95614e+07	7.07625e+06
P235	(E)-3-hydroxy-2,4-dimethylhept-4-enamide	5.78733e+07	7.54441e+07	7.27674e+07	1.25471e+08	5.097e+07	6.28013e+07	4.2173e+07	4.53424e+07	6.86869e+07	6.00875e+07	2.88931e+07	7.26085e+07
P2350		1.83283e+07	3.24987e+07	2.81852e+07	1.59627e+07	2.95007e+07	3.35512e+07	3.40295e+07	3.25019e+07	2.39374e+07	2.14258e+07	2.46481e+07	2.26714e+07
P2353	N'-[2-(Diphenylphosphoryl)ethyl]-N,N-dimethyl-1,2-ethanediamine	3.68172e+07	2.07524e+07	1.4214e+07	3.979e+07	5.59764e+07	2.33394e+07	4.49016e+07	2.87824e+07	1.83515e+07	3.85076e+07	2.7949e+07	4.26206e+07
P2355	Choline	2.63565e+07	2.19591e+07	1.21536e+07	3.9368e+07	4.56734e+07	1.913e+07	2.96037e+07	3.16631e+07	2.75551e+07	3.13659e+07	3.06828e+07	1.64142e+07
P2364	NP-021797	2.83371e+07	2.51672e+07	3.45446e+07	3.64781e+07	5.98178e+07	4.88974e+07	3.46833e+07	2.89075e+07	3.61708e+07	2.44915e+07	2.88729e+07	3.61582e+07
P2391	Rhizonic acid	3.94439e+07	3.18191e+07	1.37305e+07	2.6688e+07	3.15044e+07	4.83678e+07	3.05838e+07	2.61723e+07	2.18221e+07	1.93703e+07	2.34396e+07	3.01464e+07
P2408+P440		6.75251e+07	2.22204e+08	2.97526e+08	2.73718e+08	3.46602e+08	2.28803e+08	2.27306e+08	1.34934e+08	2.25171e+08	2.35041e+08	2.38045e+08	2.08748e+08
P242+P5308+P9511		1.65999e+08	2.46158e+08	8.4119e+07	3.07847e+08	2.98668e+08	2.1357e+08	2.34717e+08	1.82708e+08	2.2045e+08	1.67079e+08	1.7167e+08	9.42298e+07
P2427	(3aR,4S,6R,11aR)-6,9-Dihydroxy-6,10-dimethyl-3-methylene-2,7-dioxo-2,3,3a,4,5,6,7,8,9,11a-decahydrocyclodeca[b]furan-4-yl methacrylate	1.30726e+07	1.28318e+07	1.43603e+07	1.34558e+07	2.56065e+07	1.34631e+07	1.93079e+07	1.30293e+07	9.73348e+06	1.66035e+07	1.95617e+07	1.37841e+07
P243	(2R,3S,4S,5R,6R)-2-({[(2S,3R,4R)-3,4-dihydroxy-4-(hydroxymethyl)oxolan-2-yl]oxy}methyl)-6-{[4-(4-hydroxyphenyl)butan-2-yl]oxy}oxane-3,4,5-triol	1.76712e+08	6.34687e+08	7.53701e+07	2.33874e+08	2.22767e+08	5.43104e+07	1.07943e+08	1.14807e+08	9.30133e+07	1.76685e+08	2.2159e+08	8.29847e+07
P2437		5.88164e+07	1.84293e+07	1.91051e+07	8.91492e+06	1.2826e+07	3.63245e+07	3.77833e+07	1.17525e+07	1.27809e+07	1.10539e+07	1.48899e+07	8.98943e+06
P2445	Decylubiquinone	3.97342e+07	3.46184e+07	3.70762e+07	3.56763e+07	3.68195e+07	3.99527e+07	3.26477e+07	3.71584e+07	3.41481e+07	3.73508e+07	3.92277e+07	2.4476e+07
P2447		1.96238e+07	4.80674e+07	4.73464e+07	1.43148e+07	1.03769e+07	1.46544e+07	6.4367e+06	1.64934e+07	1.80002e+07	8.18796e+06	1.1575e+07	5.72741e+06
P2473	4-Hydroxybenzaldehyde	2.25997e+07	9.57115e+06	2.9014e+07	1.32668e+07	1.83597e+07	2.22047e+07	5.73808e+07	1.27843e+07	2.11827e+07	2.47628e+07	2.15313e+07	6.44992e+06
P2484	NP-019636	4.17459e+06	4.05084e+06	4.76262e+06	4.7288e+06	4.20584e+06	5.2918e+06	4.02382e+06	4.01179e+06	5.44692e+06	4.49297e+06	4.36456e+06	1.35916e+07
P2500		4.04117e+07	4.94043e+07	4.03432e+07	4.45309e+07	4.13843e+07	4.59257e+07	4.23918e+07	5.17424e+07	4.29006e+07	4.39762e+07	4.35155e+07	3.50526e+07
P2512+P3040		6.23285e+07	3.7616e+07	3.13686e+07	6.51519e+07	7.64311e+07	3.83386e+07	3.19836e+07	8.63381e+07	7.70521e+07	5.75674e+07	6.69839e+07	3.1117e+07
P2543	Erinaceolactone D	4.50051e+07	3.92353e+07	3.16606e+07	9.6028e+06	4.15362e+07	5.60032e+07	1.60043e+07	9.25876e+06	7.99316e+06	2.21513e+07	1.97673e+07	1.08065e+07
P2550	8-Hydroxymyricetin 8-methyl ether 3-rhamnoside	8.66044e+06	2.9774e+07	4.89655e+07	5.69255e+06	1.72265e+07	1.73922e+07	3.29514e+06	2.70029e+07	4.71993e+07	1.58339e+07	1.52573e+07	1.40435e+07
P2555	Methyl phenylglyoxylate	5.78965e+07	2.27976e+07	5.55348e+07	3.1221e+07	4.77978e+07	4.74421e+07	2.62025e+07	2.75566e+07	3.55364e+07	3.38259e+07	5.56417e+07	3.33197e+07
P2568+P3511		1.30565e+07	1.09716e+07	4.37153e+06	1.93304e+07	8.8587e+06	1.09076e+07	1.24574e+07	1.4557e+07	7.50164e+06	1.28081e+07	1.18873e+07	7.42957e+06
P2570		3.96538e+07	3.94499e+07	3.21342e+07	4.11892e+07	3.68978e+07	4.49069e+07	3.76897e+07	4.44244e+07	3.46043e+07	3.4686e+07	3.6471e+07	3.44528e+07
P258	(-)-Epigallocatechin	2.77891e+08	4.05632e+08	4.04788e+08	3.84831e+08	3.87852e+08	3.52486e+08	3.85982e+08	3.56848e+08	3.43613e+08	3.20838e+08	2.83818e+08	2.5342e+08
P2587+P6346+P8799		2.93852e+07	2.31101e+07	3.33147e+07	2.22711e+07	7.06118e+07	1.92122e+07	3.36308e+07	1.86579e+07	2.19575e+07	4.23089e+07	2.80996e+07	2.67216e+07
P2618	9-hydroxy-2,10,10-trimethyltricyclo[6.3.0.0Ã‚a,Ã¢ÂÂµ]undec-6-ene-6-carboxylic acid	5.66283e+07	2.73425e+07	2.94883e+07	5.26374e+07	5.27398e+07	3.6244e+07	4.94605e+07	3.60307e+07	2.48058e+07	4.96324e+07	5.19459e+07	3.5829e+07
P2641	NP-008095	5.62214e+07	3.65532e+07	3.39472e+07	3.67842e+07	5.01037e+07	2.37465e+07	3.4657e+07	2.93554e+07	2.74865e+07	4.18087e+07	4.09655e+07	3.17258e+07
P2658	Oleanolic acid	2.02094e+07	1.37018e+07	1.7685e+07	1.16259e+07	2.70781e+07	1.62045e+07	2.29474e+07	2.01638e+07	1.01651e+07	1.75939e+07	1.64853e+07	8.90374e+06
P2692		1.42527e+07	1.16084e+07	1.0697e+07	1.11483e+07	1.14445e+07	1.37483e+07	1.11105e+07	1.44863e+07	6.25897e+06	1.91494e+07	2.18238e+07	2.61089e+06
P27	Choline	4.02624e+09	2.52454e+09	3.52244e+09	3.37204e+09	3.03711e+09	3.84373e+09	3.36007e+09	3.85575e+09	3.18819e+09	3.8326e+09	3.9991e+09	2.25333e+09
P270	Quercetin-3Î²-D-glucoside	1.11764e+08	3.86189e+08	1.91152e+08	1.60157e+08	3.04018e+08	1.98791e+08	8.04233e+07	2.37357e+08	1.11595e+08	2.36732e+08	1.92324e+08	1.8697e+08
P2700	N-Allylhexadecanamide	2.47171e+07	2.37943e+07	3.11574e+07	4.59794e+07	1.68105e+07	2.66469e+07	1.99438e+07	3.39285e+07	2.84444e+07	2.95188e+07	2.67058e+07	2.55865e+07
P2702+P648+P7466		1.94167e+08	2.10551e+08	2.07816e+08	2.09771e+08	1.59604e+08	1.89337e+08	2.67113e+08	2.55318e+08	2.67457e+08	1.47387e+08	2.20486e+08	8.07448e+07
P2712		4.17481e+07	3.06367e+07	5.18573e+07	4.589e+07	3.31036e+07	3.42925e+07	2.54541e+07	3.75449e+07	3.93067e+07	3.50745e+07	3.20926e+07	1.93224e+07
P2714+P4785+P681		6.39432e+07	4.46883e+07	2.74412e+07	7.07835e+07	3.17877e+07	4.17263e+07	2.61305e+07	4.23402e+07	4.01528e+07	4.46656e+07	5.02692e+07	4.16135e+07
P2724	Mohangic acid B	5.06019e+07	3.21273e+07	4.31452e+07	4.59486e+07	3.7839e+07	3.62697e+07	4.10001e+07	4.91076e+07	4.92033e+07	4.0909e+07	3.94247e+07	2.40296e+07
P273	NP-021292	1.47894e+08	1.72392e+08	2.13463e+08	1.88263e+08	2.57484e+08	2.62315e+08	8.38655e+07	1.82083e+08	7.99526e+07	5.30686e+07	9.08952e+07	1.48458e+08
P2760	5,6-dimethyl-4-oxo-4H-pyran-2-carboxylic acid	4.21739e+07	3.04048e+07	3.32986e+07	2.73776e+07	4.48575e+07	2.7622e+07	3.10944e+07	5.50815e+07	1.53253e+07	3.30493e+07	4.27073e+07	2.35307e+07
P2774+P6506		8.72367e+06	1.84163e+07	8.17485e+06	5.57637e+06	1.99476e+07	9.50135e+06	7.10724e+06	1.14445e+07	1.15113e+07	7.03004e+06	3.01261e+06	2.8767e+06
P2776		5.41465e+06	5.72791e+06	6.93451e+06	4.60033e+06	3.46124e+06	2.24004e+07	7.2709e+06	4.93888e+06	5.86982e+06	9.17404e+06	8.62612e+06	6.14654e+06
P2777+P6139		4.506e+06	3.24518e+06	4.38031e+06	6.23856e+06	1.05871e+07	5.4954e+06	5.27878e+06	6.07059e+06	9.73384e+06	5.19112e+06	7.2388e+06	3.99395e+06
P279+P782		7.98542e+07	7.4371e+07	1.17608e+08	3.37463e+07	1.18851e+08	1.26855e+08	1.02007e+08	1.04038e+08	1.53904e+08	3.65291e+07	3.08279e+07	4.91452e+07
P2792+P3338+P3988+P8022		2.51623e+07	6.13874e+06	1.49723e+07	2.56115e+07	8.64143e+06	2.26869e+07	1.24357e+07	2.82815e+07	8.2649e+06	1.95006e+07	2.66169e+07	1.62043e+07
P2816		2.03202e+07	2.70838e+07	3.15714e+07	3.97568e+06	2.09704e+07	2.43814e+07	1.24935e+07	3.55079e+07	1.34206e+07	1.7596e+07	1.84751e+07	9.16677e+06
P2828+P351+P8500+P965		1.25044e+08	6.64195e+07	1.47074e+08	3.5062e+07	3.26893e+07	4.74835e+07	7.25006e+07	8.09009e+07	2.00208e+08	1.32384e+08	3.13494e+07	5.58064e+07
P2841+P6510+P8833		4.0799e+07	4.54617e+07	1.63603e+07	2.82296e+07	7.03011e+06	8.26556e+06	1.93201e+07	2.65219e+07	1.5907e+07	3.79982e+07	2.93093e+07	7.63747e+06
P2855	Nocapyrone P	3.76681e+06	1.21038e+07	5.11253e+06	3.62591e+06	7.24758e+06	4.21461e+06	5.57987e+06	1.22999e+07	1.40563e+07	4.51191e+06	4.15949e+06	2.05583e+06
P286		4.15541e+08	2.66129e+08	3.901e+08	4.75096e+08	2.39646e+08	3.94397e+08	4.36914e+08	2.90909e+08	3.73405e+08	3.96665e+08	4.07888e+08	3.08474e+08
P2873	(E)-3-hydroxy-2,4-dimethylhept-4-enamide	1.84272e+07	3.24472e+07	2.53795e+07	5.18833e+07	2.36445e+07	2.72741e+07	2.64993e+07	3.1482e+07	1.93901e+07	2.96126e+07	2.55119e+07	2.30733e+07
P2877+P462		3.37022e+08	2.12758e+08	2.03169e+08	3.3263e+08	2.85697e+08	2.49239e+08	2.87422e+08	3.65798e+08	2.80471e+08	2.75893e+08	2.67614e+08	7.99753e+07
P29+P516+P774		3.57062e+09	2.5951e+09	3.23062e+09	3.34991e+09	2.66811e+09	3.08549e+09	3.08259e+09	4.49816e+09	2.97035e+09	2.77964e+09	2.96802e+09	1.56104e+09
P2903	Resorcinol monoacetate	3.18983e+07	3.61155e+07	4.67059e+07	2.35665e+07	3.55661e+07	4.02986e+07	2.64938e+07	3.7449e+07	2.82292e+07	7.01609e+06	3.0973e+07	2.41781e+07
P2912+P4140		3.34783e+07	5.38495e+07	4.72439e+07	8.69577e+06	4.49813e+07	8.06873e+07	4.20635e+07	3.30006e+07	2.0261e+07	4.41499e+07	4.47681e+07	1.12262e+07
P293+P504+P593		1.88634e+08	4.90456e+07	2.2365e+08	1.34715e+08	2.27338e+08	5.78995e+08	2.71401e+08	1.28504e+08	1.2905e+08	5.45661e+07	6.32511e+07	1.23458e+08
P2980		1.74638e+07	1.11236e+07	1.12621e+07	1.85465e+07	1.40617e+07	3.44247e+07	2.04959e+07	2.21799e+07	1.08569e+07	1.33039e+07	1.78679e+07	1.23169e+07
P2981	6a,12b-Dihydro-3,10,11,12-tetrahydroxy-6- (3,4,5-trihydroxyphenyl) - [ 2 ] benzopyrano [ 3,4-c ] benzopyran-8 (6H) -one	1.45936e+07	7.97642e+06	2.4685e+07	9.66842e+06	1.25089e+07	3.9796e+07	1.25632e+07	1.65612e+07	1.63444e+07	1.21186e+07	9.87188e+06	6.99498e+06
P2990+P3012		1.26795e+07	2.76973e+07	7.24732e+07	1.74993e+07	5.53478e+07	9.4736e+07	2.57361e+07	1.32339e+07	2.4735e+07	2.61116e+07	2.96114e+07	4.3772e+07
P3	3,4,2',4',6'-Pentahydroxydihydrochalcone	1.10352e+10	9.82789e+09	1.32865e+10	6.88392e+09	1.02995e+10	1.28077e+10	7.40918e+09	1.1511e+10	8.30054e+09	3.15865e+09	9.28291e+09	5.76279e+09
P3016	Pyrrolam B	3.57336e+07	2.69806e+07	2.608e+07	2.44783e+07	3.69975e+07	2.45875e+07	2.41786e+07	2.29245e+07	1.78975e+07	3.11548e+07	3.05543e+07	3.18503e+07
P3017		3.63695e+06	4.0308e+06	3.31575e+06	4.87895e+06	5.50718e+06	4.26385e+06	4.64279e+06	4.89484e+06	3.84557e+06	4.88917e+06	3.83249e+06	3.44931e+06
P3018		4.23105e+07	2.78641e+07	3.75555e+07	3.67869e+07	3.32077e+07	3.22233e+07	3.34855e+07	3.95968e+07	4.3558e+07	3.11663e+07	3.79605e+07	2.19504e+07
P3053+P7512+P8098		2.27907e+07	2.09645e+07	2.81053e+07	3.10715e+06	1.67455e+07	1.01297e+07	1.11657e+07	1.62431e+07	1.9443e+07	1.45825e+07	1.5653e+07	5.62446e+06
P306+P5522		3.54884e+08	2.9713e+08	3.72841e+08	4.66184e+08	2.50334e+08	2.88124e+08	2.66617e+08	3.34881e+08	3.27486e+08	2.79706e+08	2.93487e+08	2.9176e+08
P3073	N-Allyl-3-isobutyl-5-methoxy-1,2-oxazolidine-5-carboxamide	2.86161e+07	3.13822e+07	2.72262e+07	3.75009e+07	3.56165e+07	3.43837e+07	4.39059e+07	2.08459e+07	3.42885e+07	4.38954e+07	4.07317e+07	2.79825e+07
P3081	Phyllostin	2.71095e+07	1.53219e+07	1.31641e+07	1.35235e+07	5.45198e+06	1.42522e+07	3.84803e+06	2.75238e+07	1.33377e+07	2.301e+07	2.72506e+07	7.72786e+06
P3083	(E)-3-hydroxy-2,4-dimethylhept-4-enamide	2.16358e+07	1.08526e+07	7.39521e+06	2.80158e+07	1.21957e+07	1.23749e+07	1.42341e+07	2.44015e+07	1.18668e+07	1.92241e+07	1.53957e+07	1.03338e+07
P3085+P4167		3.43934e+07	2.78556e+07	1.6055e+07	4.28835e+07	7.29939e+07	1.61866e+07	4.8343e+07	3.23237e+07	2.76142e+07	3.70307e+07	3.37067e+07	1.93687e+07
P309		2.4572e+08	2.39841e+08	3.5363e+08	3.76937e+07	2.0675e+08	4.43181e+08	1.23633e+08	2.18614e+08	1.42293e+08	1.55212e+08	1.70604e+08	9.76094e+07
P3091	Ethyl 1-[3-(methoxycarbonyl)-5-nitrobenzoyl]-4-piperidinecarboxylate	4.62978e+07	2.61464e+07	2.19755e+07	1.5631e+07	2.14217e+07	2.27508e+07	1.12851e+07	2.97788e+07	1.96179e+07	2.32675e+07	2.00175e+07	1.50412e+07
P3097		1.74496e+07	1.21278e+07	5.98599e+06	1.16486e+07	1.0083e+07	9.7298e+06	1.01231e+07	1.74078e+07	1.53735e+07	1.43752e+07	2.19098e+07	5.10724e+06
P311	Î±-Linolenic acid	6.57629e+06	4.77701e+06	4.08155e+06	6.32848e+06	6.5845e+06	3.86589e+06	9.71598e+06	5.97617e+06	7.96747e+06	6.50435e+06	8.55759e+06	1.24775e+07
P3113+P4965		7.6101e+06	7.44742e+06	1.39711e+07	3.44585e+07	1.19672e+07	1.27134e+07	1.09216e+07	1.50443e+07	5.59341e+06	1.10413e+07	1.22996e+07	2.209e+06
P3134		1.66131e+07	1.48632e+07	1.55802e+07	7.55131e+06	1.19758e+07	1.48896e+07	1.70346e+07	2.69991e+07	1.2997e+07	2.34392e+07	3.15882e+07	4.07997e+06
P3135	Naringenin	2.33048e+07	1.48896e+07	3.90524e+07	6.02715e+06	2.3257e+07	3.09554e+07	1.21893e+07	2.77131e+07	2.11984e+07	1.35198e+07	1.34589e+07	8.12803e+06
P3151	Ethyl 1-[3-(methoxycarbonyl)-5-nitrobenzoyl]-4-piperidinecarboxylate	4.53101e+07	2.62277e+07	2.17031e+07	1.37978e+07	1.98157e+07	2.03931e+07	1.25452e+07	2.81114e+07	1.87006e+07	2.20589e+07	2.11438e+07	1.40675e+07
P3167	NP-018949	4.4922e+07	1.31666e+07	9.67459e+06	6.28995e+06	1.03273e+07	9.90952e+06	3.59895e+07	1.3385e+07	1.8796e+07	2.80219e+07	1.77445e+07	6.56876e+06
P3168	Diundecyl phthalate	2.27566e+07	1.82228e+07	2.60389e+07	2.89418e+07	2.94909e+07	3.48285e+07	2.5765e+07	1.99126e+07	1.95547e+07	2.03954e+07	2.39643e+07	1.70998e+07
P3174	Glycidyl Stearate	4.48638e+07	2.33095e+07	1.86669e+07	2.47971e+07	2.18652e+07	2.36995e+07	2.17985e+07	2.1354e+07	1.55738e+07	2.28695e+07	2.80103e+07	1.57211e+07
P3204		3.45594e+07	3.43398e+07	2.881e+07	3.79591e+07	3.46085e+07	3.50257e+07	3.83389e+07	3.5669e+07	3.48552e+07	3.4967e+07	3.41626e+07	2.25624e+07
P3207+P3446		2.125e+07	5.37879e+07	9.56495e+06	3.44963e+07	7.87394e+07	1.07095e+07	3.92017e+07	2.10088e+07	2.38186e+07	2.49985e+07	2.7927e+07	1.24538e+07
P3238	NP-016582	2.41069e+07	2.14018e+07	2.64869e+07	3.70624e+07	1.7793e+07	2.03084e+07	1.79994e+07	2.46405e+07	2.68772e+07	2.03596e+07	2.28885e+07	2.21513e+07
P3241	4,8-dihydroxy-6-(hydroxymethyl)-6,8-dimethyl-1H,3H,4H,4aH,5H,6H,7H,7aH,8H,9H-azuleno[5,6-c]furan-1-one	3.12635e+07	1.2192e+07	1.36383e+07	2.51023e+07	4.05759e+07	2.04283e+07	3.07232e+07	1.26181e+07	1.0769e+07	2.17932e+07	1.79526e+07	2.32306e+07
P326	NP-006888	1.63024e+08	1.67583e+08	1.54846e+08	1.15078e+08	4.47957e+08	1.5523e+08	1.97827e+08	2.22413e+07	1.20828e+08	4.07277e+07	2.48619e+08	1.22406e+08
P3261	1H-Imidazole-4,5-dicarbohydrazide	6.01319e+06	5.33164e+06	2.10145e+07	3.16807e+07	4.03528e+07	2.81854e+07	1.24484e+07	2.26387e+07	1.77508e+07	2.29148e+07	3.15321e+07	2.75051e+07
P3272+P6147+P6181+P8557		2.83121e+07	1.28414e+07	2.23404e+07	7.44479e+06	2.75246e+07	3.2729e+07	5.8725e+07	1.47137e+07	1.10953e+07	1.43674e+07	8.27948e+06	1.8767e+07
P3273		3.2091e+07	1.06141e+07	8.28768e+06	1.59167e+07	2.68705e+07	3.32905e+07	2.25366e+07	2.55233e+07	1.44415e+07	1.04242e+07	1.38409e+07	1.3431e+07
P3277+P3966+P5774+P8305		6.53055e+07	7.04363e+07	8.62286e+07	2.33034e+07	8.74208e+07	8.96297e+07	3.30716e+07	3.36565e+06	2.07773e+07	3.58748e+07	3.54365e+07	2.59984e+07
P328+P406		1.05841e+08	4.38618e+08	3.09507e+08	5.15986e+08	3.73336e+08	5.14879e+08	2.63619e+08	8.95278e+08	5.15965e+08	3.31754e+08	8.60315e+07	2.23198e+07
P3289		2.40804e+07	2.25442e+07	2.19349e+07	3.34209e+07	2.46895e+07	2.87411e+07	2.79544e+07	2.90886e+07	2.86045e+07	2.68229e+07	2.87309e+07	1.9176e+07
P33+P54		1.827e+08	6.51275e+08	7.42939e+08	1.31167e+08	1.65796e+09	8.05457e+07	5.26462e+07	4.20371e+08	4.97927e+07	1.40891e+09	1.17768e+09	4.31678e+09
P330	1,8,15,22-Tetraazacyclooctacosane-2,9,16,23-tetrone	2.61942e+08	3.05816e+08	2.41518e+08	3.20868e+08	2.89287e+08	2.98731e+08	3.49171e+08	3.21363e+08	3.16795e+08	3.09763e+08	3.0496e+08	2.16458e+08
P3308		5.87266e+06	1.09917e+07	6.58121e+06	1.03327e+07	9.00446e+06	8.38064e+06	9.95772e+06	5.45341e+06	9.36936e+06	5.49746e+06	3.82313e+06	4.91915e+06
P331+P8872		9.90399e+07	2.80866e+08	2.66803e+08	1.24736e+08	1.87313e+08	7.97262e+07	1.39495e+08	3.32967e+08	2.32527e+08	8.15333e+07	2.36874e+08	1.22628e+08
P3315		2.00196e+07	2.34419e+07	1.98523e+07	2.96606e+07	2.2314e+07	2.55569e+07	2.42383e+07	2.73769e+07	2.68366e+07	2.75546e+07	2.43681e+07	1.7142e+07
P333+P35+P67+P68		3.15812e+09	2.51254e+09	3.12615e+09	8.61735e+08	2.64457e+09	3.68931e+09	1.25696e+09	2.62494e+09	1.57411e+09	1.95752e+09	1.79978e+09	1.0651e+09
P3335+P4017		5.33704e+07	1.52483e+07	3.95658e+07	2.41483e+07	1.60971e+07	1.27006e+07	4.02104e+07	1.74564e+07	3.11981e+07	1.25057e+07	1.40281e+07	2.12533e+07
P3348	NP-021038	2.29556e+07	1.24614e+07	2.26465e+07	2.16318e+07	1.96927e+07	2.73755e+07	2.99675e+07	1.90006e+07	2.91185e+07	2.943e+07	3.72074e+07	2.77769e+07
P336	Phosphoramidocyanidic acid	3.23476e+08	3.44746e+08	3.17103e+08	3.83344e+08	3.17626e+08	3.37127e+08	3.56261e+08	3.67268e+08	2.99476e+08	3.17312e+08	3.3145e+08	2.49347e+08
P3368+P5124+P6623		4.3917e+07	2.80525e+07	2.84796e+07	4.89261e+06	1.70397e+07	2.91261e+07	2.30029e+07	1.88009e+07	1.22686e+07	2.10206e+07	3.16691e+07	1.26949e+07
P34	1-Dodecyl-2-pyrrolidinone	2.69187e+09	2.11675e+09	2.68903e+09	3.22338e+09	1.85978e+09	2.0176e+09	2.02339e+09	2.34571e+09	2.29114e+09	2.0109e+09	2.1001e+09	2.08262e+09
P3401+P6531		1.53943e+07	1.49787e+07	4.04255e+07	9.94243e+06	3.44778e+06	4.59002e+07	1.09246e+07	2.78675e+06	1.12349e+07	1.50394e+07	7.11042e+06	1.16021e+07
P3407		7.68268e+06	1.14124e+07	8.49584e+06	3.83027e+07	2.24136e+07	1.64966e+07	2.87575e+07	2.3038e+07	9.03997e+06	1.87943e+07	1.76775e+07	8.20576e+06
P3463+P4347		7.08823e+06	4.73232e+07	4.04023e+07	4.6048e+07	5.22113e+07	4.96556e+07	5.13606e+07	3.96334e+07	4.28551e+07	5.32615e+07	6.07783e+07	4.16934e+07
P3465+P5492		2.24843e+07	9.29342e+06	3.66401e+07	4.21708e+07	2.1421e+07	2.00788e+07	1.30343e+07	9.28567e+06	9.46396e+06	2.06786e+07	1.1849e+07	8.83368e+06
P3470	Bisnoryangonin	1.5786e+07	1.14603e+07	2.23301e+07	1.33339e+07	8.87405e+06	3.92682e+07	8.87542e+06	2.96097e+07	1.59928e+07	1.01341e+07	8.90659e+06	1.49357e+07
P3497		1.14554e+07	6.9979e+06	7.41241e+06	7.9444e+06	7.1558e+06	6.38375e+06	7.25996e+06	8.69726e+06	7.20518e+06	8.86133e+06	6.81923e+06	5.15536e+06
P3503		2.99505e+07	3.09915e+07	2.80224e+07	2.9425e+07	2.63788e+07	2.53361e+07	2.51046e+07	3.35919e+07	2.33697e+07	2.89753e+07	2.40374e+07	1.56882e+07
P3514+P4260+P732		9.71168e+06	4.07779e+06	2.07024e+07	4.62363e+06	3.62487e+07	7.32051e+07	2.55326e+07	3.38749e+07	1.4382e+07	3.13054e+07	5.21986e+07	1.4996e+07
P3519+P7347		2.50912e+07	1.8228e+07	1.44439e+07	7.70314e+06	2.72212e+07	7.98011e+06	1.37909e+07	1.55179e+07	1.02148e+07	1.47902e+07	7.00997e+06	3.98778e+06
P3521	Guaifenesin	1.25121e+07	1.2211e+07	8.06616e+06	1.83644e+07	1.00025e+07	1.12391e+07	6.91862e+06	1.81921e+07	3.92826e+06	3.26081e+07	3.93405e+07	7.17474e+06
P3551		5.76549e+06	1.44548e+07	1.33895e+07	5.25496e+06	1.35748e+07	1.29134e+07	9.97055e+06	1.39245e+07	2.44893e+07	9.6685e+06	1.31011e+07	5.30828e+06
P3558	NP-016095	1.68689e+07	1.1564e+07	1.3037e+07	1.32912e+07	8.08092e+06	6.96478e+06	2.94728e+07	2.43018e+07	2.26849e+07	1.11525e+07	1.5143e+07	2.57743e+07
P3562+P9		6.2353e+09	7.06492e+09	6.73702e+09	8.61446e+09	5.87426e+09	7.10093e+09	7.77421e+09	7.74107e+09	7.35058e+09	8.00285e+09	6.63565e+09	5.33635e+09
P3575	Caprolactam	1.66882e+07	1.84648e+07	1.58246e+07	1.96596e+07	2.38073e+07	2.22396e+07	2.51038e+07	3.81264e+07	2.73523e+07	1.46719e+07	1.60635e+07	1.21046e+07
P3596	Monacolin L	2.37753e+07	2.19142e+07	2.37895e+07	2.14468e+07	2.0983e+07	2.3954e+07	1.94888e+07	2.24798e+07	2.00718e+07	2.13072e+07	2.1844e+07	1.542e+07
P36		2.1585e+09	3.20134e+09	2.67838e+09	3.42337e+09	2.8933e+09	2.85332e+09	3.08544e+09	2.4825e+09	2.66605e+09	2.89147e+09	2.80821e+09	2.24473e+09
P3600	9-hydroxy-2,10,10-trimethyltricyclo[6.3.0.0Ã‚a,Ã¢ÂÂµ]undec-6-ene-6-carboxylic acid	1.67404e+07	1.39577e+07	1.47682e+07	3.39209e+07	3.57077e+07	2.52477e+07	1.75846e+07	1.80562e+07	1.01704e+07	2.54046e+07	3.10799e+07	2.47075e+07
P3666		1.28368e+07	1.46864e+07	4.92325e+06	5.87479e+06	1.43361e+07	1.0888e+07	1.11364e+07	1.3712e+07	3.81971e+06	9.15797e+06	9.65351e+06	3.91266e+06
P3689	O-Desethyl sildenafil	8.56832e+06	1.18829e+07	3.50544e+07	4.95476e+06	5.37533e+06	1.2116e+07	1.12246e+07	9.92094e+06	5.8215e+06	1.97171e+07	2.89101e+07	5.00138e+06
P3693		9.82062e+06	1.17777e+07	3.53688e+07	4.46656e+06	1.36925e+07	2.10548e+07	6.39073e+06	1.55002e+07	3.1931e+06	9.5379e+06	7.16863e+06	5.53802e+06
P3698+P530+P8330		5.38385e+07	4.3906e+07	9.50717e+07	7.09322e+07	1.69291e+07	3.04909e+08	5.58185e+07	4.252e+07	3.73192e+07	1.34688e+08	1.66867e+08	7.49823e+07
P370	6-Azido-7-nitro-1,4-dihydro-2,3-quinoxalinedione	4.62767e+07	3.41667e+07	2.19245e+07	4.18347e+07	5.11942e+07	8.17335e+07	7.4135e+07	4.66375e+07	4.85495e+07	3.94739e+07	5.41026e+07	7.37851e+06
P3707+P49		1.8966e+09	1.97748e+09	1.81608e+09	2.02196e+09	1.91698e+09	2.16185e+09	2.06078e+09	2.26935e+09	2.17073e+09	2.25884e+09	2.18308e+09	1.40466e+09
P3744+P4358		3.97648e+07	3.16694e+07	6.50005e+06	5.2844e+07	5.67409e+07	3.44799e+07	5.78674e+07	3.74672e+07	3.35558e+07	3.96035e+07	4.18652e+07	2.80787e+07
P3753		2.49324e+07	1.82906e+07	1.65684e+07	3.245e+07	1.18037e+07	1.68723e+07	1.39086e+07	2.70984e+07	1.44307e+07	2.72052e+07	2.55247e+07	6.28769e+06
P3776	NP-021733	1.79015e+07	1.16996e+07	5.60738e+06	5.53121e+06	8.73874e+06	8.43588e+06	1.15173e+07	1.09413e+07	1.03725e+07	9.33817e+06	7.27418e+06	8.88908e+06
P3786+P5157		1.61028e+07	1.73126e+07	4.97853e+06	3.22954e+07	2.63133e+07	8.36972e+06	1.87454e+07	2.21224e+07	1.45511e+07	1.86895e+07	2.54498e+07	6.16967e+06
P3790	(2S,3R,4S,5S,6R)-3,4,5-trihydroxy-6-(hydroxymethyl)oxan-2-yl (4aS,6aS,6bR,9R,10R,11R,12aR)-10,11-dihydroxy-9-(hydroxymethyl)-2,2,6a,6b,9,12a-hexamethyl-1,2,3,4,4a,5,6,6a,6b,7,8,8a,9,10,11,12,12a,12b,13,14b-icosahydropicene-4a-carboxylate	1.08091e+07	3.66412e+06	2.80762e+07	1.83876e+07	7.6172e+06	3.51767e+07	1.23107e+07	1.56757e+07	6.15591e+06	1.04605e+07	1.23358e+07	4.48862e+06
P3809		4.60866e+06	5.80514e+06	4.38201e+06	4.52225e+06	4.58126e+06	3.86673e+06	4.37861e+06	4.2262e+06	3.66266e+06	4.27685e+06	3.93206e+06	4.20431e+06
P3813		1.5936e+07	1.52563e+07	2.00148e+07	2.74909e+07	1.07786e+07	1.54538e+07	1.31802e+07	1.95159e+07	1.67784e+07	1.35533e+07	1.51061e+07	1.63231e+07
P3826		2.42259e+07	2.54905e+07	1.89061e+07	3.13448e+07	2.13947e+07	2.766e+07	2.91599e+07	2.85778e+07	2.60074e+07	1.90745e+07	2.75264e+07	1.46376e+07
P3831		3.07657e+06	4.42072e+06	3.88248e+06	4.13731e+06	4.3661e+06	3.86164e+06	3.9867e+06	3.37469e+06	3.78648e+06	3.95959e+06	4.34339e+06	4.73685e+06
P3841	3-Vinyltoluene	3.2886e+07	2.0498e+07	3.11657e+07	2.83513e+07	2.26428e+07	2.51028e+07	2.53526e+07	2.75267e+07	3.00001e+07	2.626e+07	3.14852e+07	1.65961e+07
P3855		2.3461e+07	1.57974e+07	2.34554e+07	2.80675e+07	2.37155e+07	2.63693e+07	1.62159e+07	5.51695e+06	1.91905e+07	2.84508e+07	2.87179e+07	1.23814e+07
P386+P6030		2.52221e+08	1.90448e+08	2.4002e+08	3.09165e+08	1.90376e+08	1.71991e+08	1.99557e+08	2.13511e+08	2.15093e+08	1.80212e+08	1.66137e+08	2.1358e+08
P387	Xylarinol A	2.31158e+07	2.18806e+07	2.29966e+07	2.30256e+07	2.2821e+07	2.67945e+07	2.06166e+07	2.20698e+07	2.80183e+07	2.14499e+07	2.33108e+07	7.5698e+07
P39	1-Tetradecylamine	6.33654e+07	4.99449e+07	4.82245e+07	8.30783e+07	8.07197e+07	7.17114e+07	4.33962e+07	6.95602e+07	5.85235e+07	7.79773e+07	6.23129e+07	1.23793e+09
P3945		2.61633e+07	1.59695e+07	2.73435e+07	2.74375e+07	1.91574e+07	1.56336e+07	2.16237e+07	2.57841e+07	2.38864e+07	2.1896e+07	2.46386e+07	1.48333e+07
P3955+P62		7.99457e+07	9.25793e+07	6.27405e+07	1.08463e+08	8.32327e+07	9.54056e+07	9.24927e+07	5.92427e+07	1.06122e+08	8.85093e+07	9.87429e+07	6.1665e+07
P396	NP-006888	4.08573e+08	6.31949e+07	1.52171e+08	6.03209e+07	3.16858e+07	1.0441e+07	3.04607e+08	1.17959e+07	1.05498e+07	5.85978e+07	9.29397e+07	1.11061e+08
P3970		1.85472e+07	2.08309e+07	1.57558e+07	3.85582e+06	7.17557e+06	1.08855e+07	1.75434e+07	1.38835e+07	2.16704e+07	7.91263e+06	6.29963e+06	2.10526e+06
P398	diisopropylethylamine	9.6567e+07	9.59707e+07	1.02016e+08	9.86512e+07	5.81079e+07	7.09737e+07	7.16521e+07	1.11271e+08	1.11209e+08	7.65854e+07	7.64795e+07	7.1864e+07
P3995		2.46167e+07	1.07054e+07	6.077e+06	1.44203e+07	9.82863e+06	2.44729e+07	1.81384e+07	1.1562e+07	1.94817e+07	2.42401e+07	2.12087e+07	8.42008e+06
P4001		3.3768e+07	1.37118e+07	5.39876e+06	1.44665e+07	1.8159e+07	1.69972e+07	1.54529e+07	1.3538e+07	1.2464e+07	1.38064e+07	1.5401e+07	1.15486e+07
P4015+P7404		3.01594e+07	2.19836e+07	2.88494e+07	3.62816e+07	1.78795e+07	2.0501e+07	2.01995e+07	2.45608e+07	2.42253e+07	2.06919e+07	1.75464e+07	2.49098e+07
P4024	6-(3-hydroxybutan-2-yl)-5-(hydroxymethyl)-4-methoxy-2H-pyran-2-one	1.61777e+07	1.20717e+07	1.47609e+07	1.75857e+07	2.77105e+07	2.60158e+07	2.37901e+07	2.90274e+07	1.24521e+07	2.46672e+07	3.33385e+07	1.50948e+07
P4028		4.68894e+06	3.74941e+06	1.25053e+07	1.47738e+07	8.54513e+06	9.63571e+06	8.30349e+06	9.1584e+06	6.76228e+06	7.15259e+06	7.03098e+06	4.29721e+06
P4043	2,2'-{[2-(6-Amino-9H-purin-9-yl)ethyl]imino}diethanol	1.61537e+07	8.13638e+06	1.24525e+07	1.99074e+07	2.61683e+07	1.73106e+07	1.53794e+07	1.65158e+07	8.39744e+06	2.42219e+07	3.13479e+07	2.1998e+07
P4063		9.4082e+06	2.69187e+06	1.33364e+07	5.35171e+06	4.83695e+06	1.82658e+07	7.91294e+06	7.31299e+06	2.41737e+07	5.8391e+06	7.70988e+06	3.70049e+06
P4064	(2S,3R,4S,5S,6R)-2-{4-[(1S,3aR,4S,6aR)-4-(4-hydroxy-3,5-dimethoxyphenyl)-hexahydrofuro[3,4-c]furan-1-yl]-2,6-dimethoxyphenoxy}-6-(hydroxymethyl)oxane-3,4,5-triol	1.3725e+07	4.94474e+06	9.49231e+06	2.49245e+07	1.16002e+07	2.1945e+07	1.15068e+07	3.41069e+07	1.19179e+07	1.83659e+07	1.82163e+07	6.08045e+06
P4098	(3aS,10aR,10bR)-6,10a-Dimethyl-3-methylene-3,3a,4,5,7,8,10a,10b-octahydrofuro[3',2':6,7]cyclohepta[1,2-b]pyran-2,9-dione	1.52712e+07	8.8527e+06	7.89339e+06	1.31034e+07	7.80901e+06	4.06683e+06	9.4815e+06	1.8198e+07	2.22686e+07	1.2017e+07	1.17494e+07	6.19427e+06
P411	p-cymene	1.20081e+08	9.42182e+07	2.26597e+08	1.07644e+08	1.36099e+08	1.24089e+08	2.29537e+08	2.6879e+08	2.64309e+08	2.94412e+08	3.8532e+08	1.62101e+08
P412	1739990	2.88606e+07	3.28147e+07	3.1149e+07	3.22478e+07	3.03256e+07	2.71115e+07	3.48025e+07	3.05578e+07	2.62749e+07	3.05613e+07	2.8154e+07	5.32011e+07
P4144+P5452+P9470		1.01432e+07	2.74246e+07	1.39191e+07	5.89947e+06	1.27356e+07	1.82479e+07	9.67164e+06	1.45148e+07	1.43587e+07	1.82229e+07	1.92483e+07	1.25322e+07
P4163		1.42281e+07	1.39847e+07	1.41995e+07	1.90507e+07	1.97291e+07	1.51457e+07	6.80169e+06	1.40703e+07	8.85754e+06	1.18613e+07	1.39592e+07	1.13834e+07
P4165	(4-Oxidohexahydro-1H-pyrrolizin-1-yl)methyl 2,3-dihydroxy-2-isopropylbutanoate	1.65778e+07	6.64467e+06	2.10518e+07	2.73323e+07	1.53023e+07	2.85407e+07	2.48035e+07	1.32631e+07	1.81834e+07	1.68392e+07	1.84931e+07	2.12569e+07
P4174+P7090		2.2249e+07	1.55654e+07	3.83479e+06	5.09614e+07	3.91349e+07	1.75589e+07	4.28425e+07	3.5561e+07	2.25252e+07	2.56492e+07	3.15758e+07	8.25881e+06
P4177	Choline	1.63789e+07	1.41549e+07	9.78659e+06	2.34696e+07	2.98016e+07	1.38045e+07	1.83633e+07	2.13264e+07	1.98447e+07	2.00704e+07	2.08899e+07	1.52883e+07
P4178	N-isobutylformamide	2.03719e+07	1.95837e+07	1.67567e+07	2.46184e+07	2.08381e+07	2.04636e+07	2.59131e+07	2.30431e+07	2.20705e+07	2.46686e+07	2.27674e+07	1.55106e+07
P4205+P8277		1.59001e+07	1.3394e+07	1.96083e+07	1.5074e+07	1.36064e+07	1.33285e+07	1.74204e+07	2.41441e+07	2.17017e+07	1.46692e+07	2.57338e+07	9.406e+06
P4211	2,6-Di-tert-butyl-1,4-benzoquinone	4.04271e+06	1.2463e+07	1.26974e+07	1.78228e+07	2.95323e+07	1.32692e+07	1.18792e+07	1.16686e+07	5.2772e+06	1.58818e+07	1.91398e+07	1.16448e+07
P422	NP-015980	1.04626e+08	1.95498e+08	2.66162e+07	1.10769e+08	3.56098e+08	1.41317e+08	3.68556e+07	4.50975e+07	1.12033e+08	9.90962e+07	1.08306e+08	1.40688e+08
P424	DL-Alanine	7.21627e+07	1.04672e+08	6.37301e+07	1.913e+08	4.62436e+07	7.99161e+07	1.33388e+08	9.1247e+07	8.5286e+07	1.02387e+08	6.74584e+07	9.21357e+07
P425	Triethyl 5-oxo-3-pentyl-2,2,4-pyrrolidinetricarboxylate	6.90319e+07	8.58071e+07	7.97195e+07	2.80905e+06	3.86303e+07	8.09922e+07	3.12809e+07	6.47644e+07	9.78076e+07	2.32023e+07	1.53441e+07	1.81744e+06
P4269		2.18129e+07	1.94368e+07	2.32006e+07	2.83014e+07	1.64567e+07	1.87346e+07	1.62526e+07	2.1131e+07	1.91268e+07	1.9084e+07	1.75228e+07	1.76053e+07
P427	5-(6-hydroxy-6-methyloctyl)-2,5-dihydrofuran-2-one	1.36167e+08	3.50318e+08	2.55038e+08	1.2278e+08	9.32773e+07	6.70908e+07	1.04096e+08	2.13602e+08	8.12378e+07	1.00967e+08	1.60462e+08	5.36773e+07
P4270		1.73434e+07	1.78509e+07	1.48453e+07	2.30421e+07	1.88429e+07	2.01163e+07	2.31009e+07	2.33372e+07	2.0695e+07	2.1074e+07	2.19859e+07	1.28178e+07
P4284	o-Methylacetophenone	2.6797e+07	1.59969e+07	2.58194e+07	2.45218e+07	1.69876e+07	1.72099e+07	2.02156e+07	2.58692e+07	2.40927e+07	2.35315e+07	2.47383e+07	1.54319e+07
P4298+P5011		3.42288e+07	6.0179e+06	9.6112e+06	1.79125e+07	1.33356e+07	1.94175e+07	1.8195e+07	1.90216e+07	1.17084e+07	1.40038e+07	4.18261e+07	2.04076e+07
P4316		2.03591e+07	2.26634e+07	1.81398e+07	2.40519e+07	1.70471e+07	1.36431e+07	1.54058e+07	1.91442e+07	2.79457e+07	1.60454e+07	2.12015e+07	1.44599e+07
P4356	2,6-Di-tert-butylphenol	8.73136e+06	6.68049e+06	6.36826e+06	9.87854e+06	9.6864e+06	9.72397e+06	9.71366e+06	1.12066e+07	8.96113e+06	9.74759e+06	1.03441e+07	7.37363e+06
P436	Desmanthin-1	7.27655e+07	6.89318e+07	1.01473e+08	4.8123e+07	3.94489e+07	1.37182e+08	4.1981e+07	1.36247e+08	1.10714e+08	1.24325e+08	1.17031e+08	8.2972e+07
P4382	Pestarhamnose B	2.71947e+07	1.61882e+07	2.61249e+07	2.41907e+07	1.23145e+07	1.87363e+07	2.07347e+07	2.32132e+07	2.39777e+07	2.138e+07	2.32841e+07	1.42504e+07
P4391	Not named	1.28002e+07	5.48826e+06	8.54786e+06	1.65986e+07	1.03971e+07	1.68421e+07	1.22571e+07	3.11314e+07	1.18959e+07	1.70133e+07	1.67483e+07	4.54952e+06
P4407		1.18995e+07	1.43618e+07	1.12748e+07	2.21799e+07	8.53513e+06	1.61472e+07	1.15475e+07	1.85699e+07	1.17123e+07	1.59445e+07	1.77526e+07	9.16719e+06
P4417+P4647		1.82098e+07	1.95387e+07	1.80219e+07	3.03367e+07	5.39161e+07	8.2417e+06	2.58028e+07	2.36769e+07	1.29757e+07	1.63798e+07	1.9158e+07	4.73373e+06
P4423		4.93964e+06	3.90382e+06	8.89803e+06	1.3954e+07	4.93255e+06	7.51843e+06	7.58775e+06	1.71031e+07	9.822e+06	1.20092e+07	1.19468e+07	3.67544e+06
P4437	N,N-Dimethyl-N'-[4-(methylamino)-4-oxobutyl]hexanediamide	2.12291e+07	2.24291e+07	1.58372e+07	2.48237e+07	2.00208e+07	2.09643e+07	2.53634e+07	2.23472e+07	2.35435e+07	2.31583e+07	2.32494e+07	1.55889e+07
P447	(2S,3R,4R,5S,6S)-2-{[2-(3,4-dihydroxyphenyl)-5,7-dihydroxy-4-oxo-4H-chromen-3-yl]oxy}-3,5-dihydroxy-6-methyloxan-4-yl 3,4,5-trihydroxybenzoate	5.33879e+07	3.63872e+07	4.48528e+07	4.59174e+07	4.25019e+07	4.93967e+07	2.89685e+07	6.58007e+07	7.016e+07	4.8473e+07	3.36808e+07	4.43136e+07
P449		2.4429e+08	2.10587e+08	1.55908e+08	1.20301e+08	1.43773e+08	8.55951e+07	1.53844e+08	2.29831e+08	8.05071e+07	2.1317e+08	3.64853e+08	6.0455e+07
P450	Coumarin	9.199e+07	4.11029e+07	3.8127e+07	8.63575e+07	3.7293e+07	1.37048e+08	5.43439e+07	8.74997e+07	1.98735e+08	8.89984e+07	1.10438e+08	5.46718e+07
P4507	2-Hydroxy-N-{(2S)-3-hydroxy-1-oxo-1-[4-(2-pyrimidinyl)-1-piperazinyl]-2-propanyl}-5-(1H-pyrrol-1-yl)benzamide	1.60267e+07	1.11144e+07	1.77006e+07	2.12872e+07	1.83411e+07	1.54197e+07	2.22746e+07	2.04338e+07	1.36018e+07	1.92123e+07	2.13735e+07	1.08043e+07
P4509		1.97624e+07	1.91604e+07	1.88459e+07	2.36214e+07	2.30767e+07	2.5766e+07	2.12908e+07	2.13634e+07	2.23997e+07	2.20182e+07	2.34284e+07	1.55024e+07
P4514+P7948		8.50076e+06	5.33193e+06	1.02418e+07	3.09852e+06	9.60373e+06	7.24503e+06	3.39388e+07	1.41237e+07	1.37546e+07	3.29687e+06	8.24254e+06	7.47788e+06
P4556	NP-003459	2.22935e+07	1.41965e+07	2.73732e+07	1.73803e+07	2.30268e+07	2.46254e+07	2.53348e+07	2.09462e+07	2.2636e+07	1.54757e+07	1.60906e+07	1.23419e+07
P456+P8272		1.94976e+08	1.52657e+08	2.20077e+08	3.27579e+07	1.50586e+08	1.53333e+08	1.10782e+08	2.16567e+08	1.67253e+08	1.56326e+08	1.9556e+08	7.32468e+07
P4565+P7578		5.23218e+06	2.09846e+07	1.78266e+07	1.96496e+07	2.66847e+07	1.65094e+07	1.72453e+07	1.00158e+07	1.68153e+07	1.49668e+07	1.42483e+07	1.45433e+07
P4573		1.50786e+07	1.25657e+07	1.52787e+07	1.97238e+07	9.29944e+06	8.75814e+06	1.14244e+07	1.36512e+07	1.28364e+07	9.11515e+06	9.13738e+06	1.35909e+07
P4576	N-Feruloylglycine	1.1285e+07	7.55565e+06	2.57023e+07	5.74856e+06	2.66207e+07	8.98897e+06	7.80836e+06	4.9286e+06	7.65093e+06	1.34725e+07	1.40395e+07	9.86129e+06
P4596	ethylbenzoate	7.38387e+06	1.5909e+07	1.68855e+07	2.00842e+07	2.64772e+07	1.58692e+07	1.7327e+07	1.51042e+07	1.46843e+07	1.74055e+07	1.86293e+07	1.38474e+07
P4613		5.08043e+06	8.17586e+06	4.42482e+06	1.05744e+07	9.84554e+06	4.23481e+06	2.66947e+07	9.57079e+06	5.80604e+06	4.1711e+06	1.19831e+07	4.27126e+06
P4646		1.09463e+07	4.54149e+06	1.50117e+07	4.39146e+06	3.31575e+06	8.9129e+06	3.9962e+06	1.48113e+07	3.7137e+06	1.21066e+07	1.20209e+07	4.05923e+06
P4654+P8044		6.61235e+06	6.22723e+06	5.57585e+06	8.78366e+06	1.00708e+07	6.55502e+06	5.4916e+06	1.04097e+07	6.97863e+06	1.04799e+07	6.52203e+06	6.72824e+06
P4664		2.78299e+07	1.41577e+07	4.18111e+06	9.0124e+06	2.34367e+07	2.14195e+07	9.44014e+06	5.49232e+06	3.6646e+06	1.1538e+07	1.19044e+07	7.01901e+06
P4688		1.59485e+07	1.76466e+07	1.41462e+07	2.46305e+07	1.60543e+07	1.82356e+07	2.0169e+07	2.14125e+07	2.00638e+07	1.93004e+07	1.95702e+07	1.20718e+07
P469+P5604		1.38614e+08	3.95487e+07	1.11151e+08	4.02007e+07	3.26643e+07	4.44252e+07	4.30239e+07	3.15629e+07	5.39555e+07	5.67275e+07	4.37693e+07	2.32258e+08
P47	Isophorone	4.24261e+08	2.1338e+08	1.10948e+09	1.20438e+09	2.53375e+09	4.05051e+08	2.14789e+09	3.56961e+08	1.84691e+09	1.08155e+09	2.75936e+08	8.98399e+08
P4705		1.72597e+07	1.39737e+07	1.01827e+07	1.15654e+07	1.22787e+07	1.90265e+07	1.28213e+07	1.09133e+07	9.81651e+06	8.30791e+06	1.0976e+07	1.24042e+07
P4714	UNII:X3FZE77O60	1.9045e+07	2.27703e+07	1.58678e+07	1.72093e+07	1.59456e+07	1.5372e+07	1.85714e+07	2.62806e+07	1.28549e+07	2.03397e+07	2.32717e+07	8.1304e+06
P472		1.53059e+08	8.27194e+07	5.49084e+07	7.74021e+07	1.67763e+08	1.32709e+08	8.66855e+07	8.34558e+07	1.15165e+08	1.27821e+08	1.6205e+08	5.70283e+07
P4734	Vanillin	1.05008e+07	1.26471e+07	2.24746e+07	1.55142e+07	1.51243e+07	2.09192e+07	1.89672e+07	1.31065e+07	2.47207e+07	2.22782e+07	1.82707e+07	1.34299e+07
P480	Hydroxythiovardenafil	5.68079e+07	4.90179e+07	1.78368e+08	4.60386e+07	9.83876e+07	1.64537e+08	1.07259e+08	1.47415e+08	8.63233e+07	6.17592e+07	7.86485e+07	1.22544e+07
P4803+P7266		1.47682e+07	1.22509e+07	1.05071e+07	2.14381e+07	1.27179e+07	1.44695e+07	2.16146e+07	2.04493e+07	1.66665e+07	1.10729e+07	1.51765e+07	7.69745e+06
P4812+P7876		9.13025e+06	2.73376e+06	2.48445e+06	2.6398e+06	7.05801e+06	3.79966e+06	7.06922e+06	4.32408e+06	3.12259e+06	5.76047e+06	3.40415e+06	1.79286e+07
P4824	4-(1-Piperidinyl)butanamide	1.32796e+07	1.07037e+07	2.13517e+07	2.82379e+07	1.31172e+07	1.38251e+07	1.40602e+07	1.37649e+07	1.98147e+07	1.17876e+07	1.35696e+07	1.54317e+07
P4865	Choline	1.23309e+07	8.84504e+06	4.27787e+06	2.42575e+07	2.43062e+07	9.87687e+06	1.83989e+07	1.78411e+07	1.00739e+07	1.40007e+07	1.57051e+07	8.80073e+06
P4871		1.50789e+07	1.18364e+07	2.48234e+07	2.09966e+07	1.12042e+07	7.51272e+06	1.02842e+07	6.37566e+06	5.19805e+06	1.59368e+07	1.39742e+07	1.1692e+07
P4875		1.67587e+07	1.12195e+07	6.29023e+06	3.9787e+06	3.65138e+06	5.77333e+06	1.68911e+07	9.57365e+06	1.01142e+07	4.60763e+06	5.02928e+06	2.95284e+06
P4876	Decanamide	1.71679e+07	1.47151e+07	1.25707e+07	1.23809e+07	1.2152e+07	1.05033e+07	1.00124e+07	1.38857e+07	1.13082e+07	1.11664e+07	1.45541e+07	9.00257e+06
P4887	5-(6-hydroxy-6-methyloctyl)-2,5-dihydrofuran-2-one	1.76068e+07	9.52546e+06	9.77831e+06	1.65376e+07	1.33677e+07	9.22421e+06	1.74433e+07	8.35948e+06	6.04928e+06	1.35059e+07	1.79171e+07	1.71898e+07
P4900		2.41144e+07	2.07556e+07	1.89808e+07	2.38175e+07	2.01357e+07	2.2532e+07	2.24994e+07	2.36252e+07	2.04387e+07	2.12515e+07	2.2385e+07	1.329e+07
P4902	Choline	7.01828e+06	9.52199e+06	3.75152e+06	1.28372e+07	1.81082e+07	6.03336e+06	7.08996e+06	7.80912e+06	8.3603e+06	8.93052e+06	1.02644e+07	5.48246e+06
P4905+P5969		3.49036e+07	3.50604e+07	2.70896e+07	3.59295e+07	3.22578e+07	3.59165e+07	3.81023e+07	3.53907e+07	3.55565e+07	3.70758e+07	1.993e+07	2.36423e+07
P4934+P7893+P9711		8.17646e+06	5.98417e+06	1.39538e+07	2.92249e+07	1.18588e+07	1.25451e+07	4.47615e+06	1.29583e+07	6.51252e+06	1.23526e+07	1.46941e+07	7.67212e+06
P497		8.97876e+07	1.26326e+08	1.91309e+08	2.44387e+08	9.19358e+07	2.61929e+08	1.3321e+08	2.68228e+08	2.22266e+08	2.1965e+08	1.2204e+08	6.8088e+07
P4989	Benzaldehyde	1.70102e+07	1.35258e+07	1.31699e+07	1.52222e+07	1.74883e+07	1.78077e+07	1.32505e+07	1.48471e+07	1.21163e+07	1.66827e+07	1.574e+07	1.21531e+07
P5	Oleamide	9.064e+09	8.55804e+09	1.01604e+10	1.37622e+10	3.1595e+09	9.13655e+09	7.77235e+09	1.01119e+10	9.37069e+09	9.00767e+09	9.0398e+09	8.15959e+09
P502	FL64DBGM0001_a	2.55757e+08	7.04815e+07	1.51149e+08	1.89773e+08	1.39042e+08	1.47462e+08	1.47265e+08	1.54176e+08	1.18012e+08	1.30902e+08	1.40046e+08	1.00792e+08
P503	3-(1â€²-Hydroxypentyl)phenol	1.27661e+08	1.3873e+08	1.19211e+08	1.19009e+08	1.44838e+08	1.15412e+08	1.17217e+08	1.40776e+08	1.6086e+08	2.25313e+08	1.45178e+08	2.16758e+08
P5057	(Hydroxyethyl)methacrylate	1.30238e+07	2.18406e+07	5.37838e+06	1.21929e+07	2.31919e+07	7.09127e+06	9.74201e+06	1.44893e+07	2.17105e+07	1.54111e+07	1.59475e+07	1.28392e+07
P5079	1-Decyl-N,N-diethyl-3-piperidinecarboxamide	8.6036e+06	8.76855e+06	9.86061e+06	1.15628e+07	7.5893e+06	1.15511e+07	8.75157e+06	9.79141e+06	8.2726e+06	6.65892e+06	9.39675e+06	1.63799e+07
P5086	1792084	6.01679e+06	7.83487e+06	9.25896e+06	6.32762e+06	2.29914e+07	9.27101e+06	1.02012e+07	4.86613e+06	7.4575e+06	9.87479e+06	1.14938e+07	8.00658e+06
P5091		9.97416e+06	7.16755e+06	5.98006e+06	1.58714e+07	2.29506e+07	9.18963e+06	1.2575e+07	1.8143e+07	7.50854e+06	1.41991e+07	1.4901e+07	6.63891e+06
P5102		9.49529e+06	6.31009e+06	2.31439e+07	4.18261e+06	5.43978e+06	2.39563e+07	4.38014e+06	8.37575e+06	1.51144e+07	9.74022e+06	1.15608e+07	7.58789e+06
P511	p-cymene	6.80788e+07	2.13908e+08	2.41826e+08	2.5154e+08	3.02085e+08	1.98322e+08	2.34069e+08	1.24553e+08	2.26097e+08	1.82323e+08	1.67286e+08	1.67133e+08
P5127	Lipoamide C	2.16795e+07	1.82875e+07	1.73387e+07	2.04505e+07	1.82836e+07	1.98535e+07	2.02311e+07	2.07744e+07	1.92106e+07	1.94643e+07	1.96871e+07	1.29778e+07
P513	Erucamide	2.3371e+07	1.90996e+07	2.69983e+07	7.18755e+07	3.46184e+07	3.35636e+07	2.26032e+07	2.94272e+07	1.24351e+07	2.63414e+07	2.31973e+07	1.28959e+07
P5188+P5834		4.33556e+07	2.9967e+07	3.11816e+07	1.89129e+07	3.19449e+07	3.66104e+07	2.88293e+07	1.3352e+07	2.59356e+07	2.54407e+07	2.48915e+07	1.91551e+07
P519	1-tert-butylcyclopenta-1,3-diene	3.28111e+07	8.37656e+07	1.18119e+08	8.24588e+07	2.97126e+08	3.23918e+07	1.61483e+08	3.04752e+07	1.31354e+08	7.92236e+07	2.12542e+07	8.01882e+07
P5192	EI-1941-1	1.88001e+07	1.25883e+07	1.32677e+07	1.98972e+07	2.2278e+07	1.31562e+07	1.12695e+07	1.25042e+07	9.27059e+06	1.34974e+07	1.30095e+07	1.09323e+07
P52	Myristamine oxide	1.25804e+08	1.06258e+08	9.01845e+07	1.14523e+08	1.31682e+08	1.1287e+08	1.11957e+08	1.19419e+08	8.84875e+07	1.15794e+08	9.94696e+07	4.74759e+08
P5208	6-(3,5-Dimethyl-piperidin-1-ylmethyl)-N-phenyl-[1,3,5]triazine-2,4-diamine	9.8481e+06	5.1216e+06	1.39406e+07	3.59799e+06	1.44644e+07	3.28781e+06	6.22919e+06	7.41827e+06	2.09433e+07	2.41085e+07	5.30893e+06	1.21607e+07
P521	3,4,2',4',6'-Pentahydroxydihydrochalcone	1.56261e+08	1.25394e+08	1.51672e+08	2.83641e+07	1.17457e+08	3.10215e+08	5.6148e+07	1.73635e+08	4.68642e+07	1.11971e+08	1.11736e+08	6.24303e+07
P5225	1,3,4,6-Tetra-O-acetyl-2-deoxy-2-(propionylamino)hexopyranose	2.38295e+07	1.15148e+07	5.61498e+06	1.002e+07	1.1814e+07	1.12334e+07	1.16207e+07	7.83904e+06	9.88618e+06	9.62514e+06	1.06971e+07	7.29513e+06
P524	3-(Adenin-9-yl)-(RS)-alanine	2.40376e+07	6.1627e+07	3.91069e+07	8.33713e+07	2.93436e+08	2.31249e+07	7.55422e+07	2.08288e+07	7.63632e+07	3.67606e+07	7.19539e+06	6.91009e+07
P526	Caprolactam	2.03496e+08	1.71618e+08	2.81855e+08	2.19674e+08	1.87949e+08	1.74575e+08	2.12239e+08	2.31903e+08	2.40312e+08	1.38554e+08	1.77118e+08	1.75218e+08
P53	Cytospolide H	3.02995e+08	1.92321e+09	4.96125e+08	5.03667e+07	6.90208e+08	1.29756e+09	3.47761e+08	2.17415e+09	1.09374e+09	6.96354e+08	4.89649e+08	5.71555e+07
P535	NP-021292	7.63355e+07	5.93228e+07	6.3249e+07	1.06895e+08	8.70992e+07	1.08749e+08	9.52863e+07	1.25786e+08	8.90594e+07	7.84164e+07	1.01506e+08	6.01163e+07
P5358+P6089+P7104		4.59921e+06	8.50549e+06	9.96192e+06	1.01681e+07	6.45001e+06	1.82278e+07	9.73045e+06	5.28687e+06	9.59731e+06	5.39641e+06	6.20049e+06	7.29922e+06
P539	D-glycero-D-manno-Heptose1-phosphate	1.08507e+08	1.42463e+08	1.79226e+08	1.06629e+08	1.53021e+08	3.74636e+07	7.54895e+07	1.31326e+08	2.76209e+08	1.66359e+08	9.3912e+07	7.70807e+07
P5414		6.43701e+06	7.53731e+06	6.74781e+06	7.04482e+06	6.81773e+06	1.38645e+07	6.89475e+06	8.50777e+06	8.48647e+06	1.30368e+07	8.125e+06	5.6223e+06
P542	alpha-D-Xylose1-phosphate	5.36901e+07	3.10354e+07	1.25865e+08	5.12541e+07	6.25896e+07	4.73555e+07	6.97268e+07	9.36406e+07	3.16886e+07	4.17425e+07	4.05699e+07	1.2312e+07
P547		2.41153e+08	2.1545e+08	2.11798e+08	2.50222e+08	2.10772e+08	2.48053e+08	2.30357e+08	2.45553e+08	2.37828e+08	2.53342e+08	2.39788e+08	1.62855e+08
P55+P947		2.95098e+08	3.50657e+08	3.26628e+08	3.4861e+08	6.52243e+08	1.75449e+08	3.02917e+08	2.60936e+08	2.79983e+08	1.09256e+09	1.14132e+09	1.6484e+09
P5500		6.16062e+06	8.4411e+06	9.46765e+06	5.44824e+06	6.54927e+06	6.88558e+06	5.17114e+06	9.14143e+06	5.28327e+06	1.08098e+07	1.22689e+07	5.35302e+06
P5524		1.08929e+07	1.17091e+07	1.4055e+07	2.05904e+07	7.96039e+06	1.10366e+07	1.09214e+07	8.52707e+06	1.16401e+07	1.14751e+07	1.13689e+07	1.24592e+07
P5534+P7299		1.35e+07	1.0153e+07	6.83697e+06	5.84666e+06	9.3297e+06	8.23786e+06	7.66639e+06	9.52265e+06	6.58932e+06	7.83064e+06	1.01851e+07	4.68736e+06
P5577		2.70393e+06	1.17616e+07	1.10753e+07	1.29113e+07	1.32227e+07	8.74734e+06	1.23723e+07	1.34142e+07	9.65656e+06	1.26468e+07	1.55641e+07	7.20555e+06
P5618	5-AMINO-6-CYCLOHEXYL-4-HYDROXY-2-ISOPROPYL-HEXANOIC ACID	1.14351e+07	7.90872e+06	9.22966e+06	1.38348e+07	1.29817e+07	9.49549e+06	1.20292e+07	7.44649e+06	5.71523e+06	1.34756e+07	1.45777e+07	1.42467e+07
P562	4-Amino-2-hydrazino-6-methyl-5,8-dihydropyrido[2,3-d]pyrimidin-7(6H)-one	3.02545e+07	2.6984e+08	9.20552e+07	1.32996e+08	1.7627e+08	2.75579e+07	5.91192e+07	4.06712e+07	5.41452e+07	8.4432e+07	9.2933e+07	5.32233e+07
P5651	6-(4-Methylphenyl)-8-phenyl-8,9-dihydro-7H-pyrimido[4,5-b][1,4]diazepine-2,4-diamine	1.18494e+07	9.82355e+06	9.84387e+06	1.31129e+07	1.35711e+07	1.24397e+07	9.59709e+06	1.19716e+07	9.12966e+06	1.25402e+07	1.23233e+07	7.81446e+06
P5672+P7613		1.04814e+07	1.16475e+07	1.33851e+07	1.61044e+07	1.67518e+07	1.43765e+07	1.30003e+07	1.54015e+07	6.69333e+06	1.79932e+07	2.04576e+07	1.01473e+07
P5677	N-Tetradecenoyl-L-homoserine lactone	1.36125e+07	1.37973e+07	1.31823e+07	1.65564e+07	1.40228e+07	1.40806e+07	1.31875e+07	1.39744e+07	1.18747e+07	1.50011e+07	1.65485e+07	1.04474e+07
P568	(2S,3R,4S,5S,6R)-3,4,5-trihydroxy-6-(hydroxymethyl)oxan-2-yl (4aS,6aS,6bR,9R,10R,11R,12aR)-10,11-dihydroxy-9-(hydroxymethyl)-2,2,6a,6b,9,12a-hexamethyl-1,2,3,4,4a,5,6,6a,6b,7,8,8a,9,10,11,12,12a,12b,13,14b-icosahydropicene-4a-carboxylate	1.42857e+08	5.0795e+07	1.98649e+08	1.85944e+08	8.86091e+07	2.82945e+08	1.11607e+08	1.55774e+08	6.69274e+07	1.08614e+08	1.26144e+08	5.46126e+07
P5695+P94		8.96506e+08	4.24306e+08	4.40269e+08	4.58051e+08	3.21466e+08	1.69753e+08	4.19431e+08	1.22935e+08	5.17442e+08	6.43441e+08	4.21109e+08	1.05531e+09
P570	Styrene	1.83945e+07	4.99994e+07	3.8747e+07	4.4937e+07	8.91236e+07	1.47606e+07	7.62557e+07	1.50134e+07	6.28408e+07	3.80394e+07	1.1129e+07	3.09622e+07
P572	(3aR,4S,6R,11aR)-6,9-Dihydroxy-6,10-dimethyl-3-methylene-2,7-dioxo-2,3,3a,4,5,6,7,8,9,11a-decahydrocyclodeca[b]furan-4-yl methacrylate	2.6698e+07	2.99672e+07	3.48982e+07	5.85531e+07	2.91922e+07	1.84807e+07	4.49822e+07	5.15155e+07	2.35443e+07	3.72242e+07	4.32432e+07	2.4196e+07
P574	Dibutyl phthalate	2.32234e+08	1.95918e+08	1.88578e+08	2.48645e+08	1.96348e+08	4.5674e+07	1.67803e+08	2.10638e+08	1.96011e+08	2.32593e+08	2.11787e+08	1.89424e+08
P5755	5-(Hexanoylamino)pentanoic acid	1.66747e+07	1.57698e+07	1.72406e+07	1.88207e+07	1.5485e+07	1.75984e+07	1.78299e+07	1.61526e+07	1.60312e+07	1.7462e+07	1.60073e+07	1.11071e+07
P580+P9815		1.50305e+08	2.61299e+08	1.73153e+08	1.67549e+08	1.1876e+08	1.69267e+08	2.66865e+08	1.90794e+08	1.53379e+08	1.18183e+08	1.01299e+08	5.53278e+07
P5831		1.41535e+07	1.34804e+07	1.3529e+07	1.76596e+07	8.07841e+06	1.6617e+07	1.55744e+07	1.59963e+07	1.60583e+07	1.38368e+07	1.56501e+07	9.78167e+06
P5853		8.32858e+06	8.58399e+06	6.02521e+06	1.62737e+07	7.82612e+06	3.56253e+06	1.04772e+07	1.08571e+07	7.2516e+06	1.18041e+07	8.8217e+06	7.83166e+06
P5891		4.53717e+06	3.90276e+06	4.19362e+06	5.11941e+06	5.22121e+06	4.30158e+06	3.59328e+06	5.5108e+06	4.38967e+06	3.85493e+06	3.95011e+06	3.59993e+06
P5892+P871		3.2867e+07	2.20797e+07	5.29675e+06	3.93674e+07	2.4436e+07	1.64675e+07	1.23898e+07	1.32625e+07	4.30924e+06	5.29573e+07	6.37995e+07	2.74207e+07
P5909	R-121919	9.70191e+06	4.83e+06	1.18102e+07	3.40251e+06	1.50988e+07	3.88068e+06	6.25253e+06	7.63248e+06	1.83548e+07	1.71801e+07	6.09793e+06	1.18726e+07
P591		1.44388e+08	1.70219e+08	1.11332e+08	1.57866e+08	1.65199e+08	1.9207e+08	1.29451e+08	1.72594e+08	1.58732e+08	1.45343e+08	2.01577e+08	9.50567e+07
P5914	Nigrescin	1.117e+07	8.22845e+06	1.91998e+07	7.75812e+06	1.04866e+07	1.48669e+07	6.97783e+06	1.08471e+07	1.02722e+07	7.271e+06	8.97569e+06	7.47323e+06
P5918+P6242		2.38674e+07	1.69003e+07	2.70484e+07	1.55553e+07	2.10205e+07	1.90299e+07	1.90533e+07	2.19198e+07	2.01751e+07	2.49956e+07	2.17262e+07	1.25656e+07
P5936	(4R,5S)-5-hydroxyhexan-4-olide	1.03388e+07	1.32073e+07	4.95865e+06	1.04832e+07	1.86705e+07	6.68359e+06	7.64705e+06	1.38499e+07	7.58597e+06	1.51062e+07	1.60457e+07	8.56945e+06
P5967	Octadecanamine	1.05599e+07	1.0532e+07	9.90441e+06	1.28931e+07	1.04172e+07	1.06515e+07	1.22641e+07	1.3607e+07	9.9183e+06	1.26078e+07	1.16208e+07	7.46752e+06
P5990	Terezine H	1.99179e+07	1.72198e+07	8.81274e+06	9.26671e+06	1.54623e+07	1.03208e+07	8.87737e+06	1.09264e+07	7.96125e+06	1.21031e+07	1.34834e+07	7.94367e+06
P6003		1.25835e+07	7.6153e+06	6.28203e+06	1.0083e+07	7.21676e+06	1.39665e+07	1.59134e+07	1.55464e+07	1.36184e+07	1.48181e+07	1.40324e+07	9.56454e+06
P606	Cumene, 2,4-dimethyl-	2.67803e+07	9.42476e+07	8.64072e+07	2.56078e+08	8.85288e+07	1.64283e+08	1.6662e+08	2.82973e+08	1.2934e+08	1.7829e+08	1.53727e+08	1.27425e+08
P6080		1.38808e+07	1.24581e+07	1.308e+07	8.19654e+06	1.02973e+07	2.78566e+06	9.00455e+06	1.14597e+07	1.56248e+07	3.81246e+06	1.25347e+07	8.91313e+06
P6085		1.12416e+07	1.53682e+07	1.30925e+07	1.34599e+07	1.58877e+07	1.12343e+07	1.38178e+07	1.37951e+07	1.19071e+07	1.17033e+07	1.19787e+07	6.83027e+06
P610	Mesitaldehyde	2.37085e+08	1.39331e+08	2.36432e+08	2.26359e+08	1.46734e+08	1.53258e+08	1.81029e+08	2.1095e+08	2.15156e+08	1.90723e+08	2.04231e+08	1.18019e+08
P6105+P662		1.58451e+08	1.68981e+08	1.49379e+08	2.15792e+08	1.77271e+08	1.76568e+08	1.71598e+08	1.91451e+08	1.93163e+08	1.85052e+08	1.77642e+08	1.13241e+08
P6107		7.12965e+06	5.18707e+06	5.40648e+06	5.896e+06	5.51996e+06	1.36075e+07	9.25902e+06	1.07938e+07	1.00517e+07	9.43583e+06	1.21287e+07	5.37594e+06
P612	Hex-1-enylbenzene	8.72504e+06	1.26126e+08	1.18735e+08	8.7917e+07	1.07137e+08	1.78523e+08	1.62442e+08	1.03324e+08	1.20781e+08	2.03932e+08	2.50342e+08	1.79002e+08
P6138	Caprolactam	1.32711e+07	1.29244e+07	1.09923e+07	1.56986e+07	1.19442e+07	1.46602e+07	1.56054e+07	1.49547e+07	1.43183e+07	1.39545e+07	1.35846e+07	9.34108e+06
P6155	(+/-)-6-Hydroxy-3-oxo-alpha-ionone	1.9202e+07	5.26223e+06	7.24071e+06	5.99626e+06	7.74203e+06	5.91544e+06	8.36355e+06	4.21603e+06	5.17862e+06	5.06168e+06	5.71795e+06	4.69429e+06
P6156	Piceol	1.005e+07	7.77923e+06	1.25133e+07	1.8284e+07	1.22453e+07	1.62447e+07	1.41362e+07	9.06381e+06	1.06658e+07	1.04603e+07	1.27283e+07	1.26655e+07
P6158	L-Tyrosine	1.91832e+07	9.74605e+06	6.27628e+06	7.69932e+06	1.04901e+07	6.39438e+06	6.10673e+06	1.04423e+07	8.00922e+06	1.14705e+07	1.009e+07	8.29492e+06
P6167	DL-Glutaryl Carnitine	5.22467e+06	2.77947e+06	4.32678e+06	8.5995e+06	4.80524e+06	5.36064e+06	1.64792e+06	5.55309e+06	4.33042e+06	4.761e+06	4.57581e+06	3.67891e+06
P6170		1.17201e+07	8.78599e+06	5.16784e+06	6.45529e+06	9.90472e+06	9.66328e+06	6.62578e+06	9.86294e+06	1.01627e+07	9.6823e+06	9.33606e+06	7.08481e+06
P618+P964		1.44673e+08	8.05199e+07	1.29175e+08	7.25368e+07	8.639e+07	2.16884e+08	6.47978e+07	5.2119e+07	6.34859e+07	7.52397e+07	7.86134e+07	1.32879e+08
P6243	Dicyclohexylamine	7.65551e+06	5.30235e+06	1.0294e+07	2.00132e+07	4.76661e+06	6.61133e+06	6.53475e+06	6.66271e+06	7.10493e+06	6.85465e+06	7.01908e+06	4.88818e+06
P6264		1.48554e+07	1.45371e+07	9.93195e+06	1.70675e+07	1.16408e+07	1.5802e+07	1.58493e+07	1.73424e+07	1.4556e+07	1.59785e+07	1.6499e+07	9.72585e+06
P6364		8.59816e+06	9.87289e+06	6.67068e+06	1.32881e+07	7.66173e+06	9.13891e+06	1.26992e+07	1.2222e+07	1.10405e+07	9.41341e+06	9.03413e+06	5.65288e+06
P6387		5.33854e+06	1.47594e+07	4.11851e+06	1.18628e+07	1.68562e+07	8.4001e+06	7.5111e+06	1.51981e+07	9.97049e+06	1.74978e+07	1.6554e+07	9.81367e+06
P640	Xylaric acid A	5.93238e+07	1.48248e+08	3.52754e+07	4.59565e+07	2.43304e+08	8.1945e+07	3.17088e+07	4.34476e+07	1.0242e+08	5.37769e+07	5.66328e+07	1.0244e+08
P6453+P9015		1.12671e+07	9.67284e+06	1.48051e+07	1.50304e+07	1.11568e+07	1.09592e+07	1.23612e+07	1.43091e+07	1.32249e+07	9.43259e+06	1.20598e+07	1.17854e+07
P6492		6.59007e+06	5.02089e+06	2.93831e+06	1.29854e+07	1.30805e+07	4.66118e+06	7.73665e+06	8.7564e+06	5.73831e+06	9.94245e+06	7.03335e+06	3.30765e+06
P652	4-(2-Carboxyethyl)-2-methoxyphenyl beta-D-glucopyranosiduronic acid	1.56456e+08	6.23646e+07	6.14286e+07	1.29586e+08	6.69296e+07	1.44429e+08	8.54746e+07	6.75997e+07	5.01259e+07	6.51751e+07	7.88431e+07	7.75847e+07
P6562	N-[2-(4-Hydroxyphenyl)ethyl]-2,6-dimethoxynicotinamide	1.71758e+07	8.23019e+06	1.11896e+07	9.74029e+06	7.20734e+06	9.22298e+06	9.92565e+06	9.75439e+06	5.59275e+06	7.91234e+06	8.59515e+06	8.23282e+06
P6565	1-methyl-4-(4-methylpiperazino)-1H-pyrazolo[3,4-d]pyrimidine	8.57863e+06	7.837e+06	1.54637e+07	5.41493e+06	7.70473e+06	1.49716e+07	1.20261e+07	9.03709e+06	1.23644e+07	1.18494e+07	1.72026e+07	1.15167e+07
P6585		9.40114e+06	1.30867e+07	6.92574e+06	5.42832e+06	9.13201e+06	4.01738e+06	9.51279e+06	1.44146e+07	3.89995e+06	1.2781e+07	1.58965e+07	2.24187e+06
P6606	5-hydroxy-2-hydroxymethyl-4H-chromen-4-one	5.14198e+06	5.2935e+06	5.59453e+06	7.88115e+06	1.27727e+07	1.68469e+07	6.88685e+06	8.82962e+06	5.47258e+06	1.14585e+07	1.44231e+07	9.34501e+06
P6658		1.08413e+07	1.17179e+07	9.53057e+06	1.2709e+07	1.09111e+07	1.19187e+07	1.3988e+07	1.22976e+07	1.26146e+07	1.23124e+07	1.17262e+07	8.48413e+06
P6665		1.03938e+07	1.1488e+07	8.54123e+06	1.44953e+07	1.09511e+07	1.18942e+07	1.35589e+07	1.266e+07	1.17629e+07	1.19279e+07	1.1191e+07	7.18319e+06
P6667		1.14486e+07	9.45631e+06	1.29337e+07	1.02519e+07	9.88817e+06	1.18656e+07	1.16705e+07	1.41671e+07	1.11259e+07	1.18307e+07	1.13629e+07	8.47515e+06
P6731		1.32603e+07	1.19802e+07	1.34714e+07	1.73667e+07	9.96979e+06	1.27976e+07	1.07524e+07	1.49872e+07	1.22003e+07	1.23942e+07	1.1551e+07	9.98863e+06
P6738		1.01909e+07	1.04293e+07	9.56755e+06	9.83712e+06	7.36848e+06	1.22008e+07	1.25831e+07	1.28444e+07	7.32966e+06	1.07196e+07	7.98681e+06	7.10735e+06
P674	Hypoglycin A	1.4204e+08	2.31713e+08	1.27108e+08	1.25933e+08	1.64682e+08	1.21797e+08	1.47641e+08	1.29056e+08	1.00031e+08	1.23567e+08	1.37086e+08	1.53596e+08
P6750+P6764		2.09616e+07	1.46771e+07	2.05143e+07	2.2219e+07	1.47323e+07	7.7538e+06	1.45627e+07	1.67214e+07	1.92349e+07	1.51462e+07	1.3828e+07	1.62185e+07
P676		1.8723e+08	1.716e+08	1.9999e+08	2.51764e+08	1.5345e+08	1.7661e+08	1.6798e+08	2.08941e+08	1.76021e+08	1.82561e+08	1.82923e+08	1.50761e+08
P6776		8.3122e+06	8.7761e+06	7.77962e+06	1.35209e+07	1.00148e+07	9.88819e+06	1.19877e+07	1.22172e+07	1.03414e+07	1.23972e+07	1.31696e+07	6.43905e+06
P6781		1.10646e+07	8.80674e+06	1.18158e+07	1.40553e+07	8.76472e+06	8.98228e+06	8.59973e+06	1.13518e+07	9.9385e+06	8.6231e+06	8.21713e+06	9.3109e+06
P6799		7.25732e+06	8.65903e+06	7.85508e+06	1.08187e+07	1.23957e+07	4.50182e+06	9.4214e+06	5.49178e+06	5.41083e+06	6.03262e+06	4.61535e+06	2.71523e+06
P683	Phthalic anhydride	2.21389e+07	2.14771e+07	2.24878e+07	2.29702e+07	2.25077e+07	2.58078e+07	1.96397e+07	2.09078e+07	2.69051e+07	2.09557e+07	2.29277e+07	6.94643e+07
P6869	6,11-Dimethylbenzo[b]naphtho[2,3-d]thiophene	5.87071e+06	6.40831e+06	1.55585e+07	9.13815e+06	5.74763e+06	7.54741e+06	8.36971e+06	8.89797e+06	8.47613e+06	7.40463e+06	5.88604e+06	4.42963e+06
P688	4-Methoxybenzaldehyde	7.33376e+07	7.74978e+07	1.17877e+08	1.96425e+08	2.2928e+08	1.6383e+08	1.31853e+08	7.77356e+07	1.11329e+08	1.06534e+08	1.17464e+08	9.29501e+07
P69+P7916		1.66223e+09	5.77788e+08	5.61769e+08	7.50335e+08	1.63805e+09	1.27426e+09	6.20897e+08	6.54002e+08	6.69702e+08	6.3997e+08	1.73565e+09	4.54971e+08
P6904	(2-phenyl-1-cyclopropenyl)benzene	1.23365e+07	1.19763e+07	1.10339e+07	1.36041e+07	1.39684e+07	1.17392e+07	1.34422e+07	1.48545e+07	1.19207e+07	1.2503e+07	1.26966e+07	9.02432e+06
P6918	(2S,3R)-2-{[{9-[(2R,3R,4S,5R)-3,4-Dihydroxy-5-(hydroxymethyl)tetrahydro-2-furanyl]-9H-purin-6-yl}(methyl)carbamoyl]amino}-3-hydroxybutanoic acid	7.19121e+06	6.93242e+06	7.59134e+06	4.84792e+06	7.1377e+06	9.64476e+06	7.51082e+06	6.31005e+06	8.86222e+06	5.71758e+06	5.17535e+06	6.15284e+06
P694		1.82482e+08	1.6306e+08	1.69981e+08	2.1356e+08	1.66451e+08	2.0075e+08	1.83464e+08	2.00613e+08	1.87322e+08	2.00199e+08	1.8938e+08	1.29148e+08
P70	2,4-Dimethyl-1-vinylbenzene	1.65167e+08	5.44195e+08	5.80864e+08	1.80192e+09	5.93363e+08	1.1698e+09	1.10432e+09	1.95059e+09	9.30819e+08	1.27779e+09	1.12241e+09	8.77903e+08
P700		1.16062e+08	2.87489e+07	1.07759e+08	2.02919e+08	1.65672e+08	1.25398e+08	1.14823e+08	1.93151e+08	1.66946e+07	1.1998e+08	1.86032e+08	2.26558e+07
P7007		3.14604e+06	3.11975e+06	2.70999e+06	3.24051e+06	3.6831e+06	3.07214e+06	3.05721e+06	3.16777e+06	2.92535e+06	3.22259e+06	3.36765e+06	2.84745e+06
P7015	Serratin	5.92592e+06	1.10244e+07	3.91401e+06	1.13065e+07	8.52875e+06	4.6994e+06	1.19061e+07	1.2806e+07	6.70389e+06	1.28847e+07	1.5833e+07	4.65824e+06
P7039	Coniferylalcohol	1.02718e+07	5.84044e+06	2.07037e+06	8.51465e+06	1.46953e+07	1.21399e+07	6.80186e+06	5.63736e+06	3.42607e+06	7.2146e+06	1.04547e+07	3.86249e+06
P7048+P8070		7.67013e+06	5.59126e+06	3.54649e+06	1.51887e+07	2.67434e+07	4.00878e+06	1.90079e+07	6.42361e+06	5.30387e+06	1.39703e+07	7.49025e+06	4.95359e+06
P705		8.3993e+07	1.1911e+08	9.42981e+07	8.58824e+07	1.91289e+08	1.92842e+08	1.69165e+08	2.47618e+08	5.10263e+07	1.75274e+08	2.05498e+08	5.70208e+07
P706	(2S,3R,4S,5S,6R)-3,4,5-trihydroxy-6-(hydroxymethyl)oxan-2-yl (4aS,6aS,6bR,9R,10R,11R,12aR)-10,11-dihydroxy-9-(hydroxymethyl)-2,2,6a,6b,9,12a-hexamethyl-1,2,3,4,4a,5,6,6a,6b,7,8,8a,9,10,11,12,12a,12b,13,14b-icosahydropicene-4a-carboxylate	5.95747e+07	3.03287e+07	1.55336e+08	1.02432e+07	4.53297e+06	2.34323e+08	3.61313e+07	7.76117e+07	1.58578e+08	4.29735e+07	3.64493e+07	2.58779e+07
P7076	1,4-Di-tert-butylbenzene	5.51126e+06	4.84021e+06	4.51521e+06	5.91065e+06	5.78749e+06	6.30203e+06	8.27546e+06	1.01609e+07	4.03974e+06	8.47399e+06	8.5627e+06	4.26108e+06
P7101	N,N'-Bis(2-methyl-2-propanyl)-6-(1-piperidinyl)-1,3,5-triazine-2,4-diamine	7.19927e+06	3.1685e+06	7.59428e+06	5.06167e+06	5.41945e+06	5.95877e+06	3.98438e+06	7.79371e+06	4.1708e+06	6.71351e+06	6.71246e+06	8.09136e+06
P714		1.4641e+08	1.4676e+08	1.56836e+08	2.14976e+08	1.75509e+08	2.1455e+08	1.61277e+08	1.93568e+08	2.09229e+08	1.83956e+08	1.73855e+08	1.17181e+08
P7161		6.72985e+06	5.12449e+06	5.01895e+06	6.0353e+06	5.50984e+06	1.50398e+07	5.88736e+06	5.13792e+06	5.5338e+06	3.7303e+06	4.62706e+06	7.19447e+06
P7167		1.01042e+07	9.99812e+06	1.13302e+07	1.42731e+07	7.89535e+06	1.01789e+07	9.20726e+06	1.12163e+07	1.05141e+07	1.09221e+07	1.02395e+07	8.40252e+06
P7194	Ochracene H	6.11794e+06	9.38558e+06	7.36793e+06	9.21342e+06	1.29259e+07	4.66901e+06	2.33818e+06	7.97718e+06	1.20527e+07	6.04789e+06	9.98616e+06	5.7502e+06
P720	Ethyl levulinate	5.64645e+07	1.67007e+08	5.18987e+07	1.35515e+08	2.19645e+08	8.67687e+07	9.72847e+07	1.63628e+08	1.00076e+08	1.89507e+08	1.93222e+08	1.11915e+08
P7247	N'-Methyl-9-octadecenehydrazide	8.82502e+06	1.07186e+07	1.3686e+07	1.19201e+07	6.35968e+06	1.00035e+07	7.36906e+06	6.69563e+06	8.61687e+06	7.82693e+06	1.10448e+07	7.04958e+06
P7259+P8343+P8770		9.70909e+06	5.95718e+06	6.51221e+06	5.47275e+06	7.26028e+06	5.82656e+06	6.8763e+06	4.80456e+06	7.11896e+06	4.38717e+06	5.07237e+06	4.60791e+06
P729	Benzaldehyde	5.1806e+07	5.85647e+07	1.01135e+08	6.30051e+07	2.17161e+08	1.53313e+08	5.79716e+07	6.63058e+07	1.01654e+08	5.87379e+07	6.1456e+07	4.79229e+07
P7296+P8132		2.53664e+07	6.518e+06	7.05921e+06	1.8893e+07	1.9179e+07	1.15392e+07	1.8925e+07	2.49834e+07	2.15855e+07	2.04742e+07	1.86488e+07	9.69116e+06
P7307	5-Ethyl-1-(beta-D-glucopyranosyl)-5-phenyl-2,4,6(1H,3H,5H)-pyrimidinetrione	1.5052e+07	1.3679e+07	9.33504e+06	4.91684e+06	9.98021e+06	1.03113e+07	7.73545e+06	8.87471e+06	8.18214e+06	9.26529e+06	1.18733e+07	7.03769e+06
P7310		4.04324e+06	4.22954e+06	3.74094e+06	5.56091e+06	7.51038e+06	4.84208e+06	3.59233e+06	8.06097e+06	5.00024e+06	7.28544e+06	4.1319e+06	4.66991e+06
P735	1-(2,5-dihydroxyphenyl)-3-hydroxybutan-1-one	1.43579e+08	5.93855e+07	4.90273e+07	9.9344e+07	6.19149e+07	1.03897e+08	7.36971e+07	5.70489e+07	4.01049e+07	5.26477e+07	6.41873e+07	6.02061e+07
P737	Benzophenone	1.38266e+08	9.6808e+07	1.61762e+08	1.03894e+08	1.14956e+08	1.70993e+08	8.92051e+07	1.28041e+08	1.18695e+08	1.33022e+08	1.25173e+08	8.51095e+07
P738	2-[5-(2-hydroxypropyl)oxolan-2-yl]propanoic acid	9.67321e+06	6.23832e+07	3.7596e+07	4.86544e+07	1.66064e+08	1.92092e+07	5.35886e+07	1.41596e+07	1.35768e+08	1.79434e+07	3.54803e+07	1.51662e+08
P7389	Ethyl 5-methyl-7-(3-pyridinyl)-1,7-dihydrotetrazolo[1,5-a]pyrimidine-6-carboxylate	6.86163e+06	3.33651e+06	4.85859e+06	1.44003e+07	1.37661e+07	8.65898e+06	5.81393e+06	6.69772e+06	1.05538e+07	2.44992e+06	4.94146e+06	9.17558e+06
P7453		9.47477e+06	8.27104e+06	7.8071e+06	1.15271e+07	9.1031e+06	1.32042e+07	9.91164e+06	1.12769e+07	1.02781e+07	1.01282e+07	1.08148e+07	6.54236e+06
P7470	3-(3_4-Dihydroxyphenyl)lactate	4.99249e+06	5.73095e+06	8.83147e+06	1.31801e+07	1.35372e+07	1.01e+07	8.41457e+06	9.00879e+06	9.55604e+06	1.10025e+07	1.16267e+07	7.77733e+06
P7507		5.04486e+06	2.92536e+06	9.11361e+06	5.24086e+06	5.2753e+06	3.56237e+06	1.13719e+07	1.19173e+07	1.28828e+07	1.18515e+07	1.43721e+07	7.30726e+06
P751	(1R,2R,5S,8R,10R,14R)-20-hydroxy-1,2,14,18,18-pentamethyl-17-oxo-8-(prop-1-en-2-yl)pentacyclo[11.8.0.0Ã‚?,Ã‚aÃ¢ÂÂ°.0Ã¢ÂÂµ,Ã¢Âa.0Ã‚aÃ¢ÂÂ´,Ã‚aÃ¢Âa]henicosane-5-carboxylic acid	2.42635e+07	5.58943e+06	6.16753e+07	3.02548e+07	5.18565e+06	1.07574e+07	1.14306e+07	1.91481e+07	4.94112e+06	9.47428e+06	1.06106e+07	3.10446e+06
P753	N,N,N',N'-Tetramethylheptanediamide	1.7007e+08	1.62654e+08	1.38692e+08	1.8493e+08	1.59665e+08	1.79677e+08	1.89571e+08	1.84923e+08	1.73001e+08	1.79012e+08	1.70532e+08	1.20176e+08
P754	Didecyldimethylammonium	3.37029e+07	2.44477e+07	2.3579e+07	5.95805e+07	3.98051e+07	4.57249e+07	3.43586e+07	4.12953e+07	4.39758e+07	3.36787e+07	2.37247e+07	8.95125e+07
P76		1.30341e+09	1.38931e+09	1.24657e+09	1.44533e+09	1.30046e+09	1.30581e+09	1.28068e+09	1.50748e+09	1.22884e+09	8.58932e+08	1.33265e+09	1.03802e+09
P7600+P8426		1.06989e+07	1.56597e+07	4.43255e+06	9.30328e+06	9.9046e+06	1.09803e+07	9.51523e+06	4.72453e+06	4.5639e+06	6.419e+06	7.47165e+06	8.06442e+06
P761	3,4,5,6-Tetrahydro-6-hydroxymycomycin	5.6033e+07	1.24047e+08	9.21487e+07	2.84445e+07	1.37656e+08	4.01732e+07	2.99015e+07	7.05855e+07	3.0892e+07	5.64318e+07	3.33069e+07	1.70273e+07
P7616	Brosimacutin C	1.09283e+07	3.11709e+06	7.18093e+06	1.01961e+07	6.67471e+06	6.69909e+06	6.89767e+06	6.17068e+06	5.65049e+06	5.97755e+06	6.41233e+06	5.45618e+06
P762	Ficifuranone A	6.68258e+07	3.44323e+07	5.9814e+07	1.04856e+08	2.07686e+08	6.29806e+07	6.44654e+07	8.46282e+07	4.83857e+07	9.38592e+07	1.16446e+08	9.54942e+07
P7629	Gabaculine	1.21155e+07	6.8183e+06	4.93058e+06	5.43471e+06	8.32321e+06	5.0066e+06	4.98754e+06	7.80826e+06	5.95851e+06	8.9523e+06	7.68548e+06	6.60105e+06
P766		1.1872e+08	8.18832e+07	4.29811e+07	9.0932e+07	2.06374e+08	6.47602e+07	1.3488e+08	7.40176e+07	1.00672e+08	1.14099e+08	1.157e+08	7.36852e+07
P7684	3-Methylene-4-[(2E)-3-methyl-4-(4-methyl-5-oxotetrahydro-2-furanyl)-2-buten-1-yl]dihydro-2(3H)-furanone	8.73033e+06	6.17774e+06	4.72447e+06	2.48436e+06	8.18145e+06	3.5134e+06	7.65756e+06	4.12246e+06	4.01693e+06	5.01954e+06	6.02138e+06	2.62703e+06
P7747	Colletorin D	1.18989e+07	3.34114e+06	7.87089e+06	8.03887e+06	8.57063e+06	6.63821e+06	6.16162e+06	6.5622e+06	6.186e+06	5.9891e+06	6.96748e+06	5.36983e+06
P7750		8.9958e+06	8.01083e+06	9.8122e+06	1.14579e+07	6.26996e+06	6.93117e+06	6.83403e+06	8.30586e+06	7.11451e+06	6.711e+06	7.3835e+06	7.6304e+06
P776	3,7,8-Trihydroxy-5,10-dioxo-5,10-dihydrochromeno[5,4,3-cde]chromen-2-yl beta-D-xylopyranoside	1.40198e+08	1.07191e+08	1.00527e+08	6.83859e+07	8.71724e+07	1.97272e+08	6.61974e+07	1.10039e+08	1.10405e+08	1.14546e+08	1.20325e+08	6.34307e+07
P7797	7-hydroxy-10-methoxydeacetyldihydrobotrydial	7.89084e+06	3.87585e+06	2.66912e+06	8.53967e+06	1.16337e+07	4.84568e+06	9.66036e+06	6.14368e+06	4.09261e+06	7.98441e+06	6.44767e+06	9.06047e+06
P78	(5-Methyl-2-thienyl)(phenyl)methanol	6.18215e+08	8.76642e+08	1.68989e+09	1.71628e+07	3.50882e+08	6.62738e+08	9.27553e+08	1.29397e+09	8.51319e+08	4.15096e+08	3.96317e+08	2.42089e+08
P7804+P8818		1.9717e+07	1.14058e+07	4.74534e+06	1.05129e+07	8.24861e+06	6.27628e+06	1.08889e+07	1.38842e+07	1.24343e+07	1.89914e+07	9.78307e+06	2.11827e+06
P7825		9.69894e+06	5.61132e+06	7.96227e+06	1.08846e+07	8.8319e+06	8.01508e+06	1.14783e+07	1.10901e+07	7.82147e+06	1.32491e+07	7.62423e+06	5.07133e+06
P7840+P9111		3.36498e+06	3.42198e+06	2.09346e+06	1.15251e+07	2.26959e+07	2.77675e+06	1.70908e+07	6.11454e+06	2.192e+06	5.60228e+06	6.717e+06	3.23389e+06
P7851	Lipoamide B	1.16473e+07	8.82229e+06	8.54538e+06	1.04078e+07	9.93562e+06	1.02913e+07	1.03629e+07	9.35729e+06	9.88746e+06	9.84951e+06	1.01739e+07	6.42521e+06
P7858	1-[2-Deoxy-3-O-(1-ethoxyethyl)pentofuranosyl]-5-methyl-2,4(1H,3H)-pyrimidinedione	1.07167e+07	1.07354e+07	9.78196e+06	1.31171e+07	9.40824e+06	9.50366e+06	1.11196e+07	1.12653e+07	9.60882e+06	1.00483e+07	1.14477e+07	6.82866e+06
P793	(3,4,5-trihydroxy-6-{[4-(2,6,6-trimethyl-4-oxocyclohex-2-en-1-yl)butan-2-yl]oxy}oxan-2-yl)methyl 3,4,5-trihydroxybenzoate	3.22328e+07	4.74089e+07	7.77343e+07	6.10505e+07	3.16691e+07	2.21637e+07	1.56434e+07	4.58161e+07	1.92635e+07	5.52043e+07	6.68468e+07	6.03428e+06
P7934	(4R)-4-[(1E)-4-hydroxy-3-{[(2R,3R,4S,5S,6R)-3,4,5-trihydroxy-6-(hydroxymethyl)oxan-2-yl]oxy}but-1-en-1-yl]-3,5,5-trimethylcyclohex-2-en-1-one	7.18107e+06	8.85254e+06	6.90849e+06	3.71683e+06	6.65218e+06	5.34684e+06	7.007e+06	4.11132e+06	4.91423e+06	8.28481e+06	1.03362e+07	3.19316e+06
P7967	3-(4-Aminophenyl)-1H-pyrazolo[3,4-d]pyrimidin-4-amine	6.59595e+06	5.49992e+06	7.65221e+06	9.26834e+06	7.1426e+06	8.82056e+06	5.7014e+06	7.71018e+06	7.61048e+06	5.96324e+06	7.16202e+06	8.77212e+06
P8	2-[5-(2-hydroxypropyl)oxolan-2-yl]propanoic acid	1.76207e+09	5.6492e+09	4.51239e+09	5.46484e+09	9.84047e+09	1.79878e+09	8.93101e+09	1.6526e+09	7.52785e+09	4.77533e+09	1.25786e+09	1.53145e+09
P806	Ochraceopone D	6.88797e+07	2.85494e+07	5.03836e+07	1.08839e+08	6.56744e+07	9.55799e+07	7.30344e+07	1.93237e+08	6.35014e+07	9.76791e+07	1.09811e+08	3.3521e+07
P8075		8.07249e+06	9.25654e+06	6.90455e+06	9.81891e+06	7.8754e+06	9.14426e+06	1.07133e+07	8.85616e+06	8.71725e+06	9.07711e+06	8.94783e+06	5.88176e+06
P8092		3.57872e+06	9.86742e+06	7.2256e+06	9.85132e+06	1.20015e+07	3.46721e+06	5.03515e+06	9.72513e+06	7.92719e+06	8.15101e+06	3.23535e+06	4.20016e+06
P8093	Colletorin D	8.37612e+06	7.65981e+06	7.6504e+06	8.45801e+06	8.35829e+06	7.79283e+06	7.17487e+06	8.76684e+06	7.67166e+06	8.71587e+06	1.0429e+07	5.17984e+06
P81	Hexadecanamide	9.2681e+08	8.10347e+08	1.05401e+09	1.3532e+09	6.46047e+08	8.20773e+08	7.63025e+08	1.01666e+09	9.08991e+08	8.25947e+08	8.95749e+08	8.48575e+08
P811	1,2-Dihydroxytetralin	5.89939e+07	7.45106e+07	1.11308e+08	8.76384e+07	1.97222e+08	1.7379e+08	7.20431e+07	8.52515e+07	1.1625e+08	7.05393e+07	8.22589e+07	5.89212e+07
P8118	Stagonosporyne G	8.04853e+06	6.94716e+06	6.29577e+06	8.39798e+06	9.43391e+06	7.70575e+06	6.19096e+06	8.04629e+06	6.25149e+06	9.46527e+06	8.32744e+06	6.30634e+06
P812	NP-006888	7.84819e+07	6.20758e+07	4.17937e+07	9.83485e+07	4.45536e+07	3.19138e+07	3.67202e+07	5.10192e+07	3.42593e+07	3.04375e+07	5.20983e+07	2.56599e+07
P8139	Neovasipyridone C	5.92905e+06	8.45647e+06	1.46115e+06	7.60661e+06	5.93314e+06	3.90992e+06	9.73247e+06	8.19492e+06	9.65856e+06	5.09274e+06	7.3854e+06	1.9482e+06
P8203		5.81074e+06	3.45609e+06	4.4612e+06	1.35327e+07	3.86021e+06	3.86537e+06	9.86253e+06	4.56883e+06	5.37526e+06	5.33696e+06	8.13156e+06	4.46484e+06
P8206	NP-006888	8.73596e+06	4.78795e+06	4.46663e+06	8.45216e+06	1.17739e+07	8.22528e+06	3.91917e+06	6.24032e+06	4.26598e+06	8.22845e+06	1.02328e+07	6.24969e+06
P833	(2R,3R,4S,5S,6R)-2-{[(2E,6R)-6-hydroxy-2,6-dimethylocta-2,7-dien-1-yl]oxy}-6-(hydroxymethyl)oxane-3,4,5-triol	5.09261e+07	7.13057e+07	4.79987e+07	8.8417e+06	9.3636e+06	3.31912e+07	3.16907e+07	1.33559e+08	1.68373e+07	8.14236e+07	8.41046e+07	7.01266e+06
P8344	3-propylidene-Î”1- pyrroline-5-carboxylic acid	9.95408e+06	7.93022e+06	7.13126e+06	6.86445e+06	1.14965e+07	6.20705e+06	7.05929e+06	7.85051e+06	5.52337e+06	8.20721e+06	8.68689e+06	6.86041e+06
P8360		1.02481e+07	9.28e+06	9.86782e+06	9.95323e+06	8.11158e+06	9.24167e+06	8.87256e+06	1.06056e+07	9.93837e+06	6.25596e+06	9.16717e+06	3.45054e+06
P8380	Choline	8.86207e+06	5.10728e+06	4.71989e+06	6.50781e+06	7.84658e+06	5.74455e+06	6.70492e+06	9.95648e+06	1.11729e+07	6.18024e+06	8.66439e+06	2.40149e+06
P8551	N-(3,5-dimethyl-2-pyrazinyl)-5-methyl-N-[(5-methyl-3-phenyl-4-isoxazolyl)carbonyl]-3-phenyl-4-isoxazolecarboxamide	1.03951e+07	5.69119e+06	8.92134e+06	9.63258e+06	8.16681e+06	7.81299e+06	8.48086e+06	1.08252e+07	1.02098e+07	8.83262e+06	9.85048e+06	5.82117e+06
P8567		5.28576e+06	4.50879e+06	8.79345e+06	4.82472e+06	9.99232e+06	4.62635e+06	4.54406e+06	5.06337e+06	4.33768e+06	4.3866e+06	4.73053e+06	2.73905e+06
P8579+P8713		1.50976e+07	1.26467e+07	9.54488e+06	1.76585e+07	2.08001e+07	9.07019e+06	1.97918e+07	1.26382e+07	1.03455e+07	1.19333e+07	1.14404e+07	2.84958e+06
P864		1.42922e+08	9.86345e+07	8.86337e+07	1.12242e+08	4.51471e+07	1.1405e+08	3.76623e+07	1.89873e+08	1.81031e+08	7.97903e+07	1.29423e+08	7.3397e+07
P8660	UNII:120GN9C472	5.6478e+06	8.11446e+06	5.21992e+06	9.49106e+06	9.26434e+06	1.12422e+07	7.45539e+06	8.49837e+06	6.55905e+06	8.01686e+06	6.3968e+06	7.69776e+06
P8681		7.01231e+06	7.99773e+06	8.77982e+06	9.1238e+06	5.51286e+06	7.80395e+06	5.95661e+06	9.55807e+06	6.30468e+06	8.33897e+06	7.79964e+06	5.24273e+06
P873	Pentaerythritol	1.85167e+08	8.88429e+07	9.93612e+07	7.92757e+07	8.38997e+07	2.63524e+07	1.13805e+08	1.49303e+08	8.2285e+07	2.32253e+07	3.92984e+07	2.7606e+07
P8736		6.55356e+06	5.09879e+06	8.05321e+06	5.43229e+06	4.59434e+06	5.12743e+06	5.66006e+06	5.41445e+06	5.76468e+06	4.80572e+06	3.95806e+06	3.54573e+06
P879	(2E)-3-(4-{[(2S,3R,4S,5S,6R)-3,4,5-trihydroxy-6-(hydroxymethyl)oxan-2-yl]oxy}phenyl)prop-2-enoic acid	5.90458e+07	3.93824e+07	3.63441e+07	7.11298e+06	8.326e+06	1.58927e+07	1.9554e+07	1.7055e+07	2.36263e+07	2.07512e+07	1.53093e+07	8.90275e+06
P8804	Bohemamine E	1.07242e+07	3.17316e+06	9.06953e+06	4.86681e+06	1.046e+07	7.09892e+06	6.59379e+06	1.01232e+07	5.4315e+06	1.01136e+07	1.13416e+07	3.47891e+06
P885		3.24417e+07	2.93739e+07	4.44581e+07	4.50931e+07	3.00642e+07	4.32189e+07	2.08193e+07	7.77328e+07	2.01453e+07	7.34946e+07	7.62913e+07	1.22033e+07
P8864		9.88992e+06	5.78217e+06	1.07257e+07	1.13761e+07	6.89231e+06	7.73182e+06	7.9657e+06	9.54126e+06	8.87043e+06	8.0271e+06	8.3131e+06	4.34631e+06
P895	Penicoffeazine A	7.89549e+07	6.46454e+07	4.64103e+07	7.82115e+07	7.97081e+07	6.05611e+07	3.73967e+07	7.3781e+07	9.53802e+07	8.09768e+07	8.53991e+07	6.86287e+07
P8955		8.60002e+06	8.05499e+06	6.88968e+06	8.45962e+06	8.52409e+06	8.0368e+06	1.04607e+07	7.78824e+06	7.6544e+06	9.09757e+06	8.08806e+06	5.91402e+06
P8976	alpha-Santonin	6.74361e+06	3.24384e+06	3.76026e+06	1.18322e+07	8.96342e+06	5.79092e+06	5.22384e+06	5.4121e+06	8.12526e+06	4.24082e+06	4.30696e+06	6.77189e+06
P898		1.14763e+08	1.22035e+08	1.05768e+08	1.51635e+08	1.22156e+08	1.29233e+08	1.38618e+08	1.35146e+08	1.36206e+08	1.30578e+08	1.3311e+08	9.13146e+07
P9038		7.39776e+06	8.12054e+06	5.84623e+06	8.90217e+06	7.14308e+06	7.03077e+06	8.56055e+06	8.89058e+06	7.65219e+06	8.5249e+06	8.03656e+06	4.71177e+06
P911	Panglimycin A	2.20841e+07	3.18957e+07	2.85472e+07	2.16093e+07	3.12048e+07	1.84301e+07	1.86434e+07	1.84493e+07	2.4764e+07	2.07549e+07	1.63986e+07	1.72213e+07
P9119	Pyrrolam B	8.80753e+06	8.25639e+06	6.82449e+06	7.09224e+06	8.83911e+06	5.38495e+06	6.017e+06	6.07671e+06	4.86548e+06	8.47191e+06	8.25073e+06	6.45688e+06
P9140	3,5-Di-tert-butyl-4-hydroxybenzoic acid	6.58109e+06	5.97497e+06	5.32702e+06	6.61704e+06	7.32351e+06	6.19301e+06	5.37586e+06	6.55623e+06	5.03914e+06	7.33861e+06	6.78701e+06	4.97382e+06
P918	2-(cyclohex-2-en-1-yl)ethanol	3.79732e+07	1.10172e+08	5.44744e+07	9.30292e+07	1.74529e+08	2.73533e+07	1.30211e+08	2.96394e+07	6.77702e+07	6.56044e+07	1.47994e+07	9.26989e+07
P920		4.37587e+07	8.82525e+06	1.33902e+07	7.34503e+06	2.42005e+07	1.73897e+07	9.72611e+06	2.42751e+07	9.86197e+07	2.21991e+07	1.46681e+07	1.10582e+07
P928	NP-000919	1.20979e+08	6.86183e+07	7.48245e+07	9.68661e+07	1.72959e+08	6.95712e+07	1.19461e+08	8.98933e+07	7.38298e+07	1.0483e+08	8.94566e+07	1.12502e+08
P9281		5.98177e+06	6.47681e+06	5.31071e+06	5.24843e+06	6.11408e+06	7.66319e+06	4.33247e+06	5.49275e+06	8.43314e+06	6.52052e+06	6.72801e+06	4.94601e+06
P93	N-Acetyl-g-hydroxyvaline lactone	5.58549e+08	2.73645e+08	1.87123e+08	9.92493e+08	4.3602e+08	4.48842e+08	5.38671e+08	4.88278e+08	8.4133e+08	5.90201e+08	7.13651e+08	6.05851e+08
P9332	RiboflavinB2	5.97552e+06	4.07581e+06	5.98246e+06	3.97945e+06	4.13387e+06	5.65238e+06	5.15834e+06	7.71898e+06	9.43689e+06	5.44441e+06	6.51987e+06	3.93506e+06
P934	(3aR,4aS,5R,7aS,8S,9aR)-5-Hydroxy-4a,8-dimethyl-3-methyleneoctahydroazuleno[6,5-b]furan-2,6(3H,4H)-dione	5.50862e+07	9.78008e+07	5.35153e+07	6.77231e+07	7.79758e+07	7.09322e+07	7.89236e+07	3.70561e+07	7.98464e+07	4.12347e+07	3.41857e+07	4.30716e+07
P9362	Oblongolide C	4.33248e+06	3.76426e+06	4.33731e+06	4.01431e+06	3.90988e+06	3.87861e+06	9.00541e+06	4.08624e+06	9.37409e+06	4.50261e+06	5.15508e+06	2.09747e+06
P9404		5.65417e+06	3.48912e+06	4.49935e+06	3.01992e+06	9.51222e+06	4.84216e+06	5.15741e+06	4.40306e+06	4.13424e+06	4.78076e+06	4.5813e+06	5.76749e+06
P941		1.43859e+08	1.22867e+08	1.10705e+08	2.83401e+06	9.82194e+07	4.5195e+07	5.15859e+07	7.39963e+07	8.50743e+07	6.59472e+07	5.74837e+07	4.45491e+07
P9535		4.41567e+06	3.47058e+06	5.38549e+06	2.8003e+06	4.97616e+06	5.05648e+06	3.47924e+06	3.92251e+06	4.1379e+06	4.66533e+06	5.2932e+06	6.6184e+06
P9572	1-Benzosuberone	5.4711e+06	6.92619e+06	6.16342e+06	5.83673e+06	4.19342e+06	4.8523e+06	7.63609e+06	7.23935e+06	9.04772e+06	3.90289e+06	5.79485e+06	2.39789e+06
P960		4.25916e+07	8.17997e+06	1.52121e+07	7.05761e+06	1.12057e+07	7.91642e+06	7.38191e+06	1.18099e+07	4.7074e+06	7.27386e+06	7.92331e+06	3.25221e+06
P963	1,3,5-triazin-2-amine, 4,5-dihydro-4-[(2-methoxyphenyl)imino]-6-[(4-methyl-1-piperidinyl)methyl]-, (4Z)-	1.19726e+08	9.81476e+07	9.75296e+07	1.02125e+08	1.24417e+08	1.17486e+08	9.82304e+07	1.09867e+08	9.20842e+07	1.21055e+08	1.15129e+08	8.21174e+07
P97	Cyclo-(L-Ile-L-Leu-L-Leu-L-Leu-L-Leu)	4.72586e+08	1.1499e+09	1.06133e+09	1.31966e+09	3.14435e+08	1.32472e+09	1.41702e+09	1.26314e+09	1.27142e+09	1.33783e+09	1.36667e+09	8.48632e+08
P979		1.4953e+08	1.1159e+08	9.5597e+07	5.41199e+07	1.01569e+08	9.78345e+07	7.66976e+07	1.20132e+08	9.3628e+07	9.82748e+07	1.19466e+08	6.05449e+07
P98	(3S, 8E)â€1,3â€Dihydroxyâ€8â€decenâ€5â€one	5.73326e+07	6.42976e+08	2.94076e+08	3.08392e+08	8.61561e+08	1.08488e+08	5.34758e+08	3.45066e+07	1.27221e+09	4.58507e+08	1.23148e+07	1.03887e+09
P984	Not named	5.15644e+07	7.91649e+07	1.67747e+08	3.60894e+07	1.53871e+08	1.07291e+08	2.78537e+07	5.16669e+07	8.37119e+07	7.88292e+07	7.02009e+07	3.96227e+07
P985	2-Acetyl-5-methylfuran	2.50335e+07	8.86923e+07	6.81133e+07	8.29733e+07	1.63949e+08	2.53346e+07	1.35099e+08	2.30535e+07	1.10765e+08	6.69488e+07	1.69352e+07	5.91437e+07
P9889	5-[(1E)-3-hydroxy-3-methylbut-1-en-1-yl]-2-methylcyclohex-5-ene-1,2,4-triol	6.38279e+06	8.71004e+06	3.48812e+06	7.01903e+06	5.86969e+06	3.66311e+06	6.49558e+06	4.34444e+06	5.13284e+06	4.98477e+06	8.75442e+06	2.88489e+06
P9924		5.52231e+06	5.532e+06	4.53633e+06	7.89697e+06	5.18722e+06	5.75122e+06	6.30467e+06	7.21378e+06	6.49646e+06	6.76479e+06	6.03044e+06	3.85648e+06
P9994	8-(1,2-diaminoethyl)-1,3-dimethyl-7H-purine-2,6-dione	2.55223e+06	5.45681e+06	6.28555e+06	6.97002e+06	5.65258e+06	6.1399e+06	6.09814e+06	7.52773e+06	5.06546e+06	6.25621e+06	6.97213e+06	4.05431e+06
N10010+N1071+N14629+N1813		8.81774e+06	3.54972e+07	1.82545e+07	7.65438e+06	1.85489e+07	5.05182e+06	1.48265e+07	6.01172e+06	3.66176e+07	9.71063e+06	0	5.34607e+06
N10082+N3223+N930		7.27564e+07	6.08125e+07	5.27912e+06	5.81443e+06	7.39383e+06	1.77623e+07	3.48206e+07	2.09893e+08	4.07924e+07	2.18734e+07	2.44208e+07	0
N1019+N1800+N2664+N5056+N6848		1.72058e+07	8.30931e+07	3.00739e+07	5.60499e+06	2.32931e+07	1.11258e+07	1.43978e+07	8.12881e+06	7.3384e+07	1.78667e+07	0	5.72103e+06
N10519+N11550		5.5583e+06	5.96151e+06	5.82315e+06	4.99433e+06	5.12631e+06	4.33076e+06	3.62887e+06	4.38015e+06	3.85945e+06	4.4906e+06	4.61252e+06	0
N10674+N5280+N9678		2.15197e+07	1.72467e+07	2.4949e+07	1.4776e+07	1.59638e+07	1.71938e+07	1.37939e+07	1.54744e+07	2.11402e+07	0	1.70827e+07	1.65209e+07
N1081+N1125+N2386+N3078		1.40263e+08	1.01708e+08	9.17795e+07	1.38018e+08	9.1263e+07	7.2146e+07	1.20717e+08	1.08903e+08	1.22774e+08	0	9.15148e+07	5.60452e+07
N10831+N403+N798		1.78507e+08	2.52421e+07	8.61401e+07	8.83861e+07	4.784e+07	1.26472e+08	9.90864e+07	9.1221e+07	1.00588e+08	9.49268e+07	9.7988e+07	0
N1137+N2809+N3187		1.86936e+07	2.17219e+07	1.79687e+07	5.07745e+07	5.54579e+07	2.16724e+06	2.40245e+07	1.90572e+07	2.17045e+07	0	0	1.62861e+07
N1180		2.12431e+07	6.81196e+06	1.21947e+08	6.84793e+06	9.2262e+06	1.10678e+07	1.02021e+07	1.42689e+07	8.41857e+06	0	6.517e+06	0
N1187	2-Hydroxy-3-methylbutyric acid	1.38852e+07	1.06679e+07	5.83216e+06	1.24659e+08	1.49075e+07	4.79204e+07	3.54984e+07	1.09229e+07	2.79601e+07	2.95778e+07	0	8.43071e+07
N11977+N2387+N3018+N4706+N5982		9.52843e+06	2.57375e+07	1.59463e+07	3.93043e+06	1.13516e+07	3.52343e+06	3.85865e+06	4.65542e+06	3.3526e+06	0	0	3.43563e+06
N12089+N6704		6.56139e+06	3.75888e+06	5.82357e+06	5.40566e+06	5.89818e+06	5.25036e+06	6.44509e+06	4.1126e+06	4.51252e+06	4.86397e+06	5.82248e+06	0
N12100+N4691+N7504		7.96327e+06	8.31856e+06	4.33521e+06	4.77804e+06	8.6618e+06	7.49197e+06	5.74798e+06	8.98133e+06	1.16035e+07	3.48105e+06	4.67209e+06	0
N1217		2.53913e+07	2.47578e+07	2.24748e+07	1.35161e+07	1.3263e+07	4.12054e+07	5.15295e+07	9.76961e+07	4.8679e+07	4.42355e+07	4.50505e+07	0
N1221+N477		7.52475e+07	1.41537e+08	1.29027e+08	6.02814e+07	2.47719e+08	1.348e+08	8.87378e+07	1.38653e+08	1.29197e+08	7.48161e+07	0	5.22769e+07
N12501+N13071		3.53914e+06	3.617e+06	3.92355e+06	4.36543e+06	3.66531e+06	3.82551e+06	3.64305e+06	3.9816e+06	4.15116e+06	0	3.70834e+06	2.90314e+06
N1300+N4161		4.89518e+06	4.7465e+07	6.70848e+06	7.78318e+06	1.25547e+07	3.28358e+06	1.42606e+07	4.49866e+06	4.23732e+07	1.56862e+07	0	1.7104e+07
N13101+N5749+N7555+N8172		3.79911e+07	1.50006e+07	1.23514e+07	1.901e+07	1.54293e+07	1.62726e+07	1.14317e+07	1.18767e+07	6.44452e+06	0	1.39029e+07	1.34398e+07
N1328		7.71459e+07	7.24305e+07	7.1262e+07	7.93207e+07	5.06961e+07	5.97548e+07	1.05314e+08	7.49251e+07	2.79575e+07	6.20828e+07	0	2.89689e+07
N13778+N6070+N7797		3.87273e+06	1.08459e+07	8.18674e+06	1.22126e+07	1.42763e+07	4.32528e+06	1.60912e+07	4.80942e+06	1.7467e+07	1.06824e+07	0	7.94052e+06
N1405+N381+N740		1.88999e+08	2.06669e+08	1.27327e+08	9.0071e+07	1.66386e+08	2.35339e+08	1.16524e+08	1.10328e+08	1.70951e+08	0	2.00292e+08	0
N1481		1.64711e+07	3.08302e+07	2.26492e+07	6.6652e+06	1.36622e+07	1.29485e+07	2.52528e+07	1.12598e+07	2.35248e+07	2.38599e+07	0	4.69259e+07
N1809+N1838+N2170		3.79635e+07	2.46583e+07	2.83004e+07	8.87359e+07	3.50671e+07	2.706e+07	3.30021e+07	3.47553e+07	2.6543e+07	0	0	1.73141e+07
N1835	Decuroside III	5.52555e+07	6.14515e+07	4.43837e+07	1.26157e+07	5.91157e+07	5.76109e+07	1.85659e+07	1.13676e+07	1.19603e+07	0	3.14434e+07	1.84113e+07
N1837+N2843+N7117+N7685		1.29282e+07	2.32828e+07	1.32473e+07	1.25542e+07	6.38728e+06	1.7935e+07	2.16804e+07	3.56531e+07	1.10822e+07	0	0	3.04195e+06
N1852		5.81976e+07	3.6005e+07	2.09318e+07	2.20492e+07	4.59556e+07	3.17297e+07	1.65431e+07	3.47599e+07	1.53151e+07	3.49128e+07	4.21044e+07	0
N1971+N2060+N2929		4.90227e+07	2.39305e+07	2.00149e+07	1.84845e+07	3.08628e+07	2.79208e+07	1.64153e+07	2.20619e+07	2.32173e+07	2.53945e+07	3.6094e+07	0
N2055+N5532		5.83414e+06	1.35582e+07	9.94782e+06	2.11051e+07	6.21505e+07	6.06826e+06	1.65895e+07	2.29312e+06	1.91661e+07	9.5976e+06	0	1.89786e+07
N2110+N9486		3.9145e+06	3.72675e+06	1.49689e+07	3.76254e+06	9.20273e+06	1.33812e+07	9.18022e+06	1.35011e+07	6.17152e+06	5.26363e+06	7.15252e+06	0
N212		5.13423e+08	1.37411e+08	1.65728e+08	6.70527e+07	6.49404e+08	3.4311e+08	1.43977e+08	2.99639e+08	1.36382e+08	0	1.62732e+08	0
N2176		4.61568e+07	1.38411e+07	7.14485e+06	2.08315e+07	1.15317e+07	2.15332e+07	1.70682e+07	4.1043e+06	3.28217e+07	7.07165e+06	0	2.13133e+07
N2183+N3600+N4305		5.01017e+07	2.92799e+07	4.75369e+07	4.65421e+07	5.75885e+07	2.3259e+07	4.75728e+07	2.1336e+07	1.54588e+07	1.39999e+07	0	5.21205e+07
N2263+N6383		1.02441e+07	1.40076e+07	1.86644e+07	7.93088e+06	1.87641e+07	1.39115e+07	1.66303e+07	5.87875e+06	5.35449e+07	0	0	7.73426e+06
N234		3.75206e+07	9.66546e+07	6.20508e+07	1.80618e+07	4.84191e+07	6.00856e+06	8.6822e+07	2.44702e+07	2.4413e+08	4.72031e+07	0	2.46411e+07
N2418+N4029+N5264		2.62461e+07	2.2728e+07	1.8617e+07	2.04638e+07	2.37213e+07	2.54312e+07	2.9626e+07	3.62197e+07	4.93238e+07	2.50861e+07	0	1.52846e+07
N2537+N3301+N4303+N464+N524+N843+N968+N975		2.02657e+08	1.09043e+08	1.79123e+08	2.27675e+07	2.18143e+08	3.20747e+07	2.00388e+08	1.73374e+08	2.61473e+08	0	2.57236e+08	1.43684e+08
N2668+N6047		1.57512e+07	2.99134e+07	2.97706e+06	3.77203e+06	2.96545e+06	3.53616e+06	4.81621e+06	5.92938e+06	2.89689e+06	5.65502e+06	4.75319e+07	0
N3336+N392+N829		9.04323e+07	2.68423e+07	1.35832e+07	2.69288e+07	1.72251e+08	1.87319e+07	1.73922e+08	6.37412e+07	4.84966e+07	0	2.9895e+07	9.48053e+07
N3344		1.69947e+07	2.7453e+07	3.24642e+07	1.92142e+07	6.89174e+06	1.25425e+07	1.84483e+07	2.44242e+07	3.20183e+07	9.78772e+06	5.58503e+06	0
N3458		2.85865e+07	1.98721e+07	1.4947e+07	1.98543e+07	2.04046e+07	2.06062e+07	2.06968e+07	2.12544e+07	3.04677e+07	2.0186e+07	1.5293e+07	0
N40	Patrinoside	1.85899e+07	7.85526e+08	7.85642e+08	5.38195e+08	1.32205e+09	2.18144e+08	7.45774e+08	2.69529e+08	7.49846e+08	1.96468e+07	0	5.79585e+08
N4004		1.22194e+07	2.02464e+07	1.46425e+07	2.07666e+07	1.16056e+07	2.09395e+07	1.69479e+07	2.13134e+07	1.89801e+07	2.03298e+07	2.76494e+07	0
N4389+N8597		2.99059e+06	4.14563e+06	1.00088e+07	9.71631e+06	1.17489e+07	1.27891e+07	1.67586e+07	1.35812e+07	5.7247e+06	1.07186e+07	1.22073e+07	0
N4884+N5975		3.46465e+06	5.18147e+06	8.75079e+06	6.68588e+06	3.7385e+06	8.04824e+06	4.67181e+06	9.53507e+06	6.84728e+06	6.39431e+06	5.52802e+06	0
N4914		1.13162e+07	1.32778e+07	1.11513e+07	1.15323e+07	5.91421e+06	9.24394e+06	1.12262e+07	1.32009e+07	1.90453e+07	7.55416e+06	4.22351e+06	0
N603		1.10753e+08	2.8971e+07	3.64264e+07	7.74323e+06	1.35798e+08	6.79413e+07	3.82326e+07	6.23558e+07	3.29358e+07	0	0	1.36053e+07
N710		6.508e+07	5.73654e+07	3.41424e+07	7.79445e+07	8.92037e+07	4.65678e+07	3.48679e+07	1.21163e+08	1.30238e+08	1.4537e+08	2.06581e+08	0
N730	Benzyl ÃŽÂ²-primeveroside	3.73776e+07	4.31995e+07	2.89927e+07	3.47763e+07	1.42956e+07	2.23679e+07	2.01056e+07	2.32205e+07	3.71586e+07	2.44199e+07	1.41506e+07	0
N772		4.48032e+07	2.27757e+07	5.47656e+07	1.06076e+08	5.9846e+07	1.93691e+07	8.14779e+07	1.86829e+07	7.59253e+07	6.87251e+07	0	1.31555e+08
N8101+N9981		3.14702e+06	9.235e+06	4.29759e+06	9.44266e+06	6.49448e+06	7.00392e+06	6.57709e+06	5.83012e+06	8.34299e+06	8.73202e+06	6.54637e+06	0
N8190		5.50492e+06	4.188e+06	2.76192e+06	4.20807e+06	3.81219e+06	6.50656e+06	3.97254e+06	3.54174e+06	3.28862e+06	0	3.22799e+06	4.47185e+06
N973		2.82003e+07	1.14882e+08	6.95515e+07	7.82889e+07	7.94228e+07	1.19733e+07	1.34434e+08	2.75964e+07	1.23571e+08	6.51151e+07	0	1.02092e+08
P10191	1-Methyl-2-azepanone	5.47694e+06	5.00922e+06	7.82062e+06	6.82342e+06	5.33891e+06	4.6567e+06	6.66843e+06	6.77861e+06	7.35232e+06	0	5.51238e+06	5.97853e+06
P10317+P1238+P13578+P6528		3.60842e+07	1.52973e+07	1.76562e+07	8.67898e+06	8.23918e+07	1.86613e+07	7.46805e+07	1.21609e+07	5.22245e+07	9.61674e+06	0	1.2319e+07
P11078		4.19097e+06	3.32677e+06	4.30708e+06	6.53052e+06	2.20585e+06	2.73503e+06	2.56014e+06	3.24724e+06	3.89945e+06	0	2.55972e+06	4.63671e+06
P111	p-cymene	1.86717e+08	1.66277e+08	6.79223e+08	5.12583e+08	4.33195e+08	7.08811e+08	1.2636e+09	3.84464e+08	6.68787e+08	0	3.8849e+08	4.31473e+08
P11205		7.71881e+06	6.14347e+06	4.15432e+06	2.66738e+06	3.85693e+06	1.92495e+06	2.47056e+06	4.2219e+06	1.90484e+06	3.60472e+06	3.68448e+06	0
P1124+P13273+P3438		2.91256e+07	4.18668e+07	4.04983e+07	5.13717e+06	6.33345e+06	1.89604e+07	9.32698e+06	1.99218e+07	2.13859e+07	1.37992e+07	7.1765e+06	0
P11578+P3864		4.24751e+07	7.33441e+06	2.74733e+06	1.03161e+07	6.34799e+06	1.32157e+07	5.92177e+06	4.05194e+06	1.23023e+07	2.94322e+06	0	6.46816e+06
P1184+P6849		2.02719e+07	3.89284e+07	3.06146e+07	7.76044e+07	4.2026e+07	3.88787e+06	5.42567e+07	3.8969e+06	4.82581e+07	4.08526e+07	0	9.55697e+07
P119	Mesitaldehyde	1.82087e+08	6.12161e+08	4.91975e+08	5.46899e+08	1.16664e+09	1.88286e+08	9.7905e+08	1.58663e+08	8.65011e+08	4.95664e+08	8.01959e+07	0
P1209+P122		8.47947e+08	8.58475e+08	4.65696e+08	1.10007e+09	9.04264e+08	8.69965e+08	8.27978e+08	7.09845e+08	6.74653e+08	0	1.21718e+09	8.07183e+08
P1219	Dendryphiellic acid A	8.32989e+06	4.04693e+07	1.35183e+07	2.56471e+07	1.29966e+08	7.73807e+06	3.67607e+07	7.11405e+06	3.65179e+07	1.26049e+07	0	3.30867e+07
P12413		4.39642e+06	2.91475e+06	5.14369e+06	3.78599e+06	4.0719e+06	3.57568e+06	5.72756e+06	4.4747e+06	4.13686e+06	0	3.39161e+06	2.04689e+06
P1302		3.05894e+07	3.55809e+07	4.1299e+06	1.75611e+07	5.52146e+07	9.1014e+06	3.1793e+07	1.16908e+07	9.19298e+07	2.65681e+07	0	7.92714e+07
P13503	Tirandamycin F	3.53813e+06	3.04051e+06	3.60575e+06	4.49386e+06	2.30748e+06	3.03676e+06	2.31287e+06	3.64066e+06	3.09222e+06	0	2.69503e+06	2.87099e+06
P1352	4-(4-hydroxy-2,6,6-trimethyl-3-{[(2R,3R,4S,5S,6R)-3,4,5-trihydroxy-6-(hydroxymethyl)oxan-2-yl]oxy}cyclohex-1-en-1-yl)butan-2-one	1.10756e+08	8.72418e+07	8.6383e+07	6.79393e+07	8.82499e+07	6.36703e+07	6.62944e+07	9.81229e+07	6.77152e+07	8.87538e+07	0	4.1739e+07
P1353	Columbetdione	3.2838e+07	8.85965e+07	5.61e+07	1.08587e+08	1.07443e+08	2.70802e+07	1.01471e+08	2.56689e+07	9.63236e+07	4.84897e+07	0	8.19545e+07
P13605	1907745	3.51127e+06	2.94167e+06	3.61923e+06	4.83032e+06	2.44214e+06	2.39076e+06	2.67538e+06	3.48255e+06	3.06858e+06	2.93938e+06	0	3.1248e+06
P13900+P8789		5.51562e+06	8.49977e+06	1.14736e+07	6.67896e+06	9.54359e+06	6.58291e+06	8.28718e+06	4.13561e+06	4.34072e+06	4.31152e+06	4.84566e+06	0
P1398	Microdiplactone	7.63084e+06	9.94427e+06	7.90257e+06	1.94573e+07	5.49456e+06	6.8554e+06	4.98787e+06	5.15105e+06	6.49843e+06	0	0	9.4965e+06
P14091+P7009		1.78068e+07	6.30308e+06	1.25436e+07	4.98938e+06	1.13814e+07	7.24109e+06	4.82144e+06	6.81437e+06	3.70645e+06	6.52789e+06	8.82294e+06	0
P14139+P6864		4.05947e+06	8.16522e+06	4.13485e+06	9.66717e+06	1.99438e+07	5.26117e+06	9.52689e+06	4.74621e+06	1.27806e+07	1.14145e+07	0	9.02725e+06
P14333	JNJ-2408068	4.49979e+06	3.63342e+06	2.30817e+06	3.01738e+06	4.26264e+06	4.49642e+06	3.62842e+06	3.67553e+06	2.27548e+06	3.9419e+06	3.31226e+06	0
P1448+P358		1.97773e+08	2.12816e+08	1.91017e+08	1.25974e+08	1.24618e+08	1.04763e+08	1.29966e+08	2.39631e+08	1.06825e+08	1.51771e+08	2.0478e+08	0
P14793+P2595		1.63869e+07	1.91283e+07	1.72534e+07	5.17842e+07	2.0329e+07	6.0442e+06	3.39716e+07	7.59461e+06	2.43366e+07	2.18637e+07	0	3.80295e+07
P1550		6.19119e+07	6.89899e+07	6.19127e+07	9.43536e+07	5.80642e+07	1.09453e+07	8.34925e+07	1.98365e+07	5.42178e+07	6.40617e+07	6.27902e+07	0
P15978+P5807		5.96041e+06	7.89464e+06	3.90558e+06	5.24196e+06	5.16795e+06	3.99616e+06	1.66606e+07	1.44322e+07	1.87385e+07	0	6.32777e+06	0
P1613		1.69596e+07	3.82988e+07	5.13411e+07	4.696e+07	4.71403e+07	1.15031e+07	6.98308e+07	2.02288e+07	8.08721e+07	3.57424e+07	0	6.60945e+07
P1628+P4761		2.5816e+07	3.18909e+06	4.95479e+06	1.10274e+07	1.48285e+07	1.95706e+07	2.9814e+07	5.52498e+06	3.9734e+06	0	1.96396e+07	0
P166+P655		4.4342e+08	6.12484e+08	2.07345e+08	7.09262e+08	5.84506e+08	5.84299e+08	5.30041e+08	4.25973e+08	5.43368e+08	5.54228e+08	0	3.40802e+08
P16728+P7557+P9944		3.20324e+06	4.77511e+06	6.07423e+06	6.20318e+06	8.87588e+06	8.06136e+06	9.22171e+06	3.43829e+06	5.99466e+06	0	0	3.01853e+06
P1714	15-amino-4,7,10,13-tetraoxapentadecanoic acid	5.1743e+07	3.07958e+07	1.96085e+07	2.50409e+07	4.11053e+07	3.13347e+07	3.04321e+07	2.74529e+07	1.76978e+07	3.60668e+07	3.37232e+07	0
P17882+P1947		9.65316e+06	1.34234e+07	1.34592e+07	1.70958e+07	8.13813e+06	1.10999e+07	4.8026e+06	5.27852e+06	1.04587e+07	8.26536e+06	0	1.35696e+07
P180	D-(-)-Glutamine	1.72403e+08	2.46963e+08	2.64729e+08	1.84621e+08	2.59758e+08	1.13354e+08	2.49329e+08	1.38915e+08	2.54902e+08	0	3.13994e+08	5.91468e+08
P1886	1-(2,3,6-trimethylphenyl)buta-1,3-diene	9.15273e+06	2.50121e+07	2.44896e+07	7.7165e+07	3.98595e+07	5.42806e+07	4.87005e+07	8.65099e+07	3.95132e+07	5.64565e+07	0	3.80548e+07
P2010+P2647+P910		2.10609e+07	1.02845e+08	5.28807e+07	8.77762e+06	1.00499e+07	6.21592e+07	1.42847e+07	3.33474e+07	4.36447e+07	2.05504e+07	0	5.56508e+06
P207		6.13268e+08	6.04919e+08	5.79449e+08	6.54697e+08	5.80057e+08	5.74383e+08	5.97064e+08	6.98762e+08	4.95943e+08	5.87096e+08	6.25794e+08	0
P2155+P2233+P6625+P787		4.13532e+06	6.48779e+06	1.04629e+07	1.0935e+07	1.92801e+07	1.9323e+07	1.05938e+07	4.75231e+06	1.10287e+07	3.99545e+06	0	4.32047e+06
P2508	12-Aminododecanoic acid	3.03181e+07	4.76287e+07	3.70216e+07	1.54973e+07	9.33659e+06	1.31841e+07	8.37302e+06	6.16475e+07	1.17588e+07	1.09142e+07	1.43788e+07	0
P2532	Stizolobic acid	5.94598e+07	4.0076e+07	3.34587e+07	3.69461e+07	4.73107e+07	4.54693e+07	3.69799e+07	4.12671e+07	5.04994e+07	0	0	2.8379e+07
P2535		5.30883e+07	3.7985e+07	4.20488e+07	5.25282e+07	3.82557e+07	5.30748e+06	4.94832e+07	4.02351e+06	4.74826e+07	3.56146e+06	0	3.69968e+07
P2632		2.44465e+07	1.61643e+07	1.22569e+07	1.62079e+07	3.85077e+07	1.65371e+07	1.12392e+07	2.20826e+07	3.73884e+07	1.4202e+07	0	8.07169e+06
P289	2R-amino-4S-hydroxy-5-hexynoic acid	4.41169e+07	2.37549e+07	3.93124e+07	2.12172e+07	8.25706e+07	2.43288e+07	1.66176e+07	2.00141e+07	3.27958e+07	0	5.40893e+08	2.51927e+07
P2978	Methyl 2,3-dideoxy-4-O-(methylsulfonyl)hexopyranoside	3.00715e+07	1.63096e+07	3.52123e+07	1.78455e+07	2.83515e+07	2.19937e+07	2.31262e+07	2.6492e+07	2.49915e+07	1.42875e+07	1.80174e+07	0
P321		3.30205e+08	4.08733e+08	2.42017e+08	2.10161e+08	2.52232e+08	1.83508e+08	2.8297e+08	3.8941e+08	1.65918e+08	3.84057e+08	4.83402e+08	0
P3221	Glutaric acid	2.25143e+07	1.26123e+07	1.27345e+07	1.12067e+07	2.39397e+07	9.03911e+06	1.72923e+07	9.50398e+06	1.12247e+07	0	0	1.34229e+07
P3231	Gly-Pro(Glycylproline)	4.38466e+07	1.68665e+07	1.39203e+07	1.33789e+07	1.37087e+07	2.49572e+07	1.55357e+07	1.8086e+07	1.90926e+07	0	1.85642e+07	1.42298e+07
P3275	Piltunine A	1.11677e+07	1.43156e+07	1.22274e+07	2.84466e+07	1.5031e+07	3.65107e+06	2.2445e+07	4.39645e+06	1.83017e+07	1.60732e+07	0	0
P3370+P884		8.26003e+07	6.67916e+07	6.51778e+06	5.19104e+06	8.10889e+06	2.89048e+07	4.29819e+07	2.43734e+08	4.94647e+07	2.22662e+07	3.14325e+07	0
P3467+P6999+P722		8.90103e+07	1.10437e+08	1.12185e+08	2.195e+08	7.82827e+07	3.28544e+07	1.57665e+08	3.74448e+07	1.2056e+08	1.10613e+08	0	4.04255e+07
P3475		5.47621e+06	1.7619e+07	1.98171e+07	1.19137e+07	2.20252e+07	3.67922e+06	1.96074e+07	7.63482e+06	1.50651e+07	1.3421e+07	0	5.50208e+06
P3540		3.93067e+07	1.88406e+07	1.11416e+07	1.11653e+07	1.30452e+07	1.81273e+07	2.06549e+07	1.41292e+07	9.71331e+06	0	0	8.37587e+06
P3770	Brosimacutin H	1.08091e+07	7.89579e+06	1.7455e+07	1.48885e+07	7.93317e+06	7.4818e+06	2.32489e+07	5.64987e+06	1.01913e+07	1.13983e+07	1.13433e+07	0
P3889+P5722		1.76394e+07	9.89329e+06	6.79652e+06	3.76862e+07	7.84849e+06	1.13555e+07	4.10046e+07	4.2367e+07	3.16689e+07	3.91645e+06	2.51245e+07	0
P3962	2,6-Di-tert-butyl-1,4-benzoquinone	5.88848e+06	1.61668e+07	1.62276e+07	1.487e+07	3.17976e+07	1.81823e+07	1.07796e+07	1.14531e+07	7.4825e+06	1.50914e+07	2.52766e+07	0
P4011	4-(4-hydroxy-2,2,6-trimethyl-6-{[(2S,3R,4S,5S,6R)-3,4,5-trihydroxy-6-(hydroxymethyl)oxan-2-yl]oxy}cyclohexylidene)but-3-en-2-one	1.92363e+07	9.54327e+06	8.24162e+06	6.68212e+06	1.16414e+07	8.42248e+06	1.11628e+07	2.03552e+07	1.14087e+07	6.59734e+06	0	8.16354e+06
P4147		6.23412e+06	1.23013e+07	8.12149e+06	5.01144e+06	6.02354e+06	2.69675e+06	9.05695e+06	6.03463e+06	5.07298e+06	0	0	0
P4271	Deoxyuridine	2.22249e+07	2.18279e+07	9.87632e+06	1.38326e+07	1.91532e+07	1.65567e+07	2.7227e+07	2.1841e+07	1.98885e+07	0	0	0
P435	Cyclo-(2-hydroxy-Pro-Gly)	5.65879e+07	2.67231e+08	5.51519e+07	1.8706e+08	3.48752e+08	1.26581e+08	2.52427e+08	3.59146e+08	4.21885e+07	6.93884e+07	6.68242e+07	0
P4456		2.96877e+07	1.86236e+07	1.58783e+07	9.70932e+06	1.26905e+07	9.56376e+06	1.73769e+07	9.20702e+06	1.36454e+07	1.31077e+07	8.48842e+06	0
P4530+P6892		2.11466e+07	1.53329e+07	1.41183e+07	1.95665e+07	3.04377e+07	1.16428e+07	2.36813e+07	2.99409e+07	2.02666e+07	0	5.72122e+06	9.82209e+06
P4589		1.28202e+07	6.18312e+06	7.61392e+06	3.47175e+06	2.2593e+07	7.08104e+06	1.03486e+07	6.10993e+06	6.24171e+06	5.27657e+06	0	0
P468	NP-019722	7.24319e+07	1.31868e+08	2.17756e+07	5.58234e+07	7.12277e+07	2.33e+08	5.60746e+07	2.02669e+07	1.29493e+08	4.64064e+07	7.15154e+07	0
P4925		5.80545e+06	1.1206e+07	1.3798e+07	1.53854e+07	1.31341e+07	1.31383e+07	1.61823e+07	3.93768e+06	1.60922e+07	0	1.3364e+07	1.12185e+07
P5019	Mesitaldehyde	1.70863e+07	7.80201e+06	1.44768e+07	1.81442e+07	1.25582e+07	1.16412e+07	1.70582e+07	1.89616e+07	1.62146e+07	1.68334e+07	1.41785e+07	0
P517	(5Z,7E,9)-decatrien-2-one	4.36065e+07	2.95081e+08	5.83453e+07	1.66385e+08	1.60909e+08	1.57799e+07	3.34965e+07	2.97598e+07	7.14334e+07	0	7.07629e+07	0
P5413	{[4-(3-Amino-2-cyano-3-oxo-1-propen-1-yl)phenyl](hydroxy)methyl}phosphonic acid	4.54888e+06	9.59196e+06	4.93804e+06	1.46114e+07	2.11431e+07	3.03564e+06	8.08187e+06	6.04484e+06	8.81107e+06	7.85602e+06	0	5.95909e+06
P5447	2-Methyl-1-(2-naphthyl)-2-propanamine	1.6216e+07	1.17207e+07	2.14458e+07	5.44175e+06	5.30249e+06	6.87002e+06	1.10523e+07	2.03564e+07	1.5617e+07	5.19812e+06	5.29677e+06	0
P5675		3.41382e+06	3.91579e+06	6.91905e+06	4.42553e+06	3.24175e+06	4.19129e+06	4.51786e+06	7.83357e+06	4.13367e+06	6.00908e+06	6.22958e+06	0
P6081+P6926+P8390		2.71909e+07	1.07986e+07	1.72622e+07	3.68699e+06	2.51826e+07	1.17732e+07	1.69402e+07	1.42433e+07	9.71826e+06	2.69801e+07	4.3867e+07	0
P6338		9.52639e+06	3.68347e+06	6.8539e+06	4.35202e+06	8.6533e+06	7.89739e+06	9.3975e+06	5.3915e+06	3.53946e+06	6.12617e+06	0	0
P6527		8.25929e+06	5.32002e+06	7.10991e+06	4.52104e+06	7.5276e+06	5.0846e+06	7.82169e+06	4.93275e+06	4.65987e+06	5.60017e+06	5.85239e+06	0
P6688	3-[(3-amino-1H-1,2,4-triazol-5-yl)amino]azepan-2-one	2.958e+06	1.55824e+07	6.69454e+06	5.51579e+06	1.01766e+07	4.52796e+06	7.87593e+06	4.74893e+06	4.29941e+06	6.99301e+06	0	4.4377e+06
P6915		7.18388e+06	7.97082e+06	6.98065e+06	6.8373e+06	5.97438e+06	4.56601e+06	5.91124e+06	1.31388e+07	4.784e+06	1.36956e+07	0	3.61735e+06
P7260	Octyl (4xi)-2-deoxy-2-[(Z)-(1-hydroxyethylidene)amino]-alpha-D-xylo-hexopyranoside	3.91282e+06	5.56141e+06	7.73273e+06	8.65811e+06	4.80099e+06	7.52683e+06	3.80168e+06	6.80608e+06	3.85201e+06	5.40777e+06	0	3.52898e+06
P73	8-Amino-7-oxononanoic acid	1.06037e+07	1.38199e+07	1.77505e+07	2.18811e+07	1.35736e+07	1.91172e+07	1.72018e+07	8.99257e+06	1.58232e+07	0	1.20428e+07	2.55344e+07
P7551		4.31463e+06	4.1269e+06	8.13111e+06	8.39271e+06	5.86866e+06	7.43661e+06	5.24759e+06	1.08508e+07	8.33661e+06	0	6.14502e+06	0
P7604	NP-021018	5.50522e+06	6.66027e+06	7.05911e+06	1.16981e+07	1.31672e+07	5.73785e+06	4.84336e+06	7.36794e+06	3.98226e+06	7.68131e+06	0	5.95785e+06
P789	(-)-Fustin	5.09501e+07	4.9374e+07	4.3185e+07	1.7841e+07	3.09666e+07	4.32794e+07	2.4176e+07	7.25328e+07	4.40734e+07	0	0	3.12372e+07
P8180		3.32495e+06	4.96794e+06	4.08101e+06	4.26e+06	3.80263e+06	3.14224e+06	3.45687e+06	4.44181e+06	3.72665e+06	0	3.14703e+06	3.63176e+06
P881	2-iodophenolmethylether	1.20727e+08	7.8294e+07	3.19783e+07	1.36699e+08	2.52196e+07	1.57468e+08	7.28863e+07	4.10786e+07	2.49466e+07	0	1.54836e+08	7.06265e+07
P969	FR-900490	2.80353e+07	1.63998e+08	5.89326e+07	3.12847e+07	5.85546e+07	1.74646e+07	2.38058e+07	3.69014e+07	4.27281e+07	0	0	1.11404e+07
N10090+N10235+N3984+N4720+N5272+N5819		1.85841e+07	3.69102e+07	3.12456e+07	4.45182e+06	1.48435e+07	3.34737e+07	7.28897e+06	2.74797e+07	0	6.51978e+06	2.78019e+07	1.52894e+07
N10338+N10624+N11715+N9303		6.36968e+06	7.34352e+06	6.38984e+06	5.0623e+06	5.72154e+06	5.49564e+06	5.11568e+06	5.33057e+06	0	4.91652e+06	5.12218e+06	2.09939e+06
N11047+N1867+N3026		1.11432e+08	1.74904e+07	7.19011e+07	5.53082e+06	4.59393e+06	7.45219e+06	0	1.29877e+07	2.33625e+07	2.68252e+07	2.55343e+07	7.52337e+06
N11367+N1883		3.85695e+06	3.51069e+06	3.68033e+06	6.35056e+06	7.30438e+06	9.22583e+06	3.20322e+06	0	8.92512e+06	6.53598e+06	5.85314e+06	5.46614e+06
N11404+N6741		7.50887e+06	4.58045e+06	3.40121e+06	4.54997e+06	7.66733e+06	6.91364e+06	5.34213e+06	4.46886e+06	0	6.38881e+06	8.19447e+06	3.73859e+06
N11793+N3342+N442+N5649		7.79378e+06	3.93597e+07	8.34594e+06	5.24894e+06	3.23324e+07	4.02596e+06	1.48657e+07	0	1.18896e+07	7.11691e+06	5.20324e+06	5.19469e+06
N11952+N9514		7.70677e+06	4.89271e+06	3.66511e+06	6.00151e+06	5.04913e+06	3.68778e+06	5.08865e+06	5.3688e+06	0	5.16258e+06	6.03435e+06	4.96993e+06
N1213	Makomotine C	5.10198e+07	2.19694e+07	2.53065e+07	8.28968e+06	1.15827e+08	2.24163e+07	7.92204e+07	0	5.25153e+07	1.30639e+07	9.68304e+06	1.28061e+07
N1301		4.53506e+07	3.97725e+07	2.26442e+07	2.93962e+07	4.5285e+07	5.80441e+07	4.44041e+07	6.32622e+07	0	4.34185e+07	3.92094e+07	3.74983e+07
N1347		1.45782e+07	1.01438e+08	4.26075e+07	4.22618e+07	6.52275e+07	2.00312e+07	8.43958e+06	6.93738e+07	0	6.46874e+07	2.09526e+07	1.58218e+07
N13755+N3216+N6465+N6733		6.59929e+06	1.02679e+07	6.60691e+06	9.70202e+06	7.29084e+06	5.85798e+06	0	7.78367e+06	8.54915e+06	5.2236e+06	5.37994e+06	8.16182e+06
N1427+N1917		2.35594e+07	2.13224e+07	3.71382e+07	1.88167e+07	1.80055e+07	6.01448e+07	1.6462e+07	4.75457e+07	0	4.44486e+07	4.87534e+07	3.3425e+07
N1440		4.72804e+07	3.30351e+07	3.03615e+07	2.72873e+07	4.37353e+07	1.58028e+07	0	4.31959e+07	1.19643e+07	4.70552e+07	6.63205e+07	1.09543e+07
N1457+N2054+N3067		8.43753e+07	6.81744e+07	7.81127e+07	4.69064e+07	4.75444e+07	3.60122e+07	4.7512e+07	0	6.7842e+07	4.71421e+07	4.70186e+07	5.99021e+07
N14631+N5808		1.26985e+07	6.49008e+06	4.61671e+06	2.66958e+06	7.22194e+06	3.43485e+06	5.3936e+06	0	5.37387e+06	2.69517e+06	3.38243e+06	3.91692e+06
N1478+N2094+N3978		3.70023e+07	4.0726e+07	4.93868e+07	1.36866e+07	3.89136e+07	5.67174e+07	1.73177e+07	0	1.93205e+07	3.21334e+07	3.01951e+07	2.72239e+07
N15		4.14463e+09	5.25889e+09	3.48221e+09	4.25183e+09	4.475e+09	4.80677e+09	4.28791e+09	4.75669e+09	0	3.46492e+09	3.25285e+09	2.69726e+09
N1603+N2849+N496+N604		6.19835e+07	7.97474e+07	1.0119e+08	1.00344e+08	9.16138e+07	5.3116e+07	8.71623e+07	1.10154e+08	0	9.62971e+07	1.07731e+08	8.49081e+07
N1748+N2663+N3892+N4523+N691		1.9879e+07	7.56854e+07	4.1605e+07	2.79972e+07	2.16452e+08	3.02651e+07	0	0	0	1.34614e+08	1.30608e+08	5.97483e+07
N1780+N306+N425+N877		6.03149e+07	4.21384e+07	9.54637e+07	3.22121e+07	3.38951e+07	1.2583e+08	6.83293e+07	4.41712e+07	0	4.57859e+07	6.41544e+07	7.60892e+07
N1845+N5150		2.19333e+07	1.66076e+07	9.52462e+06	1.29095e+07	1.6378e+07	1.7789e+07	0	3.00753e+07	2.6481e+07	1.69577e+07	1.97806e+07	1.55998e+07
N1990+N3101		1.16452e+07	3.10173e+07	4.09193e+07	6.17574e+06	1.7989e+07	1.55593e+07	0	1.83457e+07	2.77964e+07	1.25997e+07	1.23161e+07	2.10592e+07
N2050+N2699		3.47413e+07	2.3191e+07	6.26083e+07	3.15093e+07	2.08724e+07	6.53929e+07	1.59993e+07	0	4.33507e+07	3.71322e+07	3.90294e+07	6.12118e+07
N2142+N2897		4.2956e+07	3.11732e+07	3.81238e+07	3.89151e+07	5.28719e+07	6.16944e+07	3.57207e+07	5.29905e+07	0	3.43028e+07	4.24009e+07	2.41843e+07
N242	D-Saccharic acid	1.52059e+08	1.327e+08	6.58782e+07	1.74739e+08	2.13745e+08	1.75681e+08	0	2.15433e+08	0	5.27247e+08	1.92188e+08	2.97872e+08
N2603		3.45057e+06	3.83605e+06	1.74254e+07	8.79864e+06	1.36323e+07	4.83074e+07	4.19553e+06	0	2.44181e+06	5.08702e+06	8.22313e+06	3.42024e+06
N2720+N6659+N6814+N6887		1.35282e+07	2.03657e+07	1.87193e+07	1.6707e+07	1.64928e+07	8.99523e+06	1.71464e+07	8.74009e+06	0	1.42791e+07	1.61401e+07	4.61045e+06
N2976		3.19055e+07	2.26887e+07	1.45669e+07	1.41888e+07	3.18112e+07	2.0366e+07	1.09314e+07	2.09443e+07	0	2.53564e+07	2.62248e+07	1.35602e+07
N3614	Funalenone	1.67827e+07	2.97133e+06	7.7908e+06	3.39464e+07	1.2721e+07	8.64153e+06	8.00247e+06	7.44064e+06	0	5.17623e+06	6.34791e+06	1.18369e+07
N3889+N4543+N9506		1.35765e+07	1.15445e+07	1.60621e+07	5.25273e+06	8.47161e+06	2.82565e+07	4.43973e+06	2.31334e+07	0	1.17e+07	1.1969e+07	3.99508e+06
N4266+N6477+N7548+N9633		1.37289e+07	1.55762e+07	8.88739e+06	2.29871e+07	2.37186e+07	1.18495e+07	2.27052e+07	2.55624e+07	0	1.62769e+07	2.37951e+07	9.50137e+06
N439+N605		2.02517e+07	1.24712e+08	1.20853e+07	8.58863e+07	1.09959e+08	1.94614e+07	7.1572e+07	0	5.54998e+06	1.49718e+08	1.38053e+08	4.13638e+07
N4532		2.36675e+07	9.36932e+06	8.88063e+06	6.65767e+06	1.4982e+07	1.2101e+07	5.8424e+06	1.05453e+07	0	1.11391e+07	1.33068e+07	5.87462e+06
N504		1.11662e+08	6.08237e+07	7.4319e+07	1.34503e+08	7.87598e+07	1.04852e+08	7.23458e+07	1.30831e+08	0	1.00629e+08	1.52609e+08	4.35546e+07
N536	Catechin	1.5676e+08	1.14314e+08	1.39883e+08	3.52819e+07	1.03201e+08	2.0559e+08	5.20526e+07	0	3.35859e+07	1.08763e+08	1.11067e+08	6.50791e+07
N5505+N5930+N7457		8.53507e+06	1.23465e+07	5.98089e+06	5.02707e+06	1.05568e+07	1.43597e+07	7.10667e+06	1.03503e+07	0	7.1769e+06	7.08687e+06	4.86687e+06
N5927+N6274+N6596+N6965+N7541+N8584		1.89111e+07	5.2791e+06	3.56541e+06	1.99724e+07	1.41233e+07	1.27394e+07	0	5.54419e+06	1.29568e+07	2.43696e+07	2.42458e+07	1.80829e+07
N597+N95		4.40045e+07	2.85139e+08	2.99795e+07	3.19142e+07	3.76563e+07	3.56366e+07	7.01351e+07	4.12981e+06	0	3.74073e+07	9.96002e+07	3.57786e+07
N746	Xylaric acid A	4.79249e+07	1.22882e+08	3.40996e+07	4.38755e+07	1.91776e+08	6.88266e+07	0	3.74996e+07	9.00505e+07	5.31045e+07	5.41881e+07	1.0055e+08
N860		5.48918e+06	3.44589e+06	3.17085e+06	3.65357e+06	5.26888e+06	5.10681e+06	4.36255e+06	4.95658e+06	0	5.95382e+06	4.75718e+06	1.58897e+07
N921	1,1'-(1,4-Phenylenedi-2,1-ethenediyl)bis(2,4-dinitrobenzene)	3.58519e+07	1.11049e+07	6.1351e+07	1.9651e+07	9.85756e+07	1.07292e+07	5.38368e+06	0	3.85559e+06	1.10936e+07	7.99345e+06	6.96535e+06
N986	1,6-Dioxacyclododecane-7,12-dione	1.44769e+07	1.44592e+08	2.24431e+07	6.27278e+07	1.20942e+08	8.95941e+06	0	1.32854e+07	3.90752e+07	2.03803e+07	2.59137e+07	2.62021e+07
P10086+P7329		2.25544e+07	1.8382e+07	1.4722e+07	1.40653e+07	1.39078e+07	1.24346e+07	0	1.77714e+07	1.52538e+07	1.72736e+07	1.70831e+07	5.87495e+06
P1009		8.49148e+07	5.24243e+07	1.09677e+08	9.58556e+07	9.49299e+07	1.1469e+08	0	1.19802e+08	9.16502e+07	8.88992e+07	1.13325e+08	4.65579e+07
P10231	2,15-Bis[(dimethylamino)methyl]cyclopentadecanone	6.04609e+06	4.66386e+06	6.24554e+06	7.74106e+06	4.44887e+06	5.0359e+06	4.63613e+06	5.80837e+06	0	4.73189e+06	5.7234e+06	4.85024e+06
P10500+P2432		4.70697e+06	4.17454e+06	4.56007e+06	2.14144e+07	4.02243e+06	5.89403e+06	0	7.86155e+06	0	4.67856e+06	5.83682e+06	2.35306e+06
P10803	2,4-Diamino-6-pteridinecarboxylic acid	4.3998e+06	3.73527e+06	7.38658e+06	3.08413e+06	6.95836e+06	5.92045e+06	4.29482e+06	0	0	6.96221e+06	8.0432e+06	5.43154e+06
P11057+P4048		2.12288e+07	9.27958e+06	5.20146e+06	1.37523e+07	9.73011e+06	2.45453e+07	3.88436e+06	0	6.42014e+06	1.93452e+07	1.33748e+07	2.71747e+07
P11093+P6636+P9701		5.08069e+06	1.16155e+07	5.63151e+06	5.52777e+06	1.00468e+07	5.57757e+06	0	6.73491e+06	3.88196e+06	6.34197e+06	5.91991e+06	6.91536e+06
P11113+P13674+P4302		1.58829e+07	3.29046e+06	3.5462e+06	6.84297e+06	1.00358e+07	3.36394e+06	4.44712e+06	3.77298e+07	0	2.85763e+07	3.84717e+07	3.22677e+06
P11391+P8916		5.9644e+06	2.96318e+06	3.72214e+06	9.97703e+06	5.0373e+06	3.03577e+06	0	5.89857e+06	3.74181e+06	4.91023e+06	2.89222e+06	2.79603e+06
P11551	Paecilopeptin	2.83595e+06	4.69525e+06	3.02991e+06	2.84092e+06	2.76438e+06	3.368e+06	2.89498e+06	0	3.66937e+06	2.98812e+06	2.97173e+06	2.14717e+06
P11598+P14357		5.40715e+06	5.84289e+06	3.00267e+06	4.13964e+06	6.72863e+06	4.21213e+06	4.94248e+06	0	0	4.992e+06	4.42256e+06	4.27592e+06
P11725	1792084	5.77269e+06	3.16081e+06	3.4767e+06	2.95403e+06	6.58928e+06	4.00058e+06	4.09276e+06	4.1058e+06	0	3.7687e+06	3.42616e+06	2.49542e+06
P11731		4.63486e+06	4.03149e+06	4.82132e+06	6.09188e+06	3.31118e+06	3.88427e+06	3.26469e+06	0	5.68497e+06	4.05522e+06	4.27284e+06	3.84884e+06
P11880+P5052+P8154		1.61013e+07	1.57225e+07	1.58689e+07	1.18622e+07	2.32234e+07	2.24774e+07	1.17369e+07	0	1.03853e+07	1.03058e+07	3.87784e+06	1.41485e+07
P11943	(2E,4E)-N-Isobutyl-2,4-octadecadienamide	6.1529e+06	5.4797e+06	5.21784e+06	4.17042e+06	5.19461e+06	4.75255e+06	0	5.34175e+06	3.94514e+06	4.41692e+06	4.27366e+06	2.29357e+06
P1205	Ellagic acid	4.48886e+07	2.08536e+07	1.3422e+07	4.33208e+07	3.06107e+07	6.22314e+06	1.78608e+07	7.44559e+06	0	4.52141e+06	2.13194e+07	1.73267e+07
P1222		6.58155e+07	5.31602e+07	2.58298e+07	3.98261e+07	1.15426e+08	8.70277e+07	7.32339e+07	0	0	5.46627e+07	6.21401e+07	2.54906e+07
P12385+P15631+P5472		2.89349e+07	9.80301e+06	1.43622e+07	6.06009e+06	5.11066e+06	7.82074e+06	1.34038e+07	0	8.11814e+06	6.8225e+06	5.86363e+06	4.79783e+06
P13360+P2642+P3369+P624		2.87244e+08	1.83397e+08	2.20792e+08	2.7866e+07	1.32447e+08	1.60227e+08	4.9376e+07	0	1.13009e+08	1.00375e+08	1.18657e+08	2.62429e+07
P13614+P15294+P3296		5.45514e+06	2.17766e+07	1.82754e+07	3.22744e+07	4.50036e+07	8.32581e+06	0	6.95054e+06	3.90365e+07	2.45311e+07	5.30778e+06	2.01551e+07
P13775+P2039+P5640+P9366		1.8627e+07	1.69083e+07	1.77304e+07	1.14739e+07	1.06003e+07	2.26949e+07	0	0	8.73686e+06	2.25208e+07	1.94307e+07	9.45423e+06
P1390		6.69574e+07	4.18471e+07	8.21681e+07	8.1635e+07	8.26844e+07	9.52141e+07	4.25755e+07	0	6.56612e+07	7.87843e+07	8.93334e+07	3.76676e+07
P13902+P2811		2.25345e+07	3.26668e+07	1.96968e+07	2.83631e+07	2.87957e+07	1.85567e+07	3.0827e+07	3.75268e+07	0	4.21743e+07	5.7379e+07	2.12583e+06
P13994+P3940		5.18577e+06	1.77777e+07	2.55166e+07	8.56809e+06	1.22812e+07	1.73981e+07	1.15014e+07	1.42746e+07	0	1.28767e+07	1.63325e+07	9.14296e+06
P14424	3-[(Diaminomethylene)hydrazono]-N-(4-nitrophenyl)butanamide	3.21636e+06	3.11275e+06	3.61145e+06	5.0234e+06	4.55636e+06	3.08997e+06	0	4.09808e+06	0	3.53784e+06	3.82311e+06	2.80467e+06
P1454	8-Amino-7-oxononanoate	7.94997e+06	7.44568e+06	6.28331e+06	1.26561e+07	5.53195e+06	6.22203e+06	6.81805e+06	4.60483e+06	0	7.32148e+06	6.13862e+06	5.21485e+06
P14732+P16060+P2713+P8502		9.84778e+06	5.00643e+07	2.5354e+07	5.28594e+07	4.02983e+07	4.57478e+07	0	2.24668e+07	2.92718e+07	3.68757e+07	4.59364e+07	1.97158e+07
P150	Salicylic acid	4.19878e+08	3.67153e+08	6.4765e+08	4.18661e+08	5.925e+08	6.54759e+08	6.14726e+08	0	7.6914e+08	5.2403e+08	6.82348e+08	3.72754e+08
P15494+P6266		3.16626e+06	5.25615e+06	3.13576e+06	4.06092e+06	7.6165e+06	8.30125e+06	7.88009e+06	1.21327e+07	0	9.0193e+06	9.84646e+06	2.64313e+06
P1663	Tiliroside	1.85332e+07	1.2201e+07	1.45935e+07	4.43505e+06	1.21203e+07	1.94741e+07	0	1.2315e+07	2.02627e+07	1.9438e+07	8.65786e+06	1.39097e+07
P1679+P4809+P7680+P921		2.01471e+08	1.20506e+07	1.27883e+07	9.28806e+06	7.18127e+06	1.88379e+07	0	0	7.04144e+06	1.59245e+07	1.34812e+07	1.73208e+07
P2034		5.56251e+06	6.56525e+06	6.35688e+06	6.91115e+06	9.15049e+06	6.86324e+06	4.83232e+06	0	9.94095e+06	4.6548e+06	3.61137e+06	1.82191e+06
P2510		2.2587e+07	1.67463e+07	1.71063e+07	1.94247e+07	2.73228e+07	2.17018e+07	0	2.39959e+07	8.61214e+06	1.66342e+07	2.03212e+07	4.20648e+06
P2524		4.13737e+07	4.04449e+07	2.22978e+07	3.32645e+07	5.5299e+07	2.95401e+07	4.28727e+07	0	3.10097e+07	2.86516e+07	2.56461e+07	2.18471e+07
P2554+P3234+P5345+P6556+P6966+P9499		6.21373e+07	1.03935e+07	3.01325e+07	1.35265e+07	1.20019e+07	2.77681e+07	5.07421e+07	0	1.31845e+07	1.98909e+07	2.76661e+07	2.70182e+07
P2613		7.65249e+06	3.70125e+06	8.12574e+06	3.65197e+06	9.49451e+06	1.27018e+07	0	3.12592e+06	5.36326e+06	4.68377e+06	3.72848e+06	5.35531e+06
P268+P6121		2.20052e+08	5.56463e+08	2.31812e+08	1.25977e+08	4.64859e+08	9.42849e+07	4.46185e+08	0	1.02141e+08	1.08194e+08	1.0728e+08	6.88323e+07
P2799+P5070+P8506		1.3758e+07	8.12379e+06	2.41024e+07	5.62491e+07	2.31344e+07	4.51711e+07	4.56318e+07	1.43949e+07	0	1.19563e+07	1.47632e+07	3.12176e+07
P2950+P3462		3.4339e+07	7.46464e+06	4.32649e+07	5.49846e+07	3.74894e+07	5.55833e+06	3.37189e+07	3.59653e+06	0	3.31407e+07	3.76002e+07	1.84236e+07
P2977	Lunatoic acid A	1.54006e+07	8.47994e+06	3.78361e+07	2.53529e+07	1.14268e+07	1.5376e+07	0	1.69701e+07	1.29706e+07	7.24925e+06	1.48689e+07	9.81336e+06
P3181		2.48198e+07	2.83957e+07	2.56993e+07	1.89517e+07	2.64803e+07	3.30612e+07	0	1.91029e+07	3.40955e+07	2.53808e+07	2.98325e+07	2.34085e+07
P3377		5.61013e+06	1.41737e+07	3.84844e+07	3.97488e+06	1.84096e+07	1.99159e+07	0	1.15208e+07	9.96112e+06	9.67637e+06	3.4105e+06	2.57978e+06
P3686		1.40037e+07	5.77698e+06	4.87256e+06	1.20443e+07	8.69786e+06	5.04512e+06	0	1.27641e+07	1.56365e+07	1.19729e+07	1.10318e+07	3.48486e+06
P369+P491		6.69622e+08	5.25693e+08	4.38549e+08	3.62843e+08	3.98836e+08	3.95611e+08	0	5.33142e+08	4.45635e+08	4.98803e+08	4.91814e+08	1.81332e+08
P3795		3.60734e+07	9.77946e+06	1.75643e+07	1.9519e+07	2.64924e+07	5.12602e+06	1.09802e+07	0	8.52582e+06	2.35155e+07	1.13063e+07	7.49226e+06
P393	5-[1,2-Dihydroxy-3-(2,2,7,7-tetramethyltetrahydro-3aH-bis[1,3]dioxolo[4,5-b:4',5'-d]pyran-5-yl)propyl]-2,2-dimethyl-1,3-dioxolane-4-carbaldehyde	2.60602e+08	3.75397e+08	8.72691e+07	1.84127e+08	1.39733e+08	1.38757e+07	0	1.65241e+08	0	2.04316e+08	3.19306e+08	1.18241e+07
P4216	allylestrenol	1.44429e+07	1.69597e+07	2.17238e+07	2.8414e+07	1.13576e+07	1.89991e+07	1.08702e+07	0	2.17206e+07	1.47806e+07	1.68681e+07	1.72843e+07
P4289	THIAMINE PHOSPHORIC ACID ESTER	1.9542e+07	2.39505e+07	1.94097e+07	2.62616e+07	2.23101e+07	3.02867e+07	0	2.21468e+07	2.43516e+07	5.90918e+06	1.93725e+07	8.33098e+06
P4526	2-Methyl-8-quinolinamine	2.89637e+07	2.13291e+07	5.17545e+06	8.31905e+06	9.89805e+06	1.77266e+07	7.10138e+06	0	6.0176e+06	1.66935e+07	1.25477e+07	1.92059e+07
P4672		1.12987e+07	1.17268e+07	8.93931e+06	1.38617e+07	1.12479e+07	1.2424e+07	2.33637e+07	0	2.25676e+07	1.24479e+07	1.24619e+07	8.16488e+06
P4753	W-Cycloheptyl-a-hydroxytridecanoic acid	2.70261e+07	2.0261e+07	5.10024e+06	1.06168e+07	2.15269e+07	1.68018e+07	2.33503e+07	2.14913e+07	0	1.91715e+07	1.47745e+07	1.73465e+07
P5000		1.2389e+07	1.25355e+07	1.6875e+07	2.41108e+07	7.51624e+06	1.05364e+07	0	1.22367e+07	1.37541e+07	1.00513e+07	1.21084e+07	1.3022e+07
P5081+P5696		3.20343e+07	2.56153e+07	2.09424e+07	2.15998e+07	2.2399e+07	1.86624e+07	0	2.5484e+07	2.35891e+07	2.46467e+07	2.39391e+07	9.82145e+06
P5224+P9730		1.01111e+07	1.60634e+07	3.79657e+06	5.63498e+06	3.11417e+07	1.12294e+07	0	0	6.21752e+06	4.82243e+06	4.20572e+06	3.42833e+06
P523		4.30992e+07	2.55629e+07	4.97834e+07	1.56829e+07	5.70987e+07	6.64546e+07	3.0426e+07	5.8201e+07	0	2.3263e+07	2.66163e+07	9.20092e+06
P5570		6.1078e+06	7.73009e+06	5.90849e+06	2.04791e+07	5.57237e+06	1.06732e+07	6.43073e+06	8.7609e+06	0	7.46872e+06	8.04097e+06	4.39234e+06
P561	4-Ethoxy ethylbenzoate	8.21525e+07	6.79886e+07	5.17025e+07	2.29592e+08	2.73579e+08	2.03988e+08	1.45068e+08	0	9.44736e+07	1.14837e+08	1.42826e+08	1.14244e+08
P5627	(E)-3-hydroxy-2,4-dimethylhept-4-enamide	6.41847e+06	9.88626e+06	9.05754e+06	1.23153e+07	5.66417e+06	6.48027e+06	3.9595e+06	0	8.3757e+06	4.78171e+06	3.89778e+06	7.94405e+06
P5687	1-Aminocyclododecanecarboxylic acid	8.50556e+06	1.80499e+07	2.01131e+07	5.25317e+06	3.37994e+06	5.58605e+06	0	5.90277e+06	6.93778e+06	3.21657e+06	4.37726e+06	2.30511e+06
P5792+P8051+P9021		1.64178e+07	2.08373e+07	1.96804e+07	8.54502e+06	1.85279e+07	1.31122e+07	0	1.23637e+07	8.92825e+06	1.15136e+07	1.54719e+07	4.37781e+06
P5850		8.705e+06	5.11505e+06	1.5496e+07	1.67883e+07	7.01239e+06	5.77604e+06	1.92676e+07	0	8.65865e+06	1.14436e+07	1.05533e+07	2.47149e+06
P5939		1.16245e+07	7.93429e+06	1.14653e+07	1.88921e+07	8.30272e+06	9.01195e+06	0	7.89777e+06	1.82397e+07	8.59514e+06	1.70056e+07	9.16184e+06
P6199		9.11404e+06	3.84523e+06	1.23328e+07	9.77649e+06	3.40806e+06	1.7676e+07	0	1.33501e+07	3.46295e+06	8.67074e+06	1.05187e+07	3.47603e+06
P6373+P8006		2.73244e+07	6.3391e+06	1.69534e+07	1.2192e+07	1.53304e+07	7.72132e+06	2.2491e+07	3.08469e+07	0	8.25875e+06	1.4171e+07	5.79085e+06
P6836		1.32691e+07	1.24397e+07	9.88144e+06	1.51436e+07	1.19353e+07	1.25252e+07	1.48531e+07	1.3688e+07	0	1.34234e+07	1.31491e+07	8.67827e+06
P7888		8.3314e+06	6.25211e+06	4.22054e+06	3.14307e+06	6.20454e+06	5.45128e+06	4.18763e+06	4.86468e+06	0	5.83253e+06	5.86623e+06	3.85576e+06
P80	Adipic acid	5.58724e+08	4.90817e+08	5.09163e+07	5.09648e+08	4.828e+08	5.75866e+08	5.70815e+08	7.16546e+08	0	4.56416e+08	5.28063e+08	3.0473e+08
P8080		6.66375e+06	9.29678e+06	6.78038e+06	1.13341e+07	8.7112e+06	9.83312e+06	9.6845e+06	0	1.00458e+07	1.00157e+07	8.61565e+06	6.1679e+06
P8304	Pyrrolam B	1.23975e+07	1.14319e+07	5.79211e+06	3.87117e+06	1.0434e+07	9.02697e+06	4.28896e+06	0	5.60412e+06	5.52217e+06	9.44501e+06	3.72082e+06
P84	Bis(2,2-dihydroxyethyl) hydrogen phosphate	8.34602e+08	7.16378e+08	3.9995e+08	1.07277e+09	1.31319e+09	1.07672e+09	0	8.92319e+08	8.60412e+08	8.95446e+08	1.14899e+09	3.59113e+08
P8540	Stearic Hydrazide	3.44006e+06	3.29029e+06	5.58784e+06	6.69549e+06	3.26061e+06	3.50404e+06	0	4.29926e+06	3.08982e+06	2.60062e+06	3.84463e+06	4.73997e+06
P8696	NP-016724	3.92088e+06	5.047e+06	3.86685e+06	6.22906e+06	4.87601e+06	1.13011e+07	3.9425e+06	4.11169e+06	0	2.81335e+06	3.26828e+06	3.17128e+06
P8726	ethyl dibunate	1.15502e+07	9.83445e+06	8.04557e+06	8.83417e+06	7.11151e+06	1.02907e+07	9.13932e+06	1.09351e+07	0	9.78694e+06	1.03238e+07	6.66501e+06
P9451	1,2-Dilauroyl-sn-glycero-3-PE	8.34551e+06	7.23942e+06	7.95735e+06	9.98839e+06	7.06952e+06	8.27663e+06	7.66269e+06	8.23795e+06	0	6.94968e+06	8.07603e+06	5.25628e+06
P9551	Hexanoylcarnitine	8.77599e+06	3.17878e+06	3.79312e+06	7.16079e+06	9.28819e+06	4.69801e+06	8.42968e+06	3.31978e+06	0	5.12679e+06	5.01402e+06	5.36128e+06
P9806		7.7417e+06	5.27024e+06	3.94075e+06	8.35003e+06	6.87856e+06	3.97434e+06	7.00004e+06	5.00873e+06	0	6.58914e+06	5.82232e+06	4.19313e+06
P990		1.17025e+08	1.10121e+08	1.16086e+08	1.31269e+08	1.26353e+08	1.38425e+08	0	1.46035e+08	1.19289e+08	1.34644e+08	1.12454e+08	9.27261e+07
N10342+N11760+N5742+N9605		1.69442e+07	1.05385e+07	7.58194e+06	6.23512e+06	6.92613e+06	4.94524e+06	0	0	0	0	0	2.74407e+06
N10998+N7088		8.55464e+06	4.8198e+06	9.78899e+06	1.06096e+07	7.10857e+06	5.40394e+06	6.80911e+06	0	0	6.62157e+06	9.12008e+06	0
N11154+N2913+N3160+N6260+N6702+N7636		4.92741e+07	1.17203e+07	6.51583e+07	4.05689e+06	6.1456e+06	3.64765e+07	3.87938e+06	0	0	8.06843e+06	0	4.46329e+06
N117+N1215+N286+N293+N382+N527		5.25671e+08	4.02747e+08	7.98089e+08	9.90174e+08	7.09407e+08	1.06661e+09	1.24466e+09	3.32575e+08	0	7.04225e+08	5.01349e+08	0
N13100+N6429		5.08784e+06	1.01682e+07	9.36738e+06	7.03053e+06	1.32393e+07	5.986e+06	5.64912e+06	0	6.34797e+06	4.72268e+06	4.145e+06	0
N1508+N194+N2115+N583+N588+N757+N76		7.85524e+08	2.47712e+08	1.18607e+08	9.2399e+07	6.30206e+08	5.66648e+08	0	2.12088e+08	1.40457e+08	0	1.61367e+08	8.76036e+07
N1541+N1765+N2249+N3020		4.54072e+07	8.91584e+06	1.17551e+07	1.59522e+07	1.2801e+07	8.8061e+07	0	3.79356e+07	0	9.7296e+06	5.83319e+06	0
N1562		3.42926e+06	1.47484e+07	3.76028e+07	1.48926e+07	1.12004e+07	5.41174e+06	4.64971e+07	0	2.5172e+07	3.05156e+07	0	5.19737e+07
N1702		2.63837e+07	2.31119e+07	1.20206e+07	3.39742e+07	3.30011e+07	2.68633e+07	0	2.49671e+07	0	0	8.7807e+06	1.63451e+07
N1820		7.71378e+07	2.71506e+07	1.69158e+07	3.79079e+07	4.17807e+07	2.97453e+07	5.49832e+07	0	2.46996e+07	3.75569e+07	5.78739e+07	0
N1868+N1900+N4874+N5091		1.06107e+07	3.74234e+06	3.24326e+07	1.88203e+07	3.73447e+06	1.1867e+07	8.24169e+06	1.37318e+07	0	3.50884e+06	3.3909e+06	0
N1975		2.81888e+07	5.65802e+06	1.42739e+07	2.21811e+07	1.67608e+07	2.93879e+07	0	4.14287e+07	3.30384e+07	3.21809e+07	3.4554e+07	0
N2018+N8465		1.92583e+07	2.8547e+07	7.32389e+07	2.92426e+07	5.51129e+07	6.65019e+07	0	2.0673e+07	0	4.07349e+07	0	3.93003e+07
N2077+N4494		6.30755e+06	4.25735e+07	7.62307e+06	3.83264e+06	6.1444e+07	3.50635e+06	2.36899e+07	0	2.15846e+07	1.9293e+07	0	2.33922e+07
N2083	4-(2-Decanyl)benzenesulfonic acid	5.10482e+07	4.17255e+07	5.94188e+07	2.74471e+07	2.95285e+07	6.05682e+07	0	0	3.29694e+07	0	4.40179e+07	3.83764e+07
N2290+N4669		2.95289e+06	2.48526e+07	1.46909e+07	1.42178e+07	3.2212e+07	5.14427e+06	2.00869e+07	0	4.64854e+07	2.16063e+07	0	3.83077e+07
N23+N5738+N58+N645+N758+N760		1.01411e+08	2.47629e+08	1.82178e+09	2.76822e+09	1.88372e+08	2.37179e+09	3.11982e+09	3.019e+08	0	4.09117e+09	3.09494e+09	0
N2459	Cheimonophyllal	1.2064e+07	1.03995e+07	5.31609e+06	1.97634e+07	4.94143e+07	1.06811e+07	6.93113e+06	0	8.40828e+06	1.3394e+07	1.29212e+07	0
N2989		1.52737e+07	3.02431e+07	3.91345e+07	2.77649e+07	3.77453e+07	8.08804e+06	0	1.04136e+07	1.07838e+07	1.74473e+07	0	8.27525e+06
N3249	Xanthurenicacid	1.80067e+07	1.67579e+07	2.66845e+07	9.20584e+06	1.20479e+07	8.3959e+06	7.40856e+06	0	7.05679e+06	0	0	4.12362e+06
N3365+N3886+N6226		1.49496e+07	1.72049e+07	1.27907e+07	2.78906e+07	6.61094e+06	1.56969e+07	0	1.19264e+07	1.17493e+07	9.25999e+06	5.97784e+06	0
N3492		2.26065e+07	7.51734e+06	1.21316e+07	2.77191e+07	6.05439e+06	7.13485e+06	1.86735e+07	0	7.82186e+06	0	0	0
N4455		5.94153e+06	7.62731e+06	1.32654e+07	1.09497e+07	5.93259e+06	5.99111e+06	0	1.3914e+07	5.09247e+06	1.11275e+07	1.01146e+07	0
N6923		5.90802e+06	3.39667e+06	4.04408e+06	3.92649e+06	4.26031e+06	3.89974e+06	0	1.09194e+07	0	1.06286e+07	1.27363e+07	0
N762		5.82498e+07	5.23278e+07	1.23166e+08	1.58954e+07	2.85738e+07	1.07388e+08	6.4989e+07	0	2.82565e+07	0	0	2.02693e+07
N9947		4.48875e+06	6.12743e+06	5.54467e+06	4.17917e+06	5.48155e+06	5.0106e+06	4.17491e+06	5.80774e+06	0	0	6.93033e+06	2.66501e+06
P1004+P2136		4.03762e+07	3.20162e+07	3.60876e+07	3.58959e+07	6.75189e+07	4.14536e+07	4.73713e+07	0	4.78338e+07	0	3.5677e+07	0
P1034+P1074+P1625		3.75603e+07	2.7881e+07	1.61223e+07	9.69371e+07	6.17851e+07	3.77232e+07	1.08423e+07	0	3.35888e+07	0	0	2.16617e+07
P10804+P5396		2.66649e+07	1.13999e+07	5.00254e+06	4.22736e+06	9.60244e+06	5.89137e+06	8.62927e+06	0	4.46816e+06	0	0	4.47209e+06
P1141	2-{[(2R,3S,4R,5R)-5-(6-Amino-9H-purin-9-yl)-3,4-dihydroxytetrahydro-2-furanyl]methyl}-4-hydroxybutanimidic acid	4.13983e+07	9.02924e+07	6.58802e+07	2.53497e+07	5.77373e+07	9.1955e+06	0	3.29122e+07	0	5.83556e+07	0	2.86919e+07
P13121+P7312+P7699		6.36738e+06	1.65116e+07	2.55402e+07	1.26108e+07	8.15816e+06	8.61922e+06	0	1.37799e+07	6.82887e+06	6.52808e+06	0	9.93126e+06
P1346+P883		1.24941e+08	5.0628e+07	5.1335e+07	2.94758e+07	4.46041e+07	6.61096e+07	5.86674e+07	0	3.4251e+07	0	3.18847e+07	4.5378e+07
P13736+P8932		9.08007e+06	1.30446e+07	3.75814e+06	1.495e+07	4.61573e+06	3.71678e+06	3.0826e+06	0	0	0	3.86909e+06	0
P1399+P1835		1.28761e+07	5.93244e+06	6.11169e+07	1.37529e+07	1.17485e+08	3.43167e+07	1.9557e+07	0	8.03125e+06	5.11779e+07	2.38769e+07	0
P14772		2.32313e+06	3.0928e+06	2.74921e+06	2.93227e+06	2.30957e+06	4.56635e+06	3.37075e+06	0	3.28641e+06	0	2.80701e+06	1.55693e+06
P15335+P3547		3.20592e+07	2.6602e+07	3.43446e+07	4.18647e+07	2.43165e+07	8.18382e+06	2.29513e+07	2.45776e+07	0	2.9052e+07	0	2.0285e+07
P167+P5339+P5642+P6744+P7491		7.1136e+06	1.09067e+07	1.20429e+07	1.34036e+07	1.2504e+07	1.63623e+07	1.10039e+07	1.32793e+07	0	0	0	0
P1688	Botcinolide	2.2643e+07	2.11018e+07	2.16526e+07	2.80798e+07	2.00289e+07	2.28307e+07	0	0	2.31339e+07	2.75387e+07	0	1.45924e+07
P1691	Isosildenafil	1.6485e+07	1.75154e+07	1.82344e+07	8.23532e+06	1.07862e+07	3.8572e+06	1.94383e+07	0	2.24883e+07	1.9857e+07	0	3.21331e+07
P17296+P9302		3.90366e+06	3.27958e+06	7.86565e+06	3.4336e+06	8.37305e+06	1.02051e+07	0	0	5.26591e+06	2.6507e+06	0	3.74958e+06
P1746	6,8-Dimethyl-7,8-dihydro-2,4-pteridinediamine	3.21098e+06	5.26277e+07	1.33387e+07	9.82925e+07	2.7067e+07	4.51903e+06	7.13408e+07	0	7.4877e+06	8.67665e+06	0	1.10823e+07
P1805	NP-019722	2.98483e+07	2.26828e+07	2.7245e+07	3.29622e+07	7.2956e+06	3.25758e+07	0	0	0	1.06487e+07	0	0
P1872	(5Z,7E,9)-decatrien-2-one	2.90471e+07	2.85912e+07	2.5828e+07	4.76285e+07	2.78583e+07	1.49043e+07	3.66669e+07	0	4.05364e+07	3.36125e+07	0	5.61117e+07
P1986	4-decyl-3-hydroxy-5-oxooxolane-2,3-dicarboxylic acid	2.22992e+07	2.53062e+07	2.47277e+07	1.46924e+07	1.11497e+07	4.56774e+07	3.88233e+07	0	3.48934e+07	4.65107e+07	0	6.3051e+06
P2296	FR-900490	1.9148e+07	6.12393e+07	4.84753e+07	4.96742e+07	3.54652e+07	1.45341e+07	2.29502e+07	1.93434e+07	0	0	0	1.11876e+07
P2685	2-{5-[2-({2-[5-(2-hydroxybutyl)oxolan-2-yl]propanoyl}oxy)propyl]oxolan-2-yl}propanoic acid	2.89321e+07	1.58325e+07	1.61576e+07	3.8857e+06	5.3742e+06	1.06139e+07	6.36604e+06	0	0	0	0	0
P2693	Dretamycin	3.05966e+07	4.45519e+07	2.76646e+07	2.76839e+07	5.13318e+07	5.29869e+07	3.33585e+07	5.1962e+07	0	0	0	0
P3263	Oleanolic acid	2.7756e+07	9.8956e+06	2.26273e+07	2.1633e+07	3.01427e+07	2.73783e+07	0	2.57319e+07	2.13183e+07	0	0	1.39876e+07
P3353		1.03431e+07	8.02335e+06	8.86973e+06	5.32526e+06	7.01721e+06	4.02033e+06	8.33671e+06	4.22243e+06	0	9.23101e+06	1.2136e+07	0
P3583	Fisetinidol-4beta-ol 3,4,7,3',4'-pentamethyl ether	1.64355e+07	5.76574e+06	1.17249e+07	1.25323e+07	1.27815e+07	1.08937e+07	3.63687e+07	1.52747e+07	0	2.35271e+07	2.44493e+07	0
P3820+P4440+P5030		3.36107e+07	1.75348e+07	1.3523e+07	2.16172e+07	1.83335e+07	3.87025e+06	0	1.80915e+07	1.42231e+07	1.38258e+07	3.02455e+07	0
P3987	(S)-Abscisicacid	1.01504e+07	1.24457e+06	6.28656e+06	1.09513e+07	6.73624e+06	9.5785e+06	0	1.66851e+07	1.08641e+07	1.32858e+07	0	2.23939e+07
P4634+P5630+P8592		3.21781e+06	3.84512e+06	4.3685e+06	1.70501e+06	3.1318e+06	3.91612e+06	0	5.55222e+06	1.07099e+07	0	0	0
P489+P783		4.17017e+07	1.58911e+08	1.04265e+08	2.30735e+08	1.48106e+08	7.93789e+07	0	1.4571e+08	1.62607e+08	2.87527e+07	1.17707e+08	0
P548		5.80588e+07	3.60983e+07	1.98621e+08	1.0473e+08	2.47865e+07	5.77127e+07	5.46746e+07	7.49686e+07	0	3.51863e+07	0	0
P5631	NP-020401	2.61586e+06	3.98439e+06	5.7465e+06	1.08224e+07	1.05753e+07	2.68804e+06	0	0	7.75349e+06	5.92107e+06	0	1.42193e+07
P576	NP-000124	5.62539e+06	9.48622e+06	2.18334e+07	7.4399e+06	6.50584e+06	5.86874e+06	0	0	1.7334e+07	1.21006e+07	1.4008e+07	0
P649	(2R,3R,4S,5S,6R)-2-{[(2E,6R)-6-hydroxy-2,6-dimethylocta-2,7-dien-1-yl]oxy}-6-(hydroxymethyl)oxane-3,4,5-triol	1.25501e+08	2.3921e+08	1.49304e+08	8.93096e+07	3.56452e+07	1.25036e+08	1.04668e+08	0	1.22943e+08	0	0	8.02609e+06
P7403		3.07235e+06	6.08651e+06	2.98738e+06	4.16382e+06	5.26679e+06	3.9734e+06	4.6088e+06	0	4.9906e+06	0	0	2.52378e+06
P8119	Lariciresinol 4-O-glucoside	7.19242e+06	3.43377e+06	1.13404e+07	5.61338e+06	6.17363e+06	4.93904e+06	1.21185e+07	0	3.19898e+06	0	0	2.55206e+06
P823	Xanthurenic acid	1.11385e+08	9.63776e+07	1.83367e+08	4.03762e+07	6.92329e+07	5.73372e+07	4.62453e+07	0	5.23534e+07	0	1.44853e+07	2.223e+07
P825		1.88713e+07	8.48759e+06	3.00449e+07	2.22128e+07	4.39468e+07	6.85449e+06	1.95103e+07	1.7201e+07	0	0	0	7.42204e+06
P9187	Dodecylbenzene	6.7465e+06	6.73641e+06	8.42656e+06	1.00189e+07	5.01896e+06	6.53545e+06	0	7.43435e+06	8.8273e+06	6.63878e+06	6.77517e+06	0
P962		2.95132e+07	5.38415e+06	5.65591e+06	5.27963e+06	4.27189e+06	4.80139e+06	5.63701e+06	6.84524e+06	0	4.08538e+06	5.22891e+06	0
P9872	Epinephrine	9.52041e+06	7.90618e+06	3.82557e+06	7.65087e+06	8.37007e+06	4.6398e+06	5.70393e+06	6.08221e+06	0	6.90267e+06	7.25927e+06	0
N10020+N12332+N3157+N4847		1.68692e+07	9.49929e+06	1.04291e+07	0	8.53036e+06	9.19835e+06	5.32926e+06	1.18312e+07	7.75856e+06	6.42713e+06	6.9995e+06	4.85359e+06
N10078+N12216+N8351		9.45126e+06	6.82842e+06	7.55565e+06	0	4.85463e+06	8.67341e+06	5.96625e+06	8.49662e+06	8.66532e+06	6.07227e+06	7.95147e+06	4.75933e+06
N10175	Penicitide A	5.51777e+06	4.82799e+06	5.47231e+06	0	5.44207e+06	5.66548e+06	3.17682e+06	3.62966e+06	5.27668e+06	5.04258e+06	5.80214e+06	4.04104e+06
N10236+N8021		1.02493e+07	5.75188e+06	4.65766e+06	4.5736e+06	0	6.03275e+06	4.31048e+06	8.4238e+06	4.49879e+06	7.45115e+06	6.35818e+06	4.41746e+06
N10268+N5317+N6217+N6338		1.62541e+07	1.19365e+07	1.17517e+07	0	4.18543e+06	5.02587e+06	7.93942e+06	3.06272e+07	4.0686e+06	1.11429e+07	7.163e+06	9.41059e+06
N10277+N3930+N5194+N5248+N7109		2.6019e+07	1.0521e+07	8.32789e+06	0	8.84484e+06	1.50941e+07	1.20841e+07	1.04945e+07	5.7598e+06	7.1035e+06	1.48604e+07	5.87018e+06
N10395+N7527		7.24419e+06	7.45423e+06	3.67849e+06	4.02908e+06	5.97116e+06	0	1.05422e+07	8.78897e+06	8.03146e+06	7.20343e+06	8.08512e+06	2.66292e+06
N10466+N4559+N8502		8.11025e+06	1.60086e+07	2.77919e+06	0	6.16778e+06	7.49677e+06	6.30448e+06	3.36993e+06	9.52468e+06	4.0288e+06	3.94909e+06	3.40341e+06
N10485+N12033		5.16092e+06	4.53916e+06	4.75334e+06	5.10919e+06	3.8763e+06	0	4.01737e+06	5.07838e+06	4.04064e+06	5.11563e+06	3.95931e+06	2.35853e+06
N10672+N12493+N7271		1.03121e+07	1.03429e+07	5.32034e+06	0	5.51926e+06	8.73765e+06	9.34748e+06	5.66138e+06	6.16498e+06	7.45091e+06	5.85314e+06	2.37881e+06
N10778+N12577+N2068+N3783+N6890+N9916		3.9019e+06	1.84873e+07	3.236e+07	0	0	1.74284e+07	4.29864e+06	1.99123e+07	2.21222e+07	2.49834e+07	1.67411e+07	9.85241e+06
N1095		6.97496e+07	2.15836e+07	9.19461e+07	0	0	0	2.84321e+07	4.61666e+07	2.89682e+07	4.09033e+07	3.82067e+07	7.90723e+06
N11115+N8075		1.01184e+07	6.28003e+06	7.4798e+06	0	5.47184e+06	5.13296e+06	4.55208e+06	7.48204e+06	5.19565e+06	6.41545e+06	7.20347e+06	4.04742e+06
N1114	Diethyl 5,5'-(2-methyl-1,1-propanediyl)bis[6-hydroxy-2-(4-morpholinyl)-4-oxo-1,4-dihydro-3-pyridinecarboxylate]	1.09475e+07	2.32682e+07	6.68634e+07	0	2.03491e+07	1.01742e+07	3.15983e+07	4.36536e+06	1.9888e+07	1.17989e+07	3.15535e+06	3.57244e+07
N112		1.10845e+08	2.87105e+07	1.27404e+07	0	5.77802e+06	0	4.93991e+06	8.21093e+08	9.39164e+06	2.05464e+08	2.44479e+08	2.22147e+06
N113+N157+N26+N390+N545+N6689+N99		1.36991e+09	5.55951e+06	3.66976e+08	6.07515e+08	4.33315e+08	0	3.77961e+08	9.6995e+08	5.21876e+08	6.57925e+08	1.12533e+09	3.82505e+07
N11662+N1558+N5980		6.40333e+06	4.54899e+06	3.66503e+06	0	5.40241e+06	0	6.33633e+06	4.85548e+06	4.67693e+06	5.74721e+06	1.56964e+07	4.1066e+06
N11686+N4646+N5852		9.94798e+06	1.20466e+07	2.76738e+06	8.94115e+06	6.93467e+06	0	1.10002e+07	6.73939e+06	6.88934e+06	5.27105e+06	1.61656e+07	4.01894e+06
N11862+N6734		5.62058e+06	1.22313e+07	6.30795e+06	0	4.802e+06	3.73327e+06	5.83817e+06	3.96184e+06	5.98149e+06	5.2353e+06	4.94652e+06	5.0361e+06
N11867+N12393		4.40357e+06	3.64451e+06	4.22593e+06	0	4.50512e+06	4.15892e+06	3.69844e+06	4.30949e+06	4.44326e+06	3.68228e+06	3.94149e+06	3.41362e+06
N11878+N5332		1.15438e+07	1.07505e+07	5.66055e+06	0	7.85269e+06	0	9.86793e+06	9.73129e+06	5.39899e+06	8.67334e+06	6.51319e+06	5.04573e+06
N1227+N193+N290+N4509+N618		4.32709e+08	5.49482e+07	2.44515e+08	0	0	0	5.52466e+07	2.07445e+07	2.28617e+07	9.63722e+07	9.64409e+07	6.95898e+06
N12405+N7578		5.20911e+06	7.17792e+06	4.43852e+06	0	4.58242e+06	5.88732e+06	6.33045e+06	7.36232e+06	5.71647e+06	7.00644e+06	8.6513e+06	2.6026e+06
N12715+N9862		5.29605e+06	6.2823e+06	6.90546e+06	0	3.50078e+06	4.38603e+06	4.2648e+06	3.83043e+06	5.38026e+06	4.09483e+06	3.84839e+06	3.80207e+06
N1272+N2716+N4061+N7447+N916+N9994		9.30276e+07	1.35699e+08	1.59922e+08	0	0	3.05409e+07	6.683e+06	4.21188e+06	6.21354e+07	7.63385e+06	9.96243e+06	4.0679e+07
N13158+N5226+N6570		6.11172e+06	6.31792e+06	5.54198e+06	0	5.28175e+06	4.69121e+06	3.29932e+06	1.00765e+07	3.54187e+06	4.05217e+06	3.67165e+06	3.70813e+06
N133	FL2FEGGS0001_a	7.07717e+08	1.57544e+07	9.3143e+06	0	6.65128e+06	1.73256e+08	3.45919e+06	4.38287e+08	6.95525e+07	2.90701e+08	2.40813e+08	1.50122e+07
N13488+N2862+N3599+N4131+N7355+N7696		1.89751e+07	1.22028e+07	4.07851e+06	0	4.07738e+06	1.63726e+07	1.40713e+07	8.56771e+06	1.15065e+07	7.84158e+06	1.3099e+07	6.83385e+06
N135+N363+N386		4.15663e+08	4.42075e+08	5.57163e+08	0	4.09258e+08	3.8126e+08	3.62036e+08	4.32182e+08	3.69377e+08	4.13587e+08	4.23054e+08	3.11583e+08
N13529+N5254		6.83844e+06	8.01747e+06	5.9007e+06	0	6.90462e+06	1.18733e+07	7.96812e+06	7.49531e+06	4.40412e+06	7.82631e+06	8.27806e+06	6.72901e+06
N14085+N2181+N3180+N5645+N7003		1.70655e+07	1.06917e+07	3.86565e+06	0	1.37559e+07	4.14862e+07	1.07342e+07	1.56849e+07	1.51701e+07	1.04678e+07	8.329e+06	5.19566e+06
N1522+N2987+N4042		1.72978e+07	1.97603e+07	2.78536e+07	0	1.56234e+07	3.12945e+07	6.95988e+06	8.1501e+07	8.06274e+06	1.20662e+07	9.34658e+06	4.90598e+06
N1531+N1692+N5780		5.00972e+07	8.85265e+06	5.07461e+07	0	0	1.77265e+08	1.03382e+07	4.00817e+07	2.5007e+07	3.21292e+07	2.79026e+07	1.93747e+07
N1585		1.13199e+07	8.0968e+06	4.37659e+07	0	0	9.00183e+07	4.46207e+06	1.02034e+07	3.53755e+07	8.47159e+06	9.76239e+06	4.52083e+06
N1595	6-hydroxymetatacarboline F	1.9015e+07	2.93769e+07	2.16436e+07	8.19419e+06	4.75728e+07	0	2.04922e+07	1.07053e+07	1.44551e+07	1.2637e+07	1.64591e+07	7.52768e+06
N1612+N1927+N701+N837		6.01685e+07	1.26829e+08	8.56605e+07	2.75203e+07	0	7.76093e+07	1.24348e+08	6.38568e+07	5.70338e+07	6.66719e+07	7.68936e+07	3.65746e+07
N1613		1.13937e+07	5.2284e+06	4.74011e+07	0	0	8.77959e+07	6.22342e+06	1.39716e+07	4.21552e+07	8.60462e+06	6.60734e+06	5.60845e+06
N1615+N2521+N827		2.75057e+07	6.99915e+06	6.98627e+07	0	0	2.6898e+08	6.90443e+06	6.53121e+06	2.7037e+07	1.96178e+07	1.72909e+07	7.05453e+06
N1744+N3471		2.74877e+07	4.92694e+07	7.82376e+07	0	4.57371e+07	7.06322e+07	1.88034e+07	3.76533e+07	1.67022e+07	1.51047e+07	2.45668e+07	2.07124e+07
N1803+N3100+N719+N794+N997		3.38566e+07	1.88655e+08	1.04513e+08	0	1.34367e+08	0	1.93307e+08	1.48122e+08	1.31357e+08	1.25324e+08	2.15909e+08	1.1527e+08
N1970+N2227+N688+N800+N900		6.30902e+07	1.04956e+08	8.78821e+07	0	7.06679e+07	1.1939e+08	4.28258e+07	6.05084e+07	2.90002e+07	4.88902e+07	6.88139e+07	3.16703e+07
N2046		1.24831e+07	3.69723e+07	9.92376e+06	1.46234e+07	2.66202e+07	0	3.60472e+07	1.10242e+07	1.45726e+07	1.26558e+07	8.02277e+06	1.01477e+07
N2146		8.57348e+06	9.21449e+06	5.28825e+07	0	1.42836e+07	1.17287e+07	5.65253e+06	2.58596e+07	2.2541e+07	1.54458e+07	1.35884e+07	8.79971e+06
N2150		3.56229e+07	5.78773e+07	1.19524e+07	2.62355e+07	2.08534e+07	0	9.33229e+06	2.09005e+07	9.27181e+06	2.94697e+07	4.67368e+07	3.83752e+06
N2443	?,?'-diglycerol	4.79967e+07	4.01314e+07	2.98624e+07	0	3.63248e+07	3.02631e+07	3.75532e+07	2.82069e+07	3.55552e+07	4.21942e+07	3.74957e+07	3.53731e+07
N2451		5.33648e+07	4.45899e+07	4.67655e+07	1.00697e+07	1.30882e+07	0	1.39756e+07	4.17974e+07	1.14165e+07	2.64323e+07	3.29598e+07	9.66096e+06
N2501+N616		6.24157e+07	6.17105e+06	5.80338e+07	0	2.3667e+07	1.37529e+08	5.30623e+07	3.27334e+07	1.1601e+08	3.14827e+07	2.58043e+07	2.82865e+07
N253	(1R,8E,9Z,14S,15S,17R)-8-Ethylidene-15-[(2R)-1-hydroxy-2-propanyl]-17-methyl-3,11-dioxo-2,6,12-trioxatricyclo[12.2.1.0~4,9~]heptadeca-4,9-dien-7-yl beta-D-glucopyranoside	2.01214e+07	1.40187e+07	1.44529e+07	1.97472e+08	0	1.61675e+07	1.7457e+08	1.90959e+08	1.16782e+07	1.09296e+08	1.4665e+08	6.31868e+07
N2607+N3268+N4407+N5279+N7584+N9035+N9672		1.43491e+07	3.82779e+07	2.14462e+07	4.65899e+06	0	6.85435e+06	4.09065e+07	1.09453e+07	1.34117e+07	1.8244e+07	3.75006e+07	2.49719e+07
N264	F-36316 C	3.95248e+07	5.69865e+08	4.04449e+07	0	2.68566e+08	1.43325e+08	2.99754e+07	2.56906e+08	1.11503e+08	7.28846e+07	5.1248e+07	7.06703e+06
N2749	Octanoylglucuronide	1.2565e+07	1.47298e+07	6.46162e+06	0	2.07301e+07	2.37762e+07	9.78622e+06	3.05616e+07	4.10515e+06	2.35572e+07	2.31912e+07	7.78738e+06
N2758		5.62851e+06	7.70989e+06	1.33703e+07	6.35575e+06	1.05372e+07	0	7.45306e+06	2.60956e+07	6.88237e+06	5.31465e+06	1.17507e+07	4.48635e+06
N2800+N3568+N599+N677+N775		1.00216e+08	1.01544e+08	8.94584e+07	0	7.38394e+07	7.48037e+07	4.08162e+07	8.81552e+07	5.85661e+07	5.71816e+07	5.16785e+07	4.46776e+07
N3107	Rubratoxin acid B	1.51454e+07	8.49911e+06	7.50072e+06	0	9.76769e+06	1.45538e+07	9.72618e+06	1.03871e+07	6.61157e+06	1.05059e+07	9.64761e+06	7.67261e+06
N3133+N4632+N5023+N6138		7.66423e+07	3.34083e+07	4.49054e+07	0	0	1.63209e+07	9.48757e+06	4.84014e+07	1.19431e+07	2.15254e+07	2.12456e+07	4.14424e+06
N320		1.15964e+08	9.27332e+07	3.26398e+07	3.40487e+08	0	1.03637e+07	9.54909e+07	3.03536e+07	7.55937e+07	6.57849e+07	1.885e+07	3.46672e+08
N3375+N6290		2.21767e+07	2.50809e+07	2.60853e+07	0	6.98561e+06	1.91775e+07	1.30817e+07	2.14415e+07	2.81523e+07	6.71213e+06	1.4285e+07	3.51132e+06
N3543	D-(âˆ’)-Tartaric acid	1.28453e+07	1.81413e+07	1.66396e+07	1.23839e+07	0	0	1.386e+07	1.0775e+07	2.07858e+07	3.07857e+07	3.23695e+07	1.89751e+07
N3746	(10S)-10-O-Î²-D-4'-methylmannopyranosyldiaporthin	1.18585e+07	8.93854e+06	1.4544e+07	1.186e+07	1.74524e+07	0	1.57577e+07	9.30709e+06	3.91448e+06	1.32112e+07	1.10911e+07	4.87918e+06
N3805+N4271+N5232+N6671+N9675		1.36469e+07	2.30706e+07	2.12461e+07	0	1.66663e+07	1.60168e+07	1.23472e+07	5.71656e+06	1.67309e+07	1.93297e+07	1.85887e+07	9.92474e+06
N3945+N5184+N9579		6.39898e+06	4.71864e+06	4.61742e+06	0	0	1.29138e+07	3.98836e+06	5.8812e+06	1.34537e+07	4.6505e+06	6.88462e+06	3.55245e+06
N4171	procyanidin B2 3'-O-gallate	9.70699e+06	3.64378e+06	2.02958e+07	0	6.81366e+06	1.8535e+07	7.25502e+06	9.11953e+06	1.17955e+07	6.17519e+06	6.20492e+06	5.09132e+06
N4267+N4439		9.89236e+06	5.28679e+06	7.62832e+06	0	6.67247e+06	5.38967e+06	1.05994e+07	1.62279e+07	1.2495e+07	6.71101e+06	8.1683e+06	3.25904e+06
N4336+N7611		5.55412e+06	9.7324e+06	5.71619e+06	2.41463e+07	9.24894e+06	0	1.84048e+07	1.2775e+07	9.69089e+06	9.0962e+06	7.7455e+06	7.03548e+06
N4412+N6838+N9484		5.29368e+06	8.22525e+06	7.60536e+06	7.22051e+06	1.15851e+07	0	4.33941e+06	6.886e+06	5.11103e+06	7.02491e+06	6.86136e+06	5.32636e+06
N4441		8.06814e+06	1.9763e+07	1.04419e+07	1.53004e+07	0	1.83364e+07	2.17442e+07	1.88731e+07	1.48511e+07	1.42826e+07	2.41545e+07	6.32583e+06
N4484		6.60917e+06	4.85833e+06	6.20528e+06	0	0	7.18428e+06	6.34443e+06	7.91641e+06	3.6188e+06	1.0151e+07	1.61227e+07	3.06895e+06
N4497+N6858		5.09655e+06	4.10734e+06	8.21447e+06	0	3.18399e+06	5.55183e+06	5.23256e+06	7.71915e+06	8.41916e+06	6.11394e+06	5.444e+06	3.14531e+06
N468		4.00423e+07	2.10274e+07	1.54426e+08	6.07409e+06	0	3.27336e+08	1.86976e+07	4.4776e+07	1.12412e+08	3.24194e+07	3.31643e+07	1.18183e+07
N4969		1.02064e+07	5.01439e+06	6.43874e+06	0	3.24992e+06	1.08612e+07	4.60972e+06	5.91818e+06	9.57504e+06	7.25198e+06	5.77207e+06	2.43287e+06
N498		3.72567e+07	1.67071e+07	1.60616e+08	0	0	3.06533e+08	1.98499e+07	4.54312e+07	1.39455e+08	2.80692e+07	2.02825e+07	1.16551e+07
N4994		1.03279e+07	1.32315e+07	1.86918e+07	0	1.0028e+07	1.7848e+07	5.44707e+06	4.71299e+06	7.75691e+06	8.63958e+06	8.53897e+06	5.1438e+06
N5382		1.25764e+07	4.72732e+06	1.37289e+07	0	0	0	4.81011e+06	8.71544e+06	7.68319e+06	7.08675e+06	7.1486e+06	3.6371e+06
N564		6.88325e+07	9.54265e+06	1.33753e+07	0	0	4.52047e+06	9.13516e+06	2.86569e+08	1.02561e+07	4.95056e+07	4.69257e+07	1.35584e+07
N6557+N9531		5.64813e+06	5.98121e+06	8.44938e+06	0	5.87754e+06	1.12664e+07	3.96304e+06	7.80825e+06	5.00952e+06	6.18444e+06	6.23327e+06	6.75286e+06
N6783+N8271+N9367		1.0888e+07	6.75721e+06	1.24949e+07	1.4623e+07	0	1.22266e+07	8.8699e+06	8.98671e+06	1.04012e+07	9.49866e+06	9.6726e+06	1.01807e+07
N718	Maritimetin 6- (6"-p-coumarylglucoside)	4.78978e+07	3.9763e+07	3.80997e+07	0	4.47716e+07	4.6592e+07	1.20172e+07	4.11243e+07	4.6121e+07	5.04791e+07	3.53067e+07	5.25443e+07
N72		2.87492e+08	1.99669e+07	7.24297e+06	0	0	1.0058e+07	3.6512e+07	2.55221e+07	2.30898e+07	1.69198e+07	1.43018e+07	2.16881e+06
N7208+N8408		1.20696e+07	1.04843e+07	6.97721e+06	6.32103e+06	0	9.33673e+06	8.1567e+06	5.89883e+06	5.76001e+06	7.1818e+06	3.02016e+06	6.0874e+06
N797		7.75967e+07	2.47345e+07	1.02891e+08	0	0	0	2.52165e+07	4.54839e+07	3.8551e+07	4.08226e+07	3.69684e+07	2.21254e+07
N914		6.94126e+07	4.37707e+07	5.84859e+07	0	7.3613e+07	7.81802e+07	1.18423e+08	8.83192e+07	8.06748e+07	9.10673e+07	7.93144e+07	3.23875e+07
N9620		6.08939e+06	6.55424e+06	5.85245e+06	0	5.2037e+06	6.31139e+06	5.7367e+06	5.78522e+06	5.51066e+06	6.39243e+06	6.13302e+06	3.69445e+06
P10025		9.30116e+06	4.09582e+06	6.11992e+06	0	4.50376e+06	4.97014e+06	4.32742e+06	6.86105e+06	6.01393e+06	5.23124e+06	6.57227e+06	2.93939e+06
P1021		5.18077e+07	4.8677e+07	3.92884e+07	5.99037e+07	4.82183e+07	0	5.12263e+07	7.95297e+07	1.84063e+07	6.84784e+07	6.67726e+07	1.38099e+07
P1022	(2S,3R,4S,5S,6R)-3,4,5-trihydroxy-6-(hydroxymethyl)oxan-2-yl (4aS,6aS,6bR,9R,10R,11R,12aR)-10,11-dihydroxy-9-(hydroxymethyl)-2,2,6a,6b,9,12a-hexamethyl-1,2,3,4,4a,5,6,6a,6b,7,8,8a,9,10,11,12,12a,12b,13,14b-icosahydropicene-4a-carboxylate	5.92217e+07	4.60331e+07	1.49045e+08	1.10384e+07	4.21831e+06	0	3.21331e+07	7.17805e+07	1.47156e+08	5.00293e+07	5.20959e+07	5.32558e+06
P1043		9.35412e+07	9.93303e+07	8.53297e+07	1.16897e+08	9.53451e+07	0	1.13634e+08	8.33963e+07	1.12177e+08	1.12875e+08	1.07285e+08	7.50871e+07
P10436	Hexanoylcarnitine	8.68762e+06	4.48281e+06	5.16442e+06	0	7.06097e+06	4.19713e+06	7.47819e+06	4.8372e+06	3.68414e+06	4.12614e+06	4.44271e+06	2.88061e+06
P10667+P11255		7.55392e+06	6.25621e+06	6.36935e+06	0	6.81802e+06	7.1718e+06	7.10315e+06	8.17911e+06	6.37208e+06	7.87946e+06	7.05921e+06	4.70718e+06
P1098		4.17982e+07	7.42074e+07	5.63252e+07	0	4.76764e+07	5.98958e+07	1.95791e+07	4.79907e+07	1.86274e+07	3.83344e+07	3.72985e+07	2.01506e+07
P11837+P4466		3.82971e+06	3.60731e+06	2.06564e+07	8.32981e+06	1.13884e+07	0	1.58575e+07	9.29673e+06	1.334e+07	9.03944e+06	7.63539e+06	1.42688e+07
P1185	4-(4-hydroxy-2,6,6-trimethyl-3-{[(2R,3R,4S,5S,6R)-3,4,5-trihydroxy-6-(hydroxymethyl)oxan-2-yl]oxy}cyclohex-1-en-1-yl)butan-2-one	6.83478e+07	9.8213e+07	7.71449e+07	0	2.93766e+07	6.7083e+07	1.91674e+07	7.95951e+07	7.18006e+07	5.31872e+07	5.52148e+07	1.15781e+07
P11866+P4499		1.55202e+07	2.93022e+06	3.37916e+07	0	1.39045e+07	9.2525e+06	7.92705e+06	6.91573e+06	2.42682e+06	7.8641e+06	1.85558e+07	3.58395e+06
P1189		1.01741e+08	4.86668e+07	1.36753e+08	0	6.72674e+07	1.1623e+08	6.52443e+07	5.43028e+07	2.03674e+07	1.05533e+08	1.19881e+08	7.11911e+07
P1194+P1217		6.19964e+07	5.33687e+07	6.30881e+06	3.30942e+07	6.81092e+07	0	1.31868e+08	7.39508e+07	4.84329e+07	1.03605e+07	7.75295e+07	2.60839e+07
P1263		8.60128e+06	6.98352e+06	7.03521e+06	8.41116e+06	0	5.69223e+06	6.67396e+06	7.36801e+06	7.07311e+06	7.86866e+06	4.50724e+06	3.40712e+06
P12945+P3158+P4080+P4793		6.48772e+07	1.9301e+07	6.4541e+06	1.1829e+07	2.28121e+07	0	5.0086e+07	4.4931e+07	1.63236e+07	3.20371e+07	3.7509e+07	2.79866e+07
P12986+P3692+P4415		7.00085e+07	3.43695e+07	6.3471e+07	0	6.80712e+06	2.84225e+07	1.61763e+07	5.36358e+07	1.84735e+07	2.44008e+07	2.15751e+07	1.03022e+07
P132		9.35771e+07	1.05569e+09	1.03472e+08	1.15436e+09	0	1.15991e+08	1.06542e+09	1.24982e+08	1.24345e+08	9.84259e+08	6.84007e+08	4.96548e+08
P1336+P244		3.31479e+07	6.49372e+07	5.40726e+08	3.55733e+07	5.83096e+07	0	5.85983e+07	5.54114e+07	6.258e+08	5.3343e+07	6.41015e+07	3.92043e+07
P1344	3,5,8,2'-Tetrahydroxy-7-methoxyflavone 8-acetate	7.52015e+07	1.00901e+07	2.74963e+07	3.18212e+07	0	2.96083e+07	1.45444e+07	2.53483e+07	1.79798e+07	1.06755e+07	1.53404e+07	8.49708e+06
P1377		3.63271e+07	3.77555e+07	5.78965e+07	0	0	0	2.30782e+07	2.63075e+07	2.77883e+07	1.9789e+07	1.90456e+07	8.96021e+06
P13856+P9045		1.09621e+07	5.20193e+06	5.61845e+06	4.23085e+06	0	8.19057e+06	9.24043e+06	8.20463e+06	5.17342e+06	6.55914e+06	7.5445e+06	4.07223e+06
P14567+P2937+P5169		2.32562e+07	4.02477e+07	2.03516e+07	0	2.53215e+07	5.26681e+07	3.47871e+07	4.13169e+07	6.64574e+06	1.83876e+07	1.69353e+07	3.91581e+06
P1475	Fumihopaside B	2.44907e+07	6.76675e+06	3.12795e+07	0	0	1.08922e+08	7.22752e+06	1.31042e+07	1.02991e+07	1.12866e+07	1.02929e+07	6.36503e+06
P14935		4.13603e+06	3.7109e+06	3.68208e+06	0	3.56094e+06	0	2.82582e+06	2.84345e+06	3.51002e+06	4.06994e+06	3.9896e+06	2.48196e+06
P1513	(2S)-4-Methyl-2-({[(3S,4S,5R)-2,3,4-trihydroxy-5-(hydroxymethyl)tetrahydro-2-furanyl]methyl}amino)pentanoic acid (non-preferred name)	5.65674e+07	9.51177e+06	1.32799e+07	7.41707e+07	2.56288e+07	0	2.56436e+07	1.94227e+07	1.96024e+07	8.45818e+07	3.68222e+07	7.15052e+07
P15240+P4554+P6973		2.63656e+07	1.73325e+07	9.22913e+06	0	1.23534e+07	3.01761e+06	1.02885e+07	5.23907e+06	7.4136e+06	6.57062e+06	3.29298e+06	1.98061e+06
P15266+P9156		6.48302e+06	1.38912e+07	4.10633e+06	0	4.74208e+06	4.94078e+06	9.94752e+06	4.05894e+06	6.70792e+06	4.94716e+06	4.87312e+06	3.3865e+06
P16	5-(6-hydroxy-6-methyloctyl)-2,5-dihydrofuran-2-one	6.28252e+08	2.32061e+09	1.95206e+09	7.32041e+09	0	4.8029e+09	4.56456e+09	7.97966e+09	3.54084e+09	4.76092e+09	6.87341e+08	3.2245e+09
P1662	Kaempferol 3- (6"-p-coumarylgalactoside)	2.03259e+07	1.74816e+07	3.57057e+07	0	1.69223e+07	2.83766e+07	5.44291e+06	2.64282e+07	1.42985e+07	5.8259e+06	1.77641e+07	6.02121e+06
P1664	1,3-Diisopropylbenzene	8.68174e+06	3.1895e+07	2.84696e+07	0	2.37723e+07	6.00123e+07	5.3949e+07	1.00771e+08	4.34789e+07	6.07168e+07	5.8147e+07	4.29267e+07
P16987+P9658		6.80068e+06	3.64161e+06	3.90775e+06	3.44959e+06	7.62179e+06	0	3.88423e+06	5.13456e+06	5.13843e+06	1.31038e+07	4.45807e+06	8.17309e+06
P17007+P6699		5.58069e+06	3.65132e+06	3.4749e+06	4.66402e+06	6.99381e+06	0	3.44252e+06	4.42465e+06	4.40187e+06	4.67076e+06	5.50337e+06	4.20461e+06
P17506+P9590		4.22187e+06	3.39216e+06	4.6354e+06	5.78091e+06	3.10517e+06	0	3.52055e+06	4.18748e+06	3.90773e+06	3.73261e+06	3.34991e+06	3.32089e+06
P1832+P2163+P838		7.80286e+07	3.27954e+07	1.80894e+07	0	4.41363e+07	7.62397e+07	1.3065e+07	2.58011e+07	1.96902e+07	6.42478e+07	4.52287e+07	2.32393e+07
P1841		4.08724e+07	5.89466e+07	7.48605e+07	0	3.75407e+07	7.53177e+07	2.22735e+07	3.60482e+07	1.90011e+07	3.57773e+07	2.70582e+07	1.30826e+07
P1889+P3394		3.57111e+07	3.29291e+06	3.41332e+07	0	0	1.21909e+08	3.86262e+06	3.50168e+06	1.36967e+07	1.07311e+07	5.59435e+06	4.17867e+06
P2019	Kolokoside B	2.07209e+07	5.67957e+06	3.12871e+07	0	0	7.55542e+07	7.43562e+06	1.3598e+07	1.076e+07	1.0515e+07	1.10852e+07	4.16198e+06
P2070+P5028		3.94614e+07	9.47911e+06	1.59407e+07	0	2.96801e+07	7.37027e+07	2.57589e+07	2.59844e+07	1.61171e+07	3.17643e+07	3.14651e+07	9.88112e+06
P2180		1.0896e+07	5.98385e+06	1.35688e+07	0	9.72595e+06	9.53469e+06	1.19519e+07	1.60699e+07	9.48884e+06	1.26857e+07	1.64787e+07	3.95775e+06
P238	2,4-Dimethyl-1-vinylbenzene	4.72891e+07	2.47965e+08	1.11991e+08	0	3.55533e+07	2.64555e+08	8.8794e+07	4.92169e+08	2.54063e+08	1.49989e+08	1.09576e+08	1.52257e+07
P2384+P2741+P471+P595		6.25535e+07	1.09016e+08	1.72726e+08	8.36921e+07	0	1.03174e+08	1.36027e+08	2.24974e+08	1.06439e+08	4.14229e+07	5.832e+07	8.3262e+06
P2590		7.28318e+06	5.89897e+06	5.97794e+06	0	5.10691e+06	6.14112e+06	5.01692e+06	6.68041e+06	6.53951e+06	6.46876e+06	5.49559e+06	6.01581e+06
P278	p-cymene	6.52383e+07	5.57735e+07	4.80382e+07	0	0	5.08761e+07	4.61321e+07	1.30972e+08	6.26733e+07	4.6269e+07	5.05222e+07	2.32058e+07
P2839		3.96601e+07	4.25208e+07	3.04491e+07	3.99872e+07	3.0663e+07	0	4.23233e+07	4.5972e+07	3.2788e+07	4.03839e+07	4.0726e+07	2.60835e+07
P2853		5.08709e+06	6.63621e+06	4.649e+06	0	6.54622e+06	9.13291e+06	4.75386e+06	1.68138e+07	6.69776e+06	9.6011e+06	1.0336e+07	3.73135e+06
P2860+P3906		7.48459e+06	8.1009e+06	1.22766e+07	3.81402e+07	1.29223e+07	0	8.86608e+06	8.20269e+06	2.88933e+07	3.02405e+07	6.7489e+07	5.32169e+07
P2973+P6071		1.29952e+07	1.64911e+07	8.18581e+06	0	9.49287e+06	0	6.37559e+06	1.21416e+07	8.10154e+06	8.09499e+06	2.04466e+07	4.08039e+06
P3048		9.0473e+06	6.46928e+06	3.94729e+07	7.35233e+06	0	0	4.06843e+07	4.86231e+07	3.93091e+07	8.12032e+06	9.27897e+06	2.83121e+07
P3096	Afzelechin	7.27533e+06	6.75373e+06	4.14586e+07	0	1.18447e+07	1.56268e+07	4.7883e+06	1.50172e+07	2.22216e+07	1.25191e+07	1.08929e+07	8.16608e+06
P3177+P5480		9.63017e+06	1.53132e+07	1.53399e+07	0	0	1.06466e+07	2.58822e+07	3.77153e+06	3.76455e+07	1.5568e+07	1.95114e+07	2.69698e+07
P3265		2.91367e+07	2.04732e+07	2.45079e+07	2.08663e+07	0	2.87061e+07	1.30267e+07	3.59026e+07	3.94129e+07	1.65589e+07	3.11801e+07	2.05414e+07
P3361		4.1921e+07	2.34302e+07	9.13072e+06	5.38054e+06	1.2214e+07	0	1.636e+07	6.73833e+06	1.65762e+07	1.13884e+07	1.06303e+07	5.28539e+06
P3386	Proanthocyanidin	1.23855e+07	8.16193e+06	1.74311e+07	0	1.07093e+07	2.06171e+07	9.25225e+06	8.80255e+06	3.52657e+06	7.76341e+06	7.22806e+06	4.08439e+06
P3556	Kiamycin B	2.01165e+07	1.71323e+07	2.66052e+07	2.50329e+07	0	1.13626e+07	3.49961e+07	9.84984e+06	1.70142e+07	2.33906e+07	2.06612e+07	9.23719e+06
P3643	Butyldiglycol acetate	7.43272e+06	1.34472e+07	1.07433e+07	0	7.57307e+06	8.70708e+06	6.95566e+06	8.85716e+06	7.20753e+06	4.46828e+06	4.48549e+06	3.25479e+06
P3714	Diundecyl phthalate	1.2648e+07	1.02666e+07	1.31126e+07	2.05206e+07	0	2.58577e+07	2.45764e+07	1.59318e+07	1.08073e+07	1.47832e+07	1.30603e+07	1.38945e+07
P3730		1.23208e+07	7.91138e+06	1.36418e+07	0	9.69946e+06	1.44783e+07	8.924e+06	8.20657e+06	7.21136e+06	6.98688e+06	6.87819e+06	3.59585e+06
P3777	?-alanine diacetic acid	1.09621e+07	1.02571e+07	9.66835e+06	0	1.32365e+07	0	1.3773e+07	1.0711e+07	1.22788e+07	1.50766e+07	8.83839e+06	5.33607e+06
P381	Cyclopentenone	3.77766e+08	3.85332e+08	3.01666e+08	0	2.64003e+08	1.70857e+08	3.20393e+08	3.27646e+08	2.94618e+08	2.6521e+08	3.17882e+08	9.91614e+07
P383+P4116+P728		3.46714e+08	1.85408e+08	3.0698e+08	0	0	4.09141e+08	1.2268e+08	1.03953e+08	4.15409e+08	1.72082e+08	2.57877e+08	1.20067e+08
P4086		1.9122e+07	6.92971e+06	2.16835e+07	0	0	6.72126e+06	7.74577e+06	1.3956e+07	1.13837e+07	1.20501e+07	1.12806e+07	6.86009e+06
P4108+P5104+P9174		8.43797e+06	2.07687e+07	1.29248e+07	1.54592e+07	0	1.63908e+07	3.04126e+07	2.4603e+07	2.11123e+07	1.67416e+07	7.47235e+06	1.47687e+07
P4151		2.57757e+07	1.45634e+07	2.50308e+07	0	2.24417e+07	3.05917e+07	7.74112e+06	2.59124e+07	2.11677e+07	2.17673e+07	2.03756e+07	1.58991e+07
P4237+P6084		2.53488e+07	2.58922e+07	1.10518e+07	5.5414e+06	8.07246e+06	0	7.64566e+06	7.88268e+06	1.51356e+07	1.38922e+07	7.99104e+06	5.64591e+06
P4258		1.96224e+07	6.22656e+06	2.46106e+07	0	0	0	8.58705e+06	1.4011e+07	1.22845e+07	1.22705e+07	1.20343e+07	5.01533e+06
P4285		1.51339e+07	9.09584e+06	9.64286e+06	3.31717e+07	0	2.31768e+07	2.27494e+07	1.20829e+07	1.89431e+07	1.21386e+07	2.01614e+07	5.04052e+06
P4336		1.45447e+07	8.41199e+06	1.12626e+07	2.96318e+07	0	1.65301e+07	2.15646e+07	2.38513e+07	1.39817e+07	1.89395e+07	1.61776e+07	1.06035e+07
P4375		5.1911e+06	1.35158e+07	1.12961e+07	5.11959e+06	9.83447e+06	0	1.33427e+07	1.17095e+07	4.42769e+06	5.27839e+06	4.92642e+06	8.13197e+06
P438	3,4,5,6-Tetrahydro-6-hydroxymycomycin	6.32407e+07	1.52478e+08	2.3976e+08	4.39216e+07	0	1.76537e+08	1.1037e+08	1.72757e+08	7.59233e+07	1.62847e+08	1.56202e+08	6.72185e+07
P4448	3-[(3-amino-1H-1,2,4-triazol-5-yl)amino]azepan-2-one	2.86506e+07	1.95995e+07	5.05863e+06	3.17498e+07	1.51322e+07	0	1.34125e+07	1.75963e+07	2.42037e+06	2.05586e+07	1.79777e+07	1.20099e+07
P463	(3Î²,5Î¾,9Î¾)-3,6,19-Trihydroxyurs-12-en-28-oic acid	8.48104e+07	1.29836e+07	1.06858e+08	0	0	3.45354e+08	1.58169e+07	3.03769e+07	2.07189e+07	2.32201e+07	2.15775e+07	1.1904e+07
P4648	Baeocystin	6.93612e+06	2.57153e+07	5.05286e+06	1.55207e+07	1.42981e+07	0	4.89491e+06	4.36898e+06	5.18346e+06	5.86096e+06	5.95853e+06	2.71794e+06
P467	7a-acetoxy-15-methoxy-10-O-methyl-deacetyldihydrobotrydial	1.304e+08	6.67259e+07	3.36013e+08	0	0	0	6.15127e+07	1.46932e+07	2.02393e+07	1.14625e+08	1.1407e+08	7.24396e+06
P4903	Naringenin	1.12038e+07	6.8819e+06	2.00745e+07	0	7.81902e+06	1.72627e+07	5.45279e+06	1.21094e+07	8.09559e+06	6.13612e+06	6.11346e+06	3.84315e+06
P518		1.5485e+08	5.46629e+07	1.96073e+08	0	0	7.51788e+07	6.4497e+07	1.04955e+08	8.88569e+07	9.51769e+07	9.34532e+07	6.57141e+06
P5194	Thamnolic acid	1.3114e+07	1.63555e+07	9.28237e+06	0	1.15651e+07	1.57549e+07	7.13963e+06	1.06295e+07	5.48969e+06	9.97674e+06	1.24028e+07	3.93872e+06
P545	(3Î²,5Î¾,9Î¾)-3,6,19-Trihydroxyurs-12-en-28-oic acid	9.5897e+07	1.17384e+07	1.24258e+08	0	0	2.93467e+08	1.749e+07	3.00291e+07	2.43706e+07	2.53439e+07	2.3774e+07	1.22061e+07
P5509+P9847		2.22524e+07	9.36993e+06	5.23498e+06	0	6.64638e+06	1.55894e+07	8.39307e+06	6.50171e+06	6.98177e+06	1.48658e+07	7.44731e+06	7.50798e+06
P557	3-Hydroxy-3,5,5-trimethyl-4-(3-oxo-1-buten-1-ylidene)cyclohexyl Î²-D-glucopyranoside	1.79684e+08	1.87736e+08	1.60137e+08	0	1.61929e+08	1.50674e+08	1.62823e+08	2.38668e+08	1.20986e+08	1.92277e+08	2.20312e+08	7.7604e+07
P560		9.21996e+06	3.6856e+07	8.07303e+07	1.57288e+07	4.67718e+07	0	5.96198e+07	5.67826e+07	1.13259e+08	4.26258e+07	4.90318e+07	1.87236e+07
P5693		6.41149e+06	5.61415e+06	8.14009e+06	0	1.4841e+07	5.44289e+06	7.27219e+06	1.68631e+07	3.12672e+06	9.64717e+06	1.18499e+07	3.15456e+06
P5777	Ct 6 A	9.56403e+06	3.76918e+06	8.69649e+06	0	3.34081e+06	1.78049e+07	9.51857e+06	3.94808e+06	5.52962e+06	7.60657e+06	6.64527e+06	6.13806e+06
P597		1.50462e+08	5.74512e+07	1.87775e+08	0	0	9.77298e+07	6.13448e+07	1.06349e+08	8.62136e+07	9.18884e+07	8.37302e+07	5.06433e+07
P607	Robinetinidol-(4alpha->8)-catechin-(6->4alpha)-robinetinidol	4.67533e+07	9.3664e+07	1.21338e+08	1.88375e+07	8.92991e+07	0	4.16316e+07	6.84361e+07	3.74343e+07	5.678e+07	5.6121e+07	3.48389e+07
P6351+P7662		2.14497e+06	4.42838e+06	5.98391e+06	7.04655e+06	1.86902e+07	0	6.86008e+06	7.30319e+06	6.04755e+06	1.43353e+07	1.77084e+07	6.07959e+06
P65	10-Methyldodec-2-en-4-olide	5.68326e+08	1.53901e+08	1.93864e+09	2.25518e+07	0	0	9.66258e+08	5.07985e+07	6.42731e+07	8.07513e+08	1.40115e+09	6.75354e+08
P651	(2R,3S,4S,5R,6R)-2-(hydroxymethyl)-6-[2-(4-hydroxyphenyl)ethoxy]oxane-3,4,5-triol	1.51251e+07	2.83946e+07	7.93966e+06	0	8.54176e+06	8.27217e+06	1.18678e+07	1.31268e+07	1.03108e+07	6.73559e+06	3.85186e+06	2.12021e+06
P6614		8.93192e+06	5.95762e+06	9.32129e+06	0	5.45928e+06	5.94819e+06	5.04011e+06	8.42225e+06	6.86455e+06	6.25333e+06	6.59632e+06	2.72785e+06
P6919		9.10163e+06	9.51377e+06	5.99871e+06	7.67574e+06	0	7.42413e+06	8.83367e+06	8.57794e+06	8.64797e+06	1.01948e+07	9.64674e+06	4.75528e+06
P7189	(2S)-2,3-Dihydro-7-hydroxy-6,8-dimethyl-2-[(E)-prop-1-enyl]-chroman-4-one	5.29203e+06	7.49934e+06	3.543e+06	4.0492e+06	3.82391e+06	0	3.71955e+06	6.04361e+06	8.46251e+06	3.93978e+06	3.97757e+06	2.34831e+06
P72	6-Pentyl-2H-pyran-2-one	1.6793e+08	4.58307e+08	6.62399e+08	4.34193e+08	1.75614e+09	0	8.12767e+08	1.59399e+08	7.08818e+08	4.38897e+08	1.10526e+08	4.05414e+08
P7501+P9460+P9996		1.44919e+07	2.24273e+07	1.10707e+07	0	3.51258e+06	3.32688e+06	4.00008e+06	1.16517e+07	7.84428e+06	6.43505e+06	1.1648e+07	8.93654e+06
P7652+P8487		8.50451e+06	5.22377e+06	8.07401e+06	0	4.73414e+06	1.67518e+07	5.00231e+06	7.6724e+06	4.57973e+06	7.47975e+06	8.53416e+06	3.32918e+06
P8549	4-[(N~2~-Tetradecanoylasparaginyl)amino]pentanoic acid	1.0085e+07	1.00431e+07	8.53562e+06	1.0912e+07	0	9.59055e+06	1.05369e+07	1.08086e+07	9.30852e+06	9.4628e+06	1.00335e+07	5.59799e+06
P899	10-HDA	4.44545e+07	1.46846e+08	7.23954e+07	1.25659e+08	0	2.70774e+07	1.70839e+08	3.50012e+07	8.34183e+07	9.40892e+07	1.70916e+07	1.26403e+08
P937		1.09158e+08	1.29369e+08	1.301e+08	1.74047e+08	0	1.69621e+08	1.31511e+08	1.54558e+08	1.44184e+08	1.41356e+08	1.19633e+08	1.09897e+08
N10113+N10157+N13896		8.62037e+06	6.86065e+06	3.35329e+06	8.27835e+06	1.28846e+07	0	1.14445e+07	3.68807e+06	2.95411e+06	7.11582e+06	6.41934e+06	0
N10129+N1363+N3163+N9029		1.39118e+07	2.70238e+07	4.79607e+06	0	2.40709e+07	0	2.20746e+07	1.32963e+07	9.59667e+06	0	0	0
N1023+N2646		3.58934e+07	3.08446e+07	3.20981e+07	0	9.85175e+06	1.31515e+07	1.32212e+07	3.23117e+07	3.33745e+07	1.64908e+07	1.2847e+07	0
N1030	Maritimetin 6- (6"-p-coumarylglucoside)	2.06834e+07	4.72883e+07	1.71985e+07	1.33002e+07	0	1.41024e+07	1.59163e+07	2.37786e+07	1.8984e+07	2.06612e+07	0	2.60767e+07
N1035		3.10483e+07	4.2971e+07	4.37389e+06	0	0	9.40707e+06	8.13335e+06	5.14019e+07	1.3233e+07	0	3.98283e+07	3.51789e+06
N1048+N1274+N1451+N2405+N5340+N5506		1.15022e+07	2.52994e+07	1.71249e+07	0	1.10882e+07	1.9398e+07	2.50987e+07	2.70594e+07	8.20251e+06	1.9613e+07	1.59477e+07	0
N10682+N12377+N5942+N7056+N8001		1.00509e+07	1.80297e+07	5.96242e+06	1.09616e+07	2.30091e+07	0	1.30696e+07	6.44972e+06	4.17079e+06	0	4.18766e+06	0
N1098		1.62639e+07	5.68878e+07	1.37589e+07	0	2.49532e+07	5.69684e+06	2.36222e+07	7.36879e+06	2.34487e+07	8.16335e+06	0	0
N11172+N1543+N3031+N4223+N5472+N9489		1.76746e+07	2.31441e+07	4.98876e+06	0	3.22358e+06	8.73217e+06	2.29119e+07	8.89751e+06	1.84952e+07	4.39251e+06	0	0
N11341+N1890+N8669		5.76014e+06	1.57894e+07	4.89533e+06	0	4.00312e+06	0	4.76161e+06	8.14666e+06	6.96223e+06	0	0	0
N11422		2.6306e+06	3.78737e+06	2.99825e+06	0	1.0931e+06	2.53961e+06	3.0062e+06	4.60751e+06	5.03276e+06	0	0	0
N11535+N13913+N3115+N5118		1.77234e+07	6.1112e+06	1.06859e+07	3.36633e+07	2.03605e+07	0	1.63008e+07	3.97946e+07	2.47133e+07	2.1371e+07	0	0
N1157		9.31674e+07	7.27647e+07	5.62731e+07	1.14381e+08	8.02725e+07	0	1.21038e+08	1.35379e+08	6.8958e+07	9.41868e+07	0	3.95171e+07
N1179		1.02504e+07	2.63601e+07	1.65109e+07	4.9794e+06	1.29243e+07	0	4.90695e+07	7.01746e+06	5.68238e+07	1.17055e+07	0	6.44917e+06
N1216		4.30879e+07	2.70465e+07	6.32178e+07	0	2.22656e+07	4.49285e+07	2.51477e+07	1.27787e+08	4.95864e+07	2.13334e+07	0	2.46805e+07
N12210+N4405+N8428		9.15887e+06	4.59892e+06	8.69795e+06	0	0	7.40519e+06	4.13942e+06	4.95202e+06	5.97121e+06	6.7082e+06	7.37928e+06	0
N12420+N4533		9.29021e+06	5.1837e+06	4.36075e+06	0	5.25172e+06	6.97819e+06	3.74459e+06	5.63384e+06	4.46567e+06	0	3.64986e+06	0
N1249		6.04804e+07	6.68844e+07	1.14794e+08	0	0	2.26175e+07	2.94595e+07	7.13532e+07	3.83557e+07	3.17468e+07	2.92832e+07	0
N12595+N3199+N3752+N6347		1.48424e+07	2.62056e+07	2.88218e+07	0	1.73937e+07	1.27108e+07	7.11859e+06	5.59067e+06	1.29626e+07	0	3.43099e+06	1.06412e+07
N12834+N2042+N5933+N7488		1.25823e+07	1.5701e+07	4.93201e+06	0	3.89965e+06	3.33087e+06	4.63242e+06	1.10775e+07	9.16052e+06	1.04302e+07	3.69845e+06	0
N13122+N5802+N6316		3.61814e+06	8.53846e+06	7.56296e+06	0	0	0	3.70609e+06	4.8999e+06	6.66712e+06	4.8813e+06	0	0
N13270+N5442		2.91927e+06	7.18438e+06	3.57781e+06	0	9.72967e+06	6.54042e+06	2.85637e+06	2.80999e+06	4.16274e+06	0	0	0
N1351+N2093+N2297		3.29044e+07	3.14759e+07	4.41003e+07	0	0	0	4.43428e+07	1.43178e+07	6.05412e+07	0	3.11823e+07	3.1167e+07
N1370		1.06654e+08	3.53729e+07	9.74982e+07	0	0	2.40123e+07	1.34824e+07	5.83748e+07	2.66772e+07	2.45193e+07	2.81135e+07	0
N1406+N1519+N2104		5.76136e+07	9.99317e+07	8.77443e+07	0	6.01607e+06	0	4.38179e+07	9.21493e+07	9.63436e+07	0	0	0
N14680+N4310		7.85544e+06	2.2624e+07	2.39722e+07	0	0	0	1.56226e+07	1.50841e+07	2.1204e+07	0	2.35001e+07	5.57666e+06
N1479	7-Hydroxy-2-(4-hydroxyphenyl)-4-oxo-3,4-dihydro-2H-chromen-5-yl Î²-D-glucopyranoside	6.73975e+07	2.42394e+07	8.71089e+07	0	2.79229e+07	9.73901e+07	1.87874e+07	5.26165e+07	7.26443e+07	4.21827e+07	3.65717e+07	0
N152+N508+N5702+N8369		5.8468e+07	1.4447e+07	1.44796e+07	0	0	1.00624e+07	2.78556e+06	2.33039e+07	6.85157e+06	4.0642e+06	3.08313e+06	0
N1548	D-Arabino-Hex-1-enopyranose, 1-deoxy-, tetraacetate	5.36267e+06	1.13067e+07	6.50671e+06	0	0	9.79291e+06	8.88019e+06	7.99072e+06	4.27886e+06	5.22784e+06	4.2798e+06	0
N1598	Trimethyl 6-hydroxy-6-(2-methoxy-2-oxoethyl)-5-(2-methyl-1-propenyl)-3-oxo-1,2,4-cyclohexanetricarboxylate	1.21262e+07	8.64318e+06	1.01199e+07	0	0	4.16275e+06	1.48665e+07	7.21186e+06	1.63252e+07	4.58857e+06	0	0
N16+N279+N30+N49+N73+N92		2.24194e+09	1.39139e+09	2.45327e+09	0	1.09362e+09	0	6.56627e+08	1.30066e+09	6.36138e+08	0	9.32394e+08	6.85651e+08
N1610+N2413+N5821+N6847		4.23473e+06	2.1817e+07	9.27992e+06	0	3.49708e+06	3.36707e+06	3.64596e+06	1.1851e+07	1.33108e+07	4.03788e+06	0	0
N1618+N1994+N4275+N4649+N7769+N8066		1.48304e+07	5.60081e+07	9.04069e+06	0	1.62006e+07	3.33558e+06	1.12476e+07	2.04088e+07	2.1478e+07	4.70395e+06	0	0
N1672+N3667+N3946		6.31581e+06	8.05323e+07	1.89282e+07	0	3.00672e+07	5.10762e+07	1.15519e+07	7.79741e+07	4.5375e+07	2.42936e+07	1.7905e+07	0
N1727	3,4,5,2',4',6'-Hexahydroxychalcone 2'-glucoside	6.78255e+06	7.17734e+06	7.94004e+06	0	0	0	8.01749e+06	4.70043e+06	1.60037e+07	7.05356e+06	6.38607e+06	0
N1740+N2112+N5549+N6088+N6936		6.43245e+06	5.11468e+07	9.66794e+06	0	8.30383e+06	0	2.96986e+07	6.25419e+06	3.62957e+07	6.66641e+06	0	0
N1768	4-Acetyl-3-hydroxy-5-methylphenyl Î²-D-glucopyranoside	8.25072e+06	1.4426e+07	5.43101e+06	0	0	0	5.72669e+06	6.64165e+06	1.5022e+07	0	0	0
N1815		5.22172e+06	4.37899e+07	1.05273e+07	0	4.86101e+07	6.17196e+06	9.50077e+06	9.60872e+06	1.28203e+07	4.57529e+06	0	3.6602e+06
N1818+N1987+N2144		1.80194e+07	6.00249e+06	5.02728e+07	0	8.8117e+06	9.05538e+06	4.1659e+07	6.85174e+06	6.07146e+07	0	0	4.74889e+06
N1832		2.00194e+07	3.16036e+07	1.59008e+07	0	4.69817e+06	6.47018e+06	1.14369e+07	1.89303e+07	2.07661e+07	6.56259e+06	4.51204e+06	0
N1833+N2545+N2635+N3406+N3733		4.58997e+06	6.58468e+06	4.55856e+07	0	1.12105e+07	0	1.35795e+07	1.23899e+07	3.75261e+06	8.23951e+06	0	0
N1889+N2986		4.49511e+07	4.82884e+07	5.90377e+07	4.73934e+07	0	7.1805e+07	3.46674e+07	5.55657e+07	2.2006e+07	0	0	0
N1958	Dihydrorobinetin	2.11427e+07	1.76255e+07	3.74025e+07	5.41345e+06	0	0	8.05572e+06	2.45171e+07	1.58047e+07	0	1.31333e+07	5.52182e+06
N2007+N4164		1.8496e+07	2.30348e+07	6.51135e+07	1.32441e+07	0	2.72238e+07	2.97157e+07	1.63449e+07	2.04608e+07	0	4.41025e+06	1.69613e+07
N2013+N6451		4.26395e+07	5.78755e+07	6.49302e+07	0	0	5.88577e+07	4.17671e+07	6.42312e+07	5.36364e+07	4.36173e+07	5.92356e+07	0
N2038+N2278+N303+N553+N711		7.33373e+07	7.87491e+07	2.2645e+07	0	0	0	5.23213e+07	5.67697e+07	7.63009e+07	0	0	0
N2193+N6711		6.8161e+06	9.32757e+06	6.91463e+06	0	3.14806e+06	3.96352e+06	4.10364e+06	6.96241e+06	1.22191e+07	0	0	0
N2204+N260+N294+N3765+N394+N507		3.60316e+08	4.39481e+08	2.25482e+08	4.75721e+08	5.53992e+08	0	4.75756e+08	2.71744e+08	3.94326e+08	4.74842e+08	3.71714e+08	0
N2506	Phloretin	3.5988e+07	5.17829e+06	2.09184e+07	0	1.01399e+07	5.08527e+07	5.28977e+06	1.09517e+07	5.37934e+06	0	5.36312e+06	1.40261e+07
N2570	2-{4-[(7-Methoxy-1,3-benzodioxol-5-yl)methyl]-1-piperazinyl}ethyl 2-(2-hydroxybenzoyl)hydrazinecarboxylate	6.62616e+06	8.06649e+06	5.83396e+06	0	4.66813e+07	8.30887e+06	1.91572e+07	5.79777e+06	8.3244e+06	1.2187e+07	0	4.89668e+06
N2659	2-Methyl-2-propanyl 2,3,4,6-tetra-O-acetyl-beta-D-glucopyranoside	1.81983e+07	1.43462e+07	6.83235e+06	0	5.34107e+06	6.06634e+06	5.86469e+06	1.0651e+07	9.25111e+06	5.21286e+06	3.30532e+06	0
N2684		5.06174e+06	1.2023e+07	8.14065e+06	7.01885e+06	2.78216e+07	0	3.70696e+07	9.93849e+06	5.04655e+06	1.50805e+07	0	6.89996e+06
N2752		1.7619e+07	1.93754e+07	7.57862e+06	0	0	7.00031e+06	4.61103e+06	1.07292e+07	7.66427e+06	6.19161e+06	4.79479e+06	0
N2785+N4392+N9174		1.03308e+07	1.29444e+07	5.03656e+07	5.59988e+06	4.7488e+07	0	2.44722e+07	6.75975e+06	8.55714e+06	1.71094e+07	0	0
N2813		1.79748e+07	3.08547e+07	1.99978e+07	1.82294e+07	1.79403e+07	0	4.16938e+07	1.64025e+07	6.56172e+06	1.96357e+07	0	1.23994e+07
N2830		1.15216e+07	6.06716e+06	6.98735e+06	0	7.75159e+06	1.01186e+07	5.21709e+06	1.38054e+07	8.88451e+06	1.22821e+07	1.55831e+07	0
N2907+N5996		5.6203e+06	9.57726e+06	5.63396e+06	0	0	9.48721e+06	5.37259e+06	1.00572e+07	9.36488e+06	0	0	0
N3094		2.21823e+07	1.34438e+07	1.08621e+07	0	8.0414e+06	5.08091e+06	8.9333e+06	1.46335e+07	1.07205e+07	1.28032e+07	6.342e+06	0
N3125		4.9522e+06	1.86908e+07	3.66061e+07	0	0	0	9.39613e+06	1.6663e+07	1.69345e+07	0	0	0
N3129	6-Hydroxyhexyl 2,3,4,6-tetra-O-acetylhexopyranoside	1.11306e+07	2.59828e+07	1.08445e+07	1.48519e+07	5.87486e+06	0	3.26623e+07	1.24873e+07	6.62853e+06	9.60819e+06	0	9.07607e+06
N3158		2.10804e+07	1.51759e+07	3.30382e+07	0	0	3.70867e+07	9.62214e+06	2.36405e+07	3.09557e+07	2.22849e+07	0	0
N3376+N4870+N573+N728+N938		1.40641e+08	1.94052e+07	8.90085e+06	0	0	0	2.09554e+07	5.6731e+06	4.55151e+06	4.96589e+06	5.00572e+06	0
N357		3.4215e+07	1.32689e+08	2.793e+07	0	5.02384e+07	1.19236e+07	4.98494e+07	1.30101e+07	5.38683e+07	1.72183e+07	0	0
N3598+N9190		2.6741e+06	6.33275e+06	3.17292e+06	0	0	4.28148e+06	3.66608e+06	7.30775e+06	5.16976e+06	0	0	0
N3778		2.15617e+07	1.51605e+07	2.30829e+07	1.15911e+07	1.02912e+07	0	8.9803e+06	2.65282e+07	2.73277e+07	0	0	0
N3936+N6547+N9461		2.44108e+07	1.20351e+07	5.24251e+06	0	7.87752e+06	0	6.49395e+06	1.60796e+07	5.31431e+06	2.24549e+07	3.56966e+07	0
N4316+N4341		2.72385e+07	3.94296e+07	2.05013e+07	0	1.90267e+07	0	1.06965e+07	3.26214e+07	3.35562e+07	0	0	0
N4379+N9937		8.12321e+06	3.59709e+06	4.27427e+06	0	1.47852e+07	0	1.41728e+07	5.75432e+06	9.56221e+06	0	0	0
N4385+N5715+N9378		7.29841e+06	3.53367e+06	8.40969e+06	0	4.8105e+06	2.24788e+07	3.14743e+06	4.4687e+06	4.76965e+06	3.30835e+06	0	3.0018e+06
N4613		6.84327e+06	8.79504e+06	3.61472e+06	0	2.82211e+06	0	5.86012e+06	5.70291e+06	4.93601e+06	3.32868e+06	0	0
N462		3.38533e+07	1.64739e+08	5.62083e+07	1.86281e+07	3.7657e+07	0	1.39301e+08	2.05925e+07	1.43894e+08	3.69698e+07	0	4.46541e+06
N4667+N7775+N8096		1.14474e+07	5.13723e+06	4.12604e+06	1.31206e+07	0	5.35524e+06	1.73926e+07	1.48826e+07	2.96188e+07	0	4.74545e+06	0
N483		2.65271e+08	1.83732e+08	1.35333e+08	1.77752e+08	5.82707e+07	0	6.49695e+07	2.44037e+08	2.86868e+08	2.41538e+08	3.20723e+08	0
N539	7-Deoxyloganate	1.21611e+07	1.07501e+08	8.02563e+06	0	2.12176e+07	4.27546e+06	1.50204e+07	1.12134e+07	3.34832e+07	9.41838e+06	0	0
N575	(R,R,R,R)-3-hydroxybutyrate tetramer	1.29614e+07	5.71599e+07	1.07952e+07	0	2.55086e+07	5.38172e+06	1.76613e+07	7.3802e+06	2.89872e+07	7.96704e+06	0	0
N6033+N8510+N9820		2.31051e+07	9.17812e+06	9.38441e+06	0	6.09568e+06	0	5.25331e+06	7.01708e+06	1.03082e+07	5.80592e+06	0	0
N6059		9.89839e+06	3.74311e+06	1.49273e+07	0	0	7.99838e+06	5.08839e+06	6.8249e+06	1.2239e+07	0	7.2769e+06	0
N620	3,5-Dihydroxy-2-[3-(4-hydroxyphenyl)propanoyl]phenyl 2-O-beta-D-xylofuranosyl-beta-D-galactopyranoside	7.06169e+06	5.57474e+06	1.52458e+07	0	0	8.7252e+06	1.38969e+07	1.20897e+07	4.91661e+06	0	0	3.9233e+06
N6740	Maritimetin 6- (6"-p-coumarylglucoside)	1.01544e+07	1.03418e+07	1.26325e+07	0	6.76788e+06	7.58614e+06	4.00716e+06	9.13403e+06	5.46051e+06	0	5.12779e+06	0
N7106	(R)-3-((R)-3-Hydroxybutanoyloxy)butanoate	5.27102e+06	5.89387e+06	3.19185e+06	7.82336e+06	0	3.29847e+06	5.97507e+06	7.36428e+06	4.52995e+06	7.91575e+06	1.1479e+07	0
N7159+N7332+N7392		7.58282e+06	1.11831e+07	5.20436e+06	6.65989e+06	0	0	1.75638e+07	9.63346e+06	1.62954e+07	7.74846e+06	1.04539e+07	0
N7516+N9970		4.33596e+06	4.42277e+06	5.0948e+06	0	0	4.91772e+06	4.27546e+06	4.37505e+06	3.9163e+06	0	3.75602e+06	2.89123e+06
N781	1-O-[(1,3,24,28-Tetrahydroxy-4,14-dimethyl-22,28-epoxy-9,19-cycloergostan-4-yl)carbonyl]hexopyranose	8.48726e+07	1.69821e+07	8.36079e+07	0	1.60608e+07	1.88075e+08	8.95544e+06	5.193e+07	6.41934e+06	0	2.15633e+07	0
N864		5.85497e+07	4.47485e+07	5.28426e+07	0	1.45047e+07	6.48676e+07	5.15249e+07	3.82862e+07	2.26284e+07	0	4.29314e+07	1.05132e+07
N887	6,7,8,11,12,13,22,23-Octahydroxy-3,16-dioxo-2,17,20-trioxatetracyclo[17.3.1.0~4,9~.0~10,15~]tricosa-4,6,8,10,12,14-hexaen-21-yl 3,4,5-trihydroxybenzoate	3.04138e+07	9.26979e+06	5.7233e+07	0	2.93071e+07	5.68645e+07	1.93548e+07	2.61174e+07	3.14517e+07	1.991e+07	2.35721e+07	0
N96		4.9412e+06	5.8756e+07	1.34629e+07	0	0	0	2.3003e+07	4.52881e+06	6.46335e+07	1.31775e+07	0	1.10705e+07
P1010+P1135+P1306		5.91165e+07	5.38978e+07	9.61346e+07	0	0	0	3.13463e+07	4.09065e+07	1.21607e+08	0	0	0
P1032+P2276+P587		6.32684e+06	1.91311e+07	3.71247e+06	0	9.85146e+06	0	1.151e+07	6.97529e+07	9.96876e+06	6.55316e+06	5.26683e+06	0
P1039		6.30768e+06	2.20103e+07	4.63701e+07	0	2.28345e+07	3.12831e+07	5.86914e+06	2.70954e+07	6.53723e+07	2.26732e+07	2.60118e+07	0
P1059+P1233		7.00078e+07	5.4889e+07	3.39096e+07	1.73896e+08	2.38038e+08	0	7.2894e+07	9.38523e+07	9.63614e+07	4.06289e+07	1.74495e+08	0
P1063	(E)-2-decenoicacid	1.25794e+08	1.49321e+08	1.73544e+07	6.65328e+07	0	1.96539e+07	1.11174e+07	1.27178e+07	1.0466e+07	1.14019e+07	1.35161e+08	0
P11124+P1421+P44		8.78484e+08	1.69546e+09	1.45077e+09	0	0	1.1541e+09	2.73794e+09	1.89627e+09	4.71458e+07	3.8688e+07	0	4.48666e+08
P1157	(2E)-4-Hydroxy-3,7-dimethyl-2,6-octadien-1-yl beta-D-glucopyranoside	1.95648e+07	4.09224e+07	3.46846e+07	1.08296e+07	0	1.13389e+07	1.40557e+07	2.69449e+07	1.24678e+07	1.36024e+07	2.05142e+07	0
P11843		6.98063e+06	4.00477e+06	2.82653e+06	3.42663e+06	3.36327e+06	0	6.1362e+06	2.25455e+06	3.26113e+06	4.84698e+06	0	3.52088e+06
P12008+P64		5.22921e+06	4.76787e+06	5.81137e+06	0	3.81893e+06	0	4.21691e+06	5.03857e+06	3.70716e+06	0	4.25535e+06	0
P1214	3-hydroxy-2-[3-methyl-2-({[3,4,5-trihydroxy-6-(hydroxymethyl)oxan-2-yl]oxy}methyl)cyclopent-2-en-1-yl]propanoic acid	4.40562e+06	2.49984e+07	5.32064e+06	0	1.30142e+07	3.44262e+06	8.36305e+06	3.72498e+06	1.60327e+07	0	0	0
P1230+P16088+P16674		7.23193e+06	1.29496e+07	7.07213e+06	0	0	0	4.07718e+06	5.55843e+06	1.00845e+07	0	0	0
P12328+P16972+P3157		1.88793e+07	1.22522e+07	4.87109e+07	0	1.39355e+07	1.99655e+07	5.85659e+06	1.91116e+07	1.49227e+07	1.38553e+07	0	1.70333e+07
P12393+P3203		9.64116e+06	6.39373e+06	7.60337e+06	0	7.961e+06	0	5.42833e+06	7.87955e+06	3.45664e+06	6.10107e+06	7.40886e+06	0
P1287		9.90318e+06	2.94454e+07	5.83719e+07	0	0	9.62912e+06	2.95108e+07	4.73189e+06	2.33452e+07	0	0	3.96154e+07
P12954+P9347		6.39957e+06	6.24841e+06	3.73816e+06	0	1.51956e+07	3.77218e+06	8.94382e+06	6.03428e+06	6.22742e+06	0	0	0
P1329		8.79544e+06	1.27203e+07	3.58825e+06	0	5.18793e+06	4.57702e+06	4.94157e+06	7.64593e+06	4.90288e+06	3.42158e+06	0	0
P135+P2409+P282		3.0823e+08	2.89454e+08	1.19684e+08	0	0	1.74951e+08	2.54717e+08	8.72476e+07	3.60411e+08	0	0	0
P1366		1.53745e+07	4.49808e+07	1.67936e+07	0	2.01384e+07	9.27224e+06	2.94646e+07	8.52313e+06	6.11001e+07	1.59576e+07	0	0
P1367+P4372+P4492		1.33223e+07	8.81567e+07	2.59555e+07	0	3.23222e+07	6.06885e+07	1.87086e+07	9.55335e+07	5.29163e+07	2.98479e+07	2.22582e+07	0
P1386	6,8-Dimethyl-7,8-dihydro-2,4-pteridinediamine	1.15211e+07	1.09879e+08	1.81442e+07	1.03783e+08	0	9.7345e+06	4.05585e+07	1.30663e+07	3.13155e+07	3.78124e+06	0	0
P13889+P1636		1.11978e+07	7.71346e+07	5.60083e+07	4.45756e+07	0	7.85888e+07	1.66654e+07	5.65411e+07	5.3603e+07	0	5.68686e+07	0
P14162+P15634+P1582		1.58473e+07	7.58222e+06	1.15635e+07	0	0	7.25974e+06	1.44425e+07	7.55782e+06	1.99948e+07	5.2243e+06	0	0
P1423+P9121		7.6336e+06	3.69225e+07	1.60211e+07	0	7.67289e+06	1.44581e+07	6.13037e+06	1.20963e+07	1.91e+07	7.57236e+06	0	0
P1433		1.47018e+07	1.77073e+07	2.62693e+07	1.76544e+07	0	0	1.63378e+07	2.24183e+07	8.60435e+06	1.78936e+07	3.30963e+07	0
P15199+P4239+P4745+P9419		1.48296e+07	9.75086e+06	4.76947e+06	0	0	1.87185e+07	1.09482e+07	1.66244e+07	6.37081e+06	8.25828e+06	9.92373e+06	0
P1549		1.01152e+07	3.03364e+07	6.2337e+06	0	1.10427e+07	3.74189e+06	1.38692e+07	6.2609e+06	1.98926e+07	4.84891e+06	0	0
P1575	DiisopropylSulfate	3.61331e+07	5.38102e+07	3.02435e+07	0	9.64676e+07	5.59356e+07	5.94492e+07	2.56766e+07	1.92089e+07	2.81848e+07	4.66234e+07	0
P1607		2.17252e+07	2.23205e+07	1.04216e+07	0	5.31307e+06	1.92327e+07	1.79217e+07	6.28745e+06	2.20451e+07	5.57016e+06	0	0
P1618	Cumene, 2,4-dimethyl-	6.48177e+06	3.54079e+07	1.5721e+07	0	5.71837e+06	3.80383e+07	1.20309e+07	7.06329e+07	3.52497e+07	2.11205e+07	1.43229e+07	0
P16449+P4696		9.30718e+06	5.32931e+06	7.55532e+06	4.24716e+06	0	0	4.98048e+06	6.78381e+06	1.01736e+07	9.2549e+06	0	5.78096e+06
P1652		1.38406e+07	1.07416e+07	5.27072e+07	0	6.51192e+06	8.90592e+06	2.4571e+07	9.18568e+06	3.68914e+06	5.01027e+06	0	3.6323e+06
P16752+P9713		9.36701e+06	6.56556e+06	3.54762e+06	6.30605e+06	5.02671e+06	0	6.8843e+06	7.73937e+06	3.05786e+06	7.60831e+06	9.68492e+06	0
P168	5-(6-hydroxy-6-methyloctyl)-2,5-dihydrofuran-2-one	1.79462e+08	6.30248e+08	1.72476e+08	0	2.62381e+08	3.98449e+08	1.36075e+08	6.61058e+08	3.36141e+08	2.12816e+08	1.65219e+08	0
P17187+P8003		1.14478e+07	1.14984e+07	5.6239e+06	1.01334e+07	6.12828e+06	0	6.39452e+06	1.1674e+07	3.81092e+06	8.22579e+06	1.0749e+07	0
P17430+P2780		5.4428e+06	3.98659e+06	9.60138e+06	0	8.34134e+06	8.36203e+06	5.38417e+06	7.32013e+06	5.02204e+06	0	3.27003e+06	0
P1775	(2R,3S,4S,5R,6S)-2-(hydroxymethyl)-6-{4-[(1E)-3-hydroxyprop-1-en-1-yl]-2,6-dimethoxyphenoxy}oxane-3,4,5-triol	1.09799e+07	2.11339e+07	1.23887e+07	0	1.19814e+07	1.38392e+07	9.12684e+06	2.24741e+07	9.97118e+06	1.1459e+07	8.46462e+06	0
P1917		2.56367e+07	2.00308e+07	2.41339e+07	0	6.5651e+06	1.13094e+07	8.647e+06	5.66759e+06	1.90153e+07	6.91481e+06	4.26775e+06	0
P1949+P822		1.10072e+08	8.8237e+07	7.55587e+07	0	9.36486e+07	9.97902e+07	1.06935e+08	1.30479e+08	1.56686e+08	0	9.63205e+07	6.56038e+07
P2060	Isoevernin aldehyde	2.42927e+07	5.38153e+07	5.12529e+07	0	1.9281e+07	4.06018e+07	3.51584e+07	1.81797e+07	1.64229e+07	4.15073e+07	5.38024e+07	0
P210		5.66527e+07	7.15658e+08	5.03889e+07	0	3.53144e+08	2.18792e+08	1.85222e+07	3.46271e+08	1.43009e+08	7.99228e+07	6.85455e+07	0
P212	Guaifenesin	1.59549e+07	2.74273e+08	1.29784e+08	3.25607e+08	7.18901e+08	0	3.38214e+08	1.24293e+08	2.83716e+08	1.81893e+08	0	1.86644e+08
P222	3,4,5-trihydroxy-6-(hydroxymethyl)oxan-2-yl 2-(prop-1-en-2-yl)-2,3-dihydro-1-benzofuran-5-carboxylate	2.25422e+08	2.9617e+08	2.99773e+08	0	1.59636e+08	2.89087e+08	1.28451e+08	2.50423e+08	3.59828e+08	8.93331e+07	0	0
P2229	Methyl 6-{[(2,2,7,7-tetramethyltetrahydro-3aH-bis[1,3]dioxolo[4,5-b:4',5'-d]pyran-5-yl)carbonyl]amino}hexanoate	1.03256e+07	1.19675e+07	1.03806e+07	0	5.0006e+06	1.03696e+07	6.95865e+06	6.16074e+06	1.46688e+07	5.53517e+06	3.29589e+06	0
P2448	N~5~-(Diaminomethylene)-N~2~-({[5-(5-methyl-2,4-dioxo-3,4-dihydro-1(2H)-pyrimidinyl)pentyl]oxy}carbonyl)ornithine	2.38356e+07	1.6295e+07	9.97821e+06	0	4.13378e+06	9.17622e+06	6.38083e+06	1.45103e+07	8.64989e+06	7.02688e+06	0	0
P2482	Toluene	8.68864e+06	3.80572e+07	2.83339e+07	2.05725e+07	0	2.51084e+07	5.70019e+07	1.32275e+07	3.40639e+07	0	0	2.37185e+07
P2502	6-tuliposide B	3.93911e+07	1.67786e+07	1.78962e+07	0	5.56983e+07	2.40713e+07	2.31483e+07	2.20336e+07	1.38166e+07	1.17522e+07	8.99549e+06	0
P2753	(2S,5aS,8aR)-6-Benzyl-1-methyl-2-[3-(4-morpholinyl)-3-oxopropyl]octahydropyrrolo[3,2-E][1,4]diazepin-5(2H)-one	3.82083e+07	2.40389e+07	3.86848e+07	0	0	0	1.61002e+07	3.72939e+07	2.24236e+07	1.49909e+07	1.47197e+07	0
P2908		5.38018e+06	4.70344e+06	1.76047e+07	5.4935e+06	0	2.10469e+07	9.92614e+06	1.31333e+07	3.8735e+06	9.03396e+06	1.62687e+07	0
P305	3-Vinylaniline	7.83164e+07	8.65642e+07	1.03668e+08	1.09927e+08	0	5.18184e+07	9.406e+07	5.94603e+07	2.92032e+07	0	0	3.36162e+08
P3537	Ampelomin A	1.00782e+07	1.01316e+07	6.64512e+06	0	4.22545e+06	4.97223e+06	8.96935e+06	7.5812e+06	9.64223e+06	5.707e+06	0	0
P3579	2-[(2R)-9-Hydroxy-7-oxo-2,3-dihydro-7H-furo[3,2-g]chromen-2-yl]-2-propanyl 6-O-[(2E)-3-(4-hydroxy-3,5-dimethoxyphenyl)-2-propenoyl]-beta-D-glucopyranoside	8.26044e+06	3.55292e+07	1.49218e+07	1.24839e+07	1.60224e+07	0	3.07129e+07	6.58596e+06	4.56463e+06	1.58947e+07	0	1.56076e+07
P3628+P3651+P3822+P4110		1.06307e+07	4.45484e+07	2.06572e+07	0	1.58553e+07	1.47769e+07	1.01297e+07	8.95184e+06	2.23282e+07	6.63058e+06	7.0831e+06	0
P3726+P5596+P9848		1.20129e+07	1.69721e+07	1.22918e+07	0	1.00176e+07	4.23382e+06	3.36796e+07	5.91826e+06	8.63657e+06	1.17609e+07	0	9.2639e+06
P374	Benzaldehyde	2.73004e+07	3.60237e+07	2.84297e+07	0	1.31964e+07	2.56654e+07	1.4394e+07	2.59405e+07	5.244e+07	9.4335e+06	5.78113e+06	0
P3778	Orsellinic acid	1.41706e+07	1.6027e+07	1.35955e+07	0	0	0	2.37297e+07	3.72528e+07	1.1268e+07	0	0	0
P3851	10-Methyldodec-2-en-4-olide	2.36831e+07	2.0416e+07	1.32098e+07	2.61183e+07	0	3.33552e+07	2.93495e+07	2.37273e+07	1.19078e+07	2.61076e+07	3.51171e+07	0
P3922	2-Oxophytanate	1.94686e+07	1.31955e+07	1.34856e+07	0	1.97659e+07	0	1.21447e+07	1.55173e+07	3.13892e+07	0	0	1.13994e+07
P3950		2.97564e+07	1.93796e+07	1.89903e+07	0	0	0	1.09603e+07	2.05423e+07	5.52702e+06	1.55784e+07	1.67185e+07	0
P4027	2-(2-phenylethoxy)-6-{[(3,4,5-trihydroxyoxan-2-yl)oxy]methyl}oxane-3,4,5-triol	4.66495e+06	6.35671e+06	5.00172e+06	5.09403e+06	7.66225e+06	0	3.64042e+06	1.2311e+07	7.36347e+06	0	7.94878e+06	6.43437e+06
P4040+P5730		4.99325e+06	1.16209e+07	7.45723e+06	0	1.77718e+07	1.79915e+07	1.49902e+07	7.08427e+06	2.56473e+07	0	0	3.27515e+06
P4195		7.08035e+06	9.3066e+06	1.81828e+07	0	1.74212e+07	1.74136e+07	5.33739e+06	1.77943e+07	7.80554e+06	5.21324e+06	1.01007e+07	0
P4303		1.08429e+07	8.43535e+06	4.47072e+06	0	0	5.19078e+06	4.29905e+06	1.15097e+07	1.30337e+07	4.27124e+06	0	0
P4626		9.63195e+06	1.24783e+07	1.20702e+07	0	6.94277e+06	1.24073e+07	5.75059e+06	1.11373e+07	1.45038e+07	4.83318e+06	2.6935e+06	0
P4630		7.84409e+06	6.7514e+06	9.32933e+06	4.4026e+06	0	1.12474e+07	9.26504e+06	5.52838e+06	3.84848e+06	3.62653e+06	5.45801e+06	0
P5170		1.07984e+07	7.5558e+06	1.36034e+07	0	0	0	4.7018e+06	5.90423e+06	5.58507e+06	0	0	0
P5262		1.53026e+07	6.02777e+06	2.23942e+07	0	4.41545e+06	0	1.39078e+07	6.5469e+06	1.24158e+07	3.18863e+06	9.41992e+06	0
P5566+P7917		1.1343e+07	6.91855e+06	4.52015e+06	0	6.83045e+06	6.24246e+06	8.83575e+06	9.15618e+06	4.71731e+06	6.16893e+06	6.61695e+06	0
P5680	Cytidine;1-beta-delta-Ribofuranosyl-Cytosine	1.13432e+07	1.07384e+07	1.66525e+07	7.49337e+06	1.19616e+07	0	1.64725e+07	1.9215e+07	1.93307e+07	0	0	0
P5698	4-hydroxy-4-methyl-2-pentanone	5.13592e+06	5.74936e+06	3.31687e+06	0	0	0	5.13265e+06	4.34443e+06	5.06005e+06	0	0	0
P6595		3.67732e+06	3.36172e+06	4.65424e+06	0	0	4.51316e+06	4.19555e+06	4.64634e+06	3.30824e+06	4.40373e+06	3.93426e+06	0
P6708	2(S)-3â€²-hydroxybutan-2â€²-yl 2-hydroxypropanoate	8.10657e+06	1.49782e+07	8.79649e+06	0	0	0	1.20344e+07	1.05926e+07	1.06929e+07	0	0	0
P6949		7.82495e+06	9.0243e+06	5.81736e+06	4.45178e+06	0	3.56946e+06	4.96531e+06	6.82316e+06	4.55026e+06	0	3.80123e+06	0
P7456		5.95518e+06	1.24479e+07	1.38899e+07	0	3.77766e+06	5.92807e+06	1.09451e+07	1.42262e+07	1.1248e+07	0	0	0
P771		1.41796e+08	7.25049e+06	5.48666e+06	0	8.83048e+06	0	1.61373e+08	5.83876e+07	4.66877e+07	5.469e+07	1.06272e+08	0
P786		7.03006e+06	7.34382e+07	8.56556e+06	0	1.39685e+07	3.07851e+06	1.27639e+07	1.03468e+07	2.62838e+07	7.53005e+06	0	0
P800	Dimethylpyruvic acid	7.40518e+07	7.1858e+07	5.35714e+07	0	5.34947e+07	4.86761e+07	7.79458e+07	1.03945e+08	5.27175e+07	0	5.84356e+07	0
P8331	Imidazo[4,5-d]imidazole-2,5-dione, perhydro-1,6-dimethyl-3,4-bis(1-piperidylmethyl)-	5.65404e+06	1.13861e+07	6.45527e+06	4.0986e+06	9.24632e+06	0	6.6026e+06	3.31453e+06	7.5039e+06	2.94245e+06	0	3.12037e+06
P8547		7.25562e+06	4.97633e+06	7.01841e+06	0	0	0	3.69901e+06	1.00418e+07	6.6051e+06	0	6.4646e+06	3.69352e+06
P8686+P9621		3.58557e+06	1.34766e+07	2.50859e+06	9.91926e+06	1.99741e+07	0	1.25962e+07	4.57653e+06	2.47887e+06	7.43585e+06	7.1682e+06	0
P8873+P9464		1.07096e+07	1.9343e+07	4.72814e+06	0	1.51111e+07	7.125e+06	1.10028e+07	5.36091e+06	8.79384e+06	0	7.11198e+06	0
P924+P993		2.29762e+08	2.16821e+08	1.22374e+08	0	5.30006e+07	1.27207e+08	8.21084e+07	9.75974e+07	9.64588e+07	6.21183e+07	7.55653e+07	0
N10093+N10137+N12356+N13616		9.35542e+06	1.0196e+07	1.20742e+07	0	1.29336e+07	3.82752e+06	0	0	0	2.83225e+06	2.56581e+06	1.74257e+06
N10143+N4781+N8915		5.36904e+06	7.87455e+06	5.08359e+06	1.342e+07	5.76619e+06	0	8.35114e+06	0	6.63135e+06	5.46837e+06	8.54468e+06	1.44202e+07
N10213+N6978+N7921		1.0284e+07	1.00891e+07	9.87803e+06	0	1.17547e+07	6.33604e+06	8.20432e+06	6.84218e+06	0	7.24602e+06	7.72307e+06	6.58702e+06
N10239+N4858+N5039+N5277		2.0327e+07	4.73369e+06	7.31307e+06	0	0	5.64763e+06	9.68811e+06	0	0	4.03037e+06	1.37938e+07	3.33187e+06
N10258	4-(beta-D-Glucopyranosyloxy)-3-hydroxybenzyl 3,4-dihydroxybenzoate	4.88674e+06	5.74661e+06	4.38255e+06	0	4.9935e+06	6.60149e+06	3.92743e+06	0	0	4.761e+06	4.49857e+06	3.10229e+06
N10418+N12674+N4556		4.66463e+06	1.42829e+07	5.9462e+06	0	6.76646e+06	9.60955e+06	0	0	0	4.3765e+06	6.21989e+06	3.12392e+06
N1068+N14054+N3526+N3603+N939		3.58443e+07	2.20719e+07	1.87786e+07	0	2.15896e+07	1.32931e+07	1.41222e+07	3.73119e+07	0	2.31098e+07	2.47531e+07	9.61239e+06
N10701+N5059+N5939		8.55845e+06	8.81395e+06	1.12389e+07	0	8.52974e+06	1.1969e+07	0	5.1645e+06	0	5.50201e+06	6.04154e+06	3.69555e+06
N10887+N6081+N6324		5.41695e+06	8.15085e+06	7.21081e+06	0	4.80255e+06	4.19566e+06	0	1.30096e+07	0	1.04137e+07	1.20417e+07	4.31196e+06
N11272+N4882		2.84005e+06	1.43498e+07	8.99944e+06	4.29576e+06	5.26643e+06	0	5.17963e+06	2.17491e+07	0	2.77488e+06	2.12856e+07	4.15698e+06
N1167	D-Arginine	1.30259e+08	5.60647e+06	9.54489e+06	1.59352e+07	0	2.229e+07	0	0	1.39476e+07	4.16555e+07	3.0225e+07	4.57228e+07
N1193+N2861+N5182+N678		1.99361e+08	2.01538e+08	1.83472e+08	0	1.79744e+08	1.4284e+08	0	0	1.15328e+08	1.32743e+08	1.27793e+08	1.02781e+08
N12+N371+N69		1.3269e+09	2.07341e+08	9.78721e+08	0	0	0	0	0	6.43786e+09	1.56637e+08	1.6489e+09	1.25113e+09
N12415+N6009+N7429+N9767		1.37506e+07	3.36721e+06	2.0118e+07	8.47857e+06	0	1.14758e+07	8.87779e+06	0	3.72983e+06	1.04586e+07	9.39037e+06	8.79736e+06
N12471+N14188+N7212+N7354		8.92559e+06	3.83794e+06	5.64203e+06	7.57438e+06	0	5.48947e+06	4.09684e+06	1.68429e+07	0	5.54559e+06	4.52608e+06	2.81046e+06
N1268		2.65212e+07	2.99194e+07	4.22638e+07	0	3.78193e+07	3.5313e+07	3.2508e+07	0	3.069e+07	1.70866e+07	3.87456e+07	9.11771e+06
N12861+N13479+N3290+N7022		5.10941e+06	7.25987e+06	1.00848e+07	0	1.1473e+07	6.16374e+06	1.07126e+07	4.48368e+06	0	1.67392e+07	1.93667e+07	3.72195e+06
N1408+N2895+N4573		3.14984e+07	3.57002e+07	2.60408e+07	0	2.78511e+07	4.20424e+07	1.82041e+07	0	4.52119e+06	1.96811e+07	1.44631e+07	3.77381e+06
N1409+N6194		4.47256e+06	9.16787e+06	5.39881e+06	3.82038e+06	7.1174e+06	0	0	5.47959e+06	0	6.05943e+06	4.56864e+06	4.62268e+06
N1460+N1757+N2403+N3252		4.9018e+07	7.79277e+07	7.97574e+07	0	2.95131e+07	3.36188e+07	9.53277e+07	0	3.20488e+07	2.73084e+07	4.12816e+07	5.40305e+07
N1649+N2123+N3349		2.48252e+07	5.21499e+07	6.07302e+07	0	1.54579e+07	0	0	0	4.81825e+07	4.22515e+06	1.32787e+07	2.99357e+06
N1791		3.57999e+07	7.87211e+06	1.85985e+07	5.00681e+07	1.63435e+07	0	0	6.31275e+07	5.29365e+07	3.78812e+07	5.86079e+07	1.00773e+07
N2187+N6348		1.81097e+07	3.25574e+06	2.56247e+07	1.22846e+07	7.74577e+06	0	1.85749e+07	1.19415e+07	0	1.04207e+07	9.63132e+06	8.80887e+06
N2245+N4288		1.36749e+07	1.89596e+07	1.60477e+07	0	1.02557e+07	1.30334e+07	1.9888e+07	1.29689e+07	0	1.85183e+07	1.96077e+07	1.09904e+07
N2379	{4-Methyl-3,5-bis-[4-(4-pyridylethynyl)phenylethynyl]phenyl}methanol	1.26379e+07	1.30972e+07	7.23301e+06	0	1.1862e+07	1.69434e+07	0	0	0	3.40985e+07	8.75869e+06	4.06116e+06
N2424+N3153+N9402		3.41157e+07	4.97105e+07	4.29598e+06	2.14887e+07	1.46781e+07	0	8.07783e+06	8.77628e+06	0	2.54366e+07	3.50231e+07	5.85572e+06
N25		5.87142e+07	1.00341e+08	8.19508e+07	0	6.09637e+07	0	9.49617e+07	3.82029e+07	0	5.95247e+07	6.57984e+07	6.08195e+07
N2547		1.24184e+07	3.5771e+07	1.76981e+07	0	2.15869e+07	2.21278e+07	1.03752e+07	2.62129e+07	0	2.00742e+07	2.13635e+07	8.69267e+06
N2576+N5098+N5163		1.48731e+07	4.91243e+07	2.36655e+07	2.21433e+07	3.05322e+07	0	6.55615e+07	0	3.30491e+07	1.87696e+07	5.92313e+06	1.40911e+07
N2969		2.63636e+07	1.5751e+07	2.93137e+07	0	2.29878e+07	1.22486e+07	2.05394e+07	1.26214e+07	0	3.23781e+07	3.26609e+07	2.74153e+07
N3105+N5289+N976		2.89331e+07	9.98896e+06	1.51283e+08	0	0	0	4.06611e+07	0	5.15919e+06	7.32093e+07	1.13932e+08	4.55153e+07
N3242+N5397+N7427		9.14276e+06	4.59163e+07	5.33819e+06	4.82865e+06	1.06846e+07	0	5.28608e+06	4.74446e+06	0	3.93893e+06	8.66312e+06	2.66908e+06
N3270+N419+N4622		1.29913e+08	2.06534e+06	8.05781e+06	0	0	0	0	0	1.60964e+07	5.35567e+07	4.39117e+07	2.76869e+06
N3338+N7972		6.51074e+06	4.62697e+06	5.6158e+06	0	0	4.00128e+06	0	2.17664e+07	1.78005e+07	1.44161e+07	7.83786e+06	4.42052e+06
N3480		6.73955e+06	2.87184e+06	4.54994e+06	5.15297e+06	0	0	2.02576e+07	0	4.04391e+06	6.3641e+06	5.47326e+06	2.97459e+06
N3913		9.38573e+06	2.63773e+07	1.16125e+07	1.0234e+07	2.01562e+07	0	5.20812e+06	1.60979e+07	0	1.57573e+07	1.09855e+07	1.10276e+07
N3968		1.10634e+07	4.48097e+06	1.3416e+07	0	0	0	0	6.57312e+06	4.28845e+06	5.51083e+06	6.56857e+06	2.66316e+06
N4082		1.49461e+07	1.91695e+07	7.6978e+06	0	8.63341e+06	1.48229e+07	0	1.03768e+07	9.74826e+06	1.20141e+07	1.28601e+07	5.11368e+06
N4127		5.80078e+06	8.80234e+06	5.44123e+06	1.22134e+07	0	0	3.04209e+06	2.42777e+07	0	1.5689e+07	2.65669e+07	1.80629e+06
N4156		5.37082e+06	1.43937e+07	2.06819e+07	0	0	2.58485e+07	5.80506e+06	0	7.81474e+06	7.92053e+06	8.24569e+06	2.88942e+06
N4248+N8135		2.5687e+07	1.61228e+07	1.57576e+07	0	4.23157e+06	8.4219e+06	0	1.34442e+07	0	9.63342e+06	1.01045e+07	1.91822e+06
N4437	1,3-Dihydroxy-2-propanyl 6-O-(cyclohexylacetyl)-beta-D-galactopyranoside	1.62141e+07	1.73266e+07	1.38615e+07	6.62565e+06	0	1.44358e+07	6.63475e+06	1.35826e+07	0	8.47266e+06	1.17686e+07	3.93364e+06
N4530	Phaeosphaerin F	7.51879e+06	7.22358e+06	2.08727e+07	0	8.80516e+06	1.13979e+07	3.24715e+06	9.62332e+06	0	1.01275e+07	6.85021e+06	6.04766e+06
N5125+N9532		5.39065e+06	4.72864e+06	8.48397e+06	0	5.47635e+06	6.10036e+06	0	4.1599e+06	5.16451e+06	6.28747e+06	6.17626e+06	6.13957e+06
N5188		9.52255e+06	9.61694e+06	7.95182e+06	0	9.33094e+06	0	0	7.78054e+06	0	5.902e+06	5.94671e+06	6.30943e+06
N5906	Myricetin 3,3'-digalactoside	4.12714e+06	1.23927e+07	1.54985e+07	0	8.01086e+06	4.95713e+06	0	6.94403e+06	7.72035e+06	4.3635e+06	5.10537e+06	8.89424e+06
N5991		8.69068e+06	1.04341e+07	7.20446e+06	0	8.61632e+06	1.19325e+07	4.06027e+06	8.35836e+06	0	7.37927e+06	7.13977e+06	3.66307e+06
N6255+N6612		1.37344e+07	8.46971e+06	1.41636e+07	0	0	7.41382e+06	1.2725e+07	0	0	1.46034e+07	1.27763e+07	6.46992e+06
N6426+N6985		9.90545e+06	9.60722e+06	1.18724e+07	0	1.17379e+07	1.14983e+07	7.48807e+06	9.3019e+06	0	5.05835e+06	9.89555e+06	4.49229e+06
N648	2-Hydroxyethylphosphonate	1.72598e+08	9.08243e+07	7.1665e+07	1.19035e+08	0	9.45194e+07	0	0	1.48572e+08	1.56669e+08	1.59775e+08	1.5945e+08
N7091	5-Hydroxyconiferylalcohol	1.09348e+07	6.69888e+06	3.79231e+06	0	4.26126e+06	3.90552e+06	0	6.95119e+06	2.97665e+06	9.92607e+06	1.22882e+07	5.36461e+06
N727+N7723		9.29517e+07	1.16467e+08	1.06115e+08	0	8.984e+07	9.60787e+07	9.49627e+06	0	1.01298e+08	8.59604e+07	9.38031e+07	6.87343e+07
N7508+N9777		9.70568e+06	2.96814e+06	3.1638e+06	0	0	2.93015e+06	2.16406e+06	4.11114e+06	0	3.35065e+06	4.02483e+06	2.14064e+06
N7658+N9262		9.07532e+06	6.911e+06	9.93695e+06	0	8.50291e+06	7.71291e+06	6.80539e+06	0	7.17577e+06	5.03756e+06	9.1145e+06	6.07543e+06
N8124		5.62455e+06	5.51608e+06	5.63122e+06	0	4.34135e+06	4.73234e+06	3.7353e+06	0	5.61438e+06	4.22211e+06	4.56428e+06	2.92238e+06
P10202	4-Methoxybenzyl 2-methyl-4-(6-nitro-1,3-benzodioxol-5-yl)-5-oxo-1,4,5,6,7,8-hexahydro-3-quinolinecarboxylate	9.04964e+06	8.18432e+06	6.72245e+06	0	8.38256e+06	8.13009e+06	4.96722e+06	5.70457e+06	0	7.6346e+06	5.67715e+06	4.45242e+06
P10289+P6411+P7028+P7284		2.64371e+07	7.84619e+06	1.6748e+07	0	8.16843e+06	1.00992e+07	2.62025e+07	0	0	1.12539e+07	1.49965e+07	1.08564e+07
P1041+P9102		1.10551e+08	1.39917e+08	1.44104e+08	0	3.71839e+07	1.39511e+08	0	1.27705e+08	5.27096e+06	1.38465e+08	1.13051e+08	1.10296e+08
P10527		2.62354e+06	2.43211e+06	4.18549e+06	6.34491e+06	0	2.78865e+06	0	4.40819e+06	2.95941e+06	2.91457e+06	2.5157e+06	3.04173e+06
P1066+P107+P170		2.78246e+08	1.6882e+09	5.04344e+08	0	1.71712e+08	4.96073e+08	2.17068e+07	0	3.01624e+08	1.63887e+08	2.41208e+08	1.07874e+09
P10730+P15430+P16595		6.60642e+06	4.34565e+06	8.5045e+06	0	4.15972e+06	0	0	5.76787e+06	3.24229e+06	5.52472e+06	1.17621e+07	4.65995e+06
P10833+P11485+P8602+P9574		7.37529e+06	5.64603e+06	1.37352e+07	0	0	0	0	4.94747e+06	4.05586e+06	2.92798e+06	4.90328e+06	3.28673e+06
P10912+P3341+P7724+P9361		1.12746e+07	6.55167e+06	5.70359e+06	0	0	4.64793e+06	0	3.60521e+06	7.31791e+06	8.20887e+06	6.53625e+06	3.14037e+06
P1117		5.36121e+07	5.93675e+07	5.00562e+07	0	1.07102e+08	7.42937e+07	5.81578e+07	5.83749e+07	0	5.49717e+07	5.24931e+07	4.05336e+07
P11210+P6007+P7721+P8785		1.0649e+07	1.72917e+07	6.71075e+06	0	1.11592e+07	2.25155e+07	0	1.10033e+07	9.81012e+06	4.99607e+06	8.58332e+06	4.92315e+06
P11537+P11568+P9735		2.43007e+07	1.68079e+07	2.23892e+06	4.25481e+06	0	1.09182e+07	3.21544e+06	0	0	3.12975e+06	6.27192e+06	5.23831e+06
P11638+P5466		1.19628e+07	1.00101e+07	8.96302e+06	0	5.33217e+06	1.47051e+07	0	5.56119e+06	5.40034e+06	5.30022e+06	5.75119e+06	2.62739e+06
P12004	Dicetylamine	6.34706e+06	4.73089e+06	4.9687e+06	0	5.52303e+06	5.6705e+06	0	0	5.01188e+06	6.87439e+06	6.24947e+06	3.88903e+06
P12285+P5318+P9330		8.49956e+06	1.11756e+07	2.20696e+07	7.93299e+06	0	5.1468e+06	3.17487e+06	0	3.68496e+06	6.76511e+06	1.00435e+07	1.35975e+07
P12323		5.6008e+06	5.35457e+06	5.53648e+06	0	4.34055e+06	5.32956e+06	0	0	5.37034e+06	6.53772e+06	5.37543e+06	3.56569e+06
P12481+P3125+P7560+P9109		6.01842e+07	5.52781e+06	2.3872e+07	0	0	2.80971e+06	3.67143e+07	2.82091e+06	0	1.23454e+07	9.47824e+06	1.02039e+07
P12734+P17663		4.05309e+06	3.20057e+06	3.46974e+06	0	4.10796e+06	0	0	0	2.81712e+06	4.47721e+06	3.69717e+06	2.48002e+06
P128		7.64493e+08	8.79901e+08	7.92686e+08	6.61519e+08	0	8.5792e+08	8.61841e+08	0	5.08719e+08	8.14863e+08	8.78701e+07	5.73533e+08
P1280	NP-022454	3.34021e+07	8.82481e+07	4.32859e+07	0	0	2.23858e+07	0	2.59675e+07	6.40603e+07	5.40415e+07	1.32594e+07	8.75168e+07
P1345+P1420		1.17722e+08	1.04887e+08	1.07644e+08	0	1.10731e+08	1.1672e+08	0	1.24826e+08	1.04527e+08	1.24552e+08	1.10245e+08	7.72769e+07
P13580	UNII:212JQJ15PS	3.19608e+06	3.1622e+06	2.63598e+06	5.84187e+06	0	3.45356e+06	0	4.34862e+06	0	3.41386e+06	2.61165e+06	3.425e+06
P13794+P3516		1.43072e+07	7.99761e+06	2.26642e+07	2.44873e+06	1.52539e+07	0	8.86971e+06	0	0	7.73553e+06	8.48422e+06	3.68843e+06
P14168+P5790		7.95685e+06	4.75591e+06	1.43417e+07	0	7.02662e+06	2.26032e+07	0	8.77775e+06	2.79149e+06	7.35623e+06	5.31976e+06	5.50316e+06
P14250+P6234		2.38201e+07	4.91495e+06	4.9596e+06	0	0	7.50473e+06	0	7.21603e+06	5.18423e+06	6.43903e+06	1.12398e+07	2.96366e+06
P151+P4187+P6807		2.38552e+08	3.24564e+08	2.41874e+08	0	2.95867e+08	7.54635e+07	0	1.11309e+08	3.87143e+08	3.1161e+08	1.60245e+07	6.9592e+08
P15169+P7230+P8420		5.274e+06	1.39742e+07	4.67289e+06	0	1.10563e+07	7.00614e+06	2.06588e+06	4.56724e+06	0	2.84337e+06	3.89378e+06	2.58832e+06
P15259+P3585+P7650		2.71865e+07	1.19419e+07	3.67074e+07	0	3.334e+07	2.72431e+07	2.14195e+07	0	0	1.42074e+07	3.75675e+07	1.68736e+07
P1534		1.5445e+07	1.09205e+07	4.83184e+06	1.1399e+08	0	3.24781e+07	0	0	1.11177e+07	4.31134e+07	4.33237e+07	4.94627e+07
P1608		5.5593e+07	9.30045e+07	5.05345e+06	0	8.03337e+07	9.20016e+07	0	6.25763e+07	0	2.99081e+07	2.5555e+07	1.24732e+07
P175	Resveratrol	3.83781e+08	1.22569e+07	8.59481e+06	0	8.69253e+06	2.27727e+08	0	1.59333e+08	4.6691e+07	1.67832e+08	1.35851e+08	2.74012e+07
P1754+P6990		7.38515e+07	4.36625e+06	7.29189e+06	1.54107e+07	0	1.4703e+07	3.18082e+06	0	2.39934e+07	2.66477e+07	3.261e+07	7.1141e+07
P1811	[(1E)-4-Methyl-1-hexen-1-yl]benzene	2.03956e+07	5.96741e+06	8.34968e+07	0	0	0	4.24736e+07	0	0	4.00874e+07	6.18936e+07	2.86037e+07
P1941	Trans-Non-2-en-(4.6.8)-triyn-1-ol	4.07612e+07	3.16142e+07	5.08113e+07	0	6.81284e+07	4.25483e+07	7.58989e+06	0	6.41766e+06	2.29468e+07	2.16324e+07	1.8478e+07
P2029		1.07162e+07	6.75794e+06	6.00022e+06	2.39104e+07	8.26544e+06	0	1.49763e+07	0	7.02646e+06	1.04478e+07	1.08265e+07	6.18161e+06
P2078	Homoarginine	7.55165e+07	1.95212e+07	2.26855e+07	1.98046e+07	0	2.52901e+07	0	0	2.58419e+07	4.40546e+07	4.83571e+07	3.68194e+07
P2101		8.2448e+06	2.75667e+06	5.91238e+06	9.03084e+06	0	5.52433e+06	0	1.62392e+07	2.10135e+07	9.05254e+06	6.2676e+06	5.7027e+06
P2175+P875		9.80574e+07	7.90304e+07	1.01965e+08	0	5.27234e+07	1.48566e+08	4.42868e+07	0	2.86289e+07	2.08298e+07	5.9175e+07	2.51866e+07
P2202	1,3-Diisopropylbenzene	2.61924e+07	4.18707e+06	6.65322e+07	0	0	0	2.23194e+07	0	0	2.97394e+07	4.86408e+07	1.9088e+07
P2241	beta-Ionone	6.52722e+07	3.68426e+07	2.76076e+07	0	1.45457e+07	0	6.46655e+07	0	0	2.49708e+07	3.42932e+07	3.84825e+07
P226	gamma-Aminobutyric Acid	4.71931e+07	5.70109e+07	3.67969e+07	5.66441e+07	3.32729e+07	0	4.00575e+07	0	2.97943e+07	2.14262e+08	5.67272e+07	2.51358e+08
P231		5.97068e+08	5.77448e+06	4.81417e+06	7.50284e+06	6.72524e+08	0	6.0445e+06	0	5.16693e+06	6.89553e+06	8.13308e+06	4.18059e+06
P2459+P795		6.29261e+06	7.09545e+07	9.37673e+07	0	1.18715e+08	9.74265e+07	1.81058e+07	1.77557e+07	0	2.18386e+08	1.0173e+08	8.44095e+07
P272+P371		1.27297e+08	1.57959e+08	1.08628e+08	2.70277e+07	0	0	3.40834e+08	0	0	1.25984e+08	5.71079e+06	7.98758e+07
P2915	5-AMINO-6-CYCLOHEXYL-4-HYDROXY-2-ISOPROPYL-HEXANOIC ACID	7.659e+06	4.68812e+06	4.78113e+07	0	0	0	1.92413e+07	0	0	2.63279e+07	3.37819e+07	1.54398e+07
P2936	NP-020014	5.00795e+07	2.72085e+07	4.66824e+07	2.07746e+07	0	1.70987e+07	4.51645e+07	2.37549e+07	0	2.87332e+07	3.24017e+07	1.92075e+07
P2965+P6382		1.6379e+07	8.04083e+06	1.30118e+07	4.75354e+06	0	4.82443e+07	0	6.05175e+06	4.88034e+06	1.11465e+07	1.46006e+07	3.71497e+06
P3009	4-(Methoxymethyl)-6-(3,5,5-trimethyl-4,5-dihydro-1H-pyrazol-1-yl)-1,3,5-triazin-2-amine	4.83927e+07	5.90983e+06	8.34875e+06	0	3.35289e+06	0	0	0	0	1.28672e+07	1.71076e+07	9.09752e+06
P319	3ÃŽÂ±-Aminocholestane	3.92513e+08	3.6539e+08	3.69078e+08	0	3.65749e+08	3.80312e+08	0	0	3.61742e+08	4.00952e+08	3.96848e+08	2.50429e+08
P3249		2.15892e+07	3.05044e+07	2.24664e+07	0	2.27424e+07	3.49447e+07	0	3.40372e+07	3.48086e+07	3.4551e+07	2.51323e+07	2.45109e+07
P3316+P3557		4.158e+07	3.3775e+07	3.57961e+07	0	3.74313e+07	3.81538e+07	0	0	3.40534e+07	4.1155e+07	3.77863e+07	2.5033e+07
P3490	NP-020014	3.99978e+07	2.14907e+07	2.87864e+07	2.60385e+07	0	0	2.42431e+07	2.39284e+07	0	3.04957e+07	3.93202e+07	1.13592e+07
P3529		1.84881e+07	2.02998e+07	1.85095e+07	2.69957e+07	2.42003e+07	0	1.68428e+07	2.86673e+07	0	2.25824e+07	2.09821e+07	1.30551e+07
P3668	(2R,3R)-2-(2,6-Dihydroxyphenyl)-3,5,7-trihydroxy-2,3-dihydro-4H-chromen-4-one	2.17453e+07	8.9726e+06	2.4193e+07	0	1.0928e+07	1.50023e+07	5.6673e+06	2.50032e+07	0	1.10796e+07	1.1394e+07	5.55492e+06
P3885	2-Isopropyl-5-methylcyclohexyl diethylcarbamate	1.39146e+07	3.95918e+06	3.31819e+07	0	0	0	1.93676e+07	0	0	1.90377e+07	2.59396e+07	1.31193e+07
P3949	L-Histidine	2.77948e+07	5.4326e+06	9.34785e+06	1.22394e+07	0	1.907e+07	0	0	8.68338e+06	3.46664e+07	1.74061e+07	1.77481e+07
P4038		1.61794e+07	9.24883e+06	1.88281e+07	0	7.18431e+06	0	0	1.82365e+07	1.03353e+07	5.17913e+06	5.56394e+06	6.75077e+06
P4081	his-val-gly-glu	1.06253e+07	1.31926e+07	1.24661e+07	0	7.40734e+06	0	3.09848e+07	0	9.27184e+06	7.7085e+06	9.44011e+06	4.71973e+06
P4124		3.33282e+06	3.70772e+06	2.69942e+06	5.04277e+06	0	2.75856e+06	2.63349e+06	3.46764e+06	0	3.34397e+06	2.82026e+06	2.16144e+06
P4255		1.84676e+07	1.76191e+07	2.44962e+07	2.08998e+07	0	1.49781e+07	0	1.32848e+07	2.84662e+07	1.35075e+07	2.62192e+07	1.85416e+07
P4435+P844		2.46093e+07	2.30425e+07	2.30472e+07	0	2.02337e+07	2.17884e+07	0	2.39416e+07	1.87303e+07	1.87641e+07	2.02464e+07	1.2614e+07
P4504		4.79925e+06	6.12929e+06	1.93996e+07	0	5.15049e+06	1.33886e+07	0	2.01576e+07	2.37416e+07	9.96536e+06	9.79376e+06	5.35977e+06
P4709		7.92267e+06	4.86385e+06	7.30278e+06	0	3.56641e+06	1.09526e+07	0	4.32995e+06	3.42279e+06	7.85706e+06	5.83984e+06	5.6421e+06
P4861	NP-000124	2.62272e+07	2.18916e+07	1.60733e+07	0	2.21367e+07	5.62645e+06	1.06999e+07	2.00701e+07	0	2.10923e+07	1.96176e+07	1.4742e+07
P5001+P9512		7.17573e+06	1.19697e+07	7.38276e+06	1.47844e+07	1.0207e+07	0	8.96017e+06	0	8.32075e+06	1.22568e+07	1.00017e+07	1.67187e+07
P5211		7.68979e+06	1.92121e+06	6.01584e+06	4.06813e+06	0	9.82722e+06	6.30477e+06	0	7.25326e+06	5.48808e+06	8.6315e+06	2.99711e+06
P5455		1.89735e+07	1.74669e+07	1.65524e+07	0	1.81967e+07	1.78127e+07	0	0	1.6329e+07	1.91802e+07	2.00954e+07	1.1878e+07
P56	NP-015904	8.16464e+08	9.46496e+08	8.93944e+08	0	9.54363e+08	4.20628e+08	0	3.93002e+08	1.31256e+09	1.06516e+09	8.05603e+07	1.63954e+09
P5674+P6910		1.03827e+07	1.97124e+07	1.589e+07	0	2.24678e+07	2.19099e+07	5.30725e+06	0	1.49892e+07	6.54866e+06	7.75178e+06	1.03748e+07
P5773		1.12364e+07	9.77806e+06	9.19868e+06	1.45134e+07	9.22609e+06	0	1.17188e+07	0	8.3294e+06	1.05684e+07	8.57852e+06	5.69643e+06
[truncated: 2,071 more rows]
