# Supplementary material for: Proteomic and Metabolomic Analysis of the Quercus ilex–Phytophthora cinnamomi Pathosystem Reveals a Population-Specific Response, Independent of Co-Occurrence of Drought
Source: Biomolecules. 2024 Jan 29;14(2):160. doi: 10.3390/biom14020160 (PMC10887186; doi:10.3390/biom14020160)
Supplement: Supplementary file 1 [file biomolecules-14-00160-s001.zip › 5. Supplem. Table S5.xlsx]

## Sheet: Legend
Table S5. Information regarding metabolites that showed over-accumulated response (Fold-Change >2) under stress conditions is included in this report. A distinction is made between those metabolites that were Up in both, Cordoba and Huelva populations, and those that were exclusive to each of the populations.
MS2	without MS2	With MS2

## Sheet: Up in both populations
Metabolite ID	Name	Synonyms	Formula	Calc. MW	RT	MS2	KEGG ID	Pathway associated	PubChem CID	ClassyFire	FoldChange Co	FoldChange HU
P5123	(+/-)-6-Hydroxy-3-oxo-alpha-ionone	Dehydrovomifoliol	C13 H18 O3	222.125	5.076		C02533	NA	688492	Kingdom: Organic compounds Superclass: Lipids and lipid-like molecules Class: Prenol lipids Subclass: Sesquiterpenoids	Qualitative Up	Quantitative Up
P12272+P14775+P7369	4,4-Dimethyl-5alpha-cholesta-8,14,24-trien-3beta-ol		C29 H46 O	410.354	10.951		C11455	map00100 Steroid biosynthesis map01100 Metabolic pathways map01110 Biosynthesis of secondary metabolites	443212	Kingdom: Organic compounds Superclass: Lipids and lipid-like molecules Class: Steroids and steroid derivatives Subclass: Cholestane steroids Level 5: Cholesterols and derivatives	Qualitative Up	Qualitative Up
P2492	11(Z),14(Z),17(Z)-Eicosatrienoic acid		C20 H34 O2	306.255	7.567		C16522	map01040 Biosynthesis of unsaturated fatty acids	3210	Kingdom: Organic compounds Superclass: Lipids and lipid-like molecules Class: Fatty Acyls Subclass: Fatty acids and conjugates Level 5: Long-chain fatty acids	Qualitative Up	Qualitative Up
P890	12-Oxo phytodienoic acid		C18 H28 O3	292.203	9.555		C01226	map00592 alpha-Linolenic acid metabolism map01100 Metabolic pathways map01110 Biosynthesis of secondary metabolites	5280411	Kingdom: Organic compounds Superclass: Lipids and lipid-like molecules Class: Fatty Acyls Subclass: Eicosanoids Level 5: Prostaglandins and related compounds	Qualitative Up	Quantitative Up
P3805	1'-Acetoxyeugenol acetate		C14 H16 O5	264.099	6.327		C10427	NA	129670323	Kingdom: Organic compounds Superclass: Organic oxygen compounds Class: Organooxygen compounds Subclass: Ethers Level 5: Acetals Level 6: Ketals	Qualitative Up	Quantitative Up
P1705	1-ethyl-2-methylbenzene		C9 H12	120.094	6.717		C14572	NA	11903	Kingdom: Organic compounds Superclass: Benzenoids Class: Benzene and substituted derivatives Subclass: Toluenes	Qualitative Up	Qualitative Up
P5805	3-Methylbut-2-enal		C5 H8 O	84.0573	5.095		C07330	map00908 Zeatin biosynthesis	61020	Kingdom: Organic compounds Superclass: Organic oxygen compounds Class: Organooxygen compounds Subclass: Carbonyl compounds Level 5: Alpha,beta-unsaturated carbonyl compounds Level 6: Alpha,beta-unsaturated aldehydes Level 7: Enals	Qualitative Up	Qualitative Up
N9511	8'-Hydroxyabscisate		C15 H20 O5	280.131	5.723		C15514	map00906 Carotenoid biosynthesis map01110 Biosynthesis of secondary metabolites	25245404	Kingdom: Organic compounds Superclass: Lipids and lipid-like molecules Class: Prenol lipids Subclass: Sesquiterpenoids Level 5: Abscisic acids and derivatives	Qualitative Up	Qualitative Up
N433	Asparagine		C4 H8 N2 O3	132.053	0.54		C00152	map00250 Alanine, aspartate and glutamate metabolism map00460 Cyanoamino acid metabolism map00970 Aminoacyl-tRNA biosynthesis map01060 Biosynthesis of plant secondary metabolites map01100 Metabolic pathways map01110 Biosynthesis of secondary metabolites map01230 Biosynthesis of amino acids map04974 Protein digestion and absorption map04978 Mineral absorption	6267	Kingdom: Organic compounds Superclass: Organic acids and derivatives Class: Carboxylic acids and derivatives Subclass: Amino acids, peptides, and analogues Level 5: Amino acids and derivatives Level 6: Alpha amino acids and derivatives Level 7: Asparagine and derivatives	Qualitative Up	Quantitative Up
N3639	D-Arabitol		C5 H12 O5	152.068	0.572		C01904	map00040 Pentose and glucuronate interconversions map01100 Metabolic pathways	94154	Kingdom: Organic compounds Superclass: Organic oxygen compounds Class: Organooxygen compounds Subclass: Carbohydrates and carbohydrate conjugates Level 5: Sugar alcohols	Qualitative Up	Qualitative Up
N4208+N5676+N684+N776	Glutaric acid		C5 H8 O4	132.042	0.507		C00489	map00071 Fatty acid degradation map00310 Lysine degradation map01100 Metabolic pathways	743	Kingdom: Organic compounds Superclass: Organic acids and derivatives Class: Carboxylic acids and derivatives Subclass: Dicarboxylic acids and derivatives	Qualitative Up	Qualitative Up
P7510	Icosadienoic acid		C20 H36 O2	308.271	8.722		C16525	map01040 Biosynthesis of unsaturated fatty acids	6439848	Kingdom: Organic compounds Superclass: Lipids and lipid-like molecules Class: Fatty Acyls Subclass: Fatty acids and conjugates Level 5: Long-chain fatty acids	Qualitative Up	Qualitative Up
N480	L-Aspartic acid		C4 H7 N O4	133.037	0.547		C00049	map00220 Arginine biosynthesis map00250 Alanine, aspartate and glutamate metabolism map00260 Glycine, serine and threonine metabolism map00270 Cysteine and methionine metabolism map00300 Lysine biosynthesis map00340 Histidine metabolism map00410 beta-Alanine metabolism map00460 Cyanoamino acid metabolism map00470 D-Amino acid metabolism map00710 Carbon fixation in photosynthetic organisms map0076…	5960	Kingdom: Organic compounds Superclass: Organic acids and derivatives Class: Carboxylic acids and derivatives Subclass: Amino acids, peptides, and analogues Level 5: Amino acids and derivatives Level 6: Alpha amino acids and derivatives Level 7: Aspartic acid and derivatives	Quantitative Up	Quantitative Up
N4978	L-Histidine		C6 H9 N3 O2	155.069	0.535		C00135	map00340 Histidine metabolism map00404 Staurosporine biosynthesis map00410 beta-Alanine metabolism map00470 D-Amino acid metabolism map00970 Aminoacyl-tRNA biosynthesis map01060 Biosynthesis of plant secondary metabolites map01065 Biosynthesis of alkaloids derived from histidine and purine map01100 Metabolic pathways map01110 Biosynthesis of secondary metabolites map01230 Biosynthesis of amino ac…	6274	Kingdom: Organic compounds Superclass: Organic acids and derivatives Class: Carboxylic acids and derivatives Subclass: Amino acids, peptides, and analogues Level 5: Amino acids and derivatives Level 6: Alpha amino acids and derivatives Level 7: Histidine and derivatives	Qualitative Up	Qualitative Up
N114+N144+N325	L-Threonic acid		C4 H8 O5	136.037	0.572		C01620	map00053 Ascorbate and aldarate metabolism map01100 Metabolic pathways	5460407	Kingdom: Organic compounds Superclass: Organic oxygen compounds Class: Organooxygen compounds Subclass: Carbohydrates and carbohydrate conjugates Level 5: Sugar acids and derivatives	Qualitative Up	Qualitative Up
P1619	N-Acetyl-D-glucosaminate		C8 H15 N O7	237.084	0.513		C01133	NA	16126799	Kingdom: Organic compounds Superclass: Organic acids and derivatives Class: Carboxylic acids and derivatives Subclass: Amino acids, peptides, and analogues Level 5: Amino acids and derivatives Level 6: Alpha amino acids and derivatives Level 7: N-acyl-alpha amino acids and derivatives Level 8: N-acyl-alpha amino acids	Qualitative Up	Qualitative Up
N3578+N7878	O-Sinapoylglucarolactone		C17 H20 O10	384.105	3.759		C03526	NA	46926117	Kingdom: Organic compounds Superclass: Organic oxygen compounds Class: Organooxygen compounds Subclass: Carbohydrates and carbohydrate conjugates Level 5: Monosaccharides Level 6: Hexoses Level 7: Gluconolactones	Qualitative Up	Quantitative Up
N9849	Phenylacetaldehyde		C8 H8 O	120.057	5.375		C00601	map00360 Phenylalanine metabolism map00643 Styrene degradation map01100 Metabolic pathways	998	Kingdom: Organic compounds Superclass: Benzenoids Class: Benzene and substituted derivatives Subclass: Phenylacetaldehydes	Qualitative Up	Qualitative Up
P8936	Toluene		C7 H8	92.0624	5.433		C01455	map00623 Toluene degradation map01100 Metabolic pathways map01220 Degradation of aromatic compounds	1140	Kingdom: Organic compounds Superclass: Benzenoids Class: Benzene and substituted derivatives Subclass: Toluenes	Qualitative Up	Qualitative Up
N13563+N7622+N8089	Silybin		C25 H22 O10	482.121	5.942		C07610	NA	31553	Kingdom: Organic compounds Superclass: Lignans, neolignans and related compounds Class: Flavonolignans	Qualitative Up	Qualitative Up

## Sheet: Up only in Cordoba
Metabolite ID	Name	Synonyms	Formula	Calc. MW	RT	MS2	KEGG ID	Pathway associated	PubChem CID	ClassyFire	FoldChange Co	FoldChange HU
N9	Pyruvic acid		C3 H4 O3	88.0159	0.62		C00022	map00010 Glycolysis / Gluconeogenesis map00020 Citrate cycle (TCA cycle) map00030 Pentose phosphate pathway map00040 Pentose and glucuronate interconversions map00053 Ascorbate and aldarate metabolism map00250 Alanine, aspartate and glutamate metabolism map00260 Glycine, serine and threonine metabolism map00270 Cysteine and methionine metabolism map00290 Valine, leucine and isoleucine biosynthesi…	1060	Kingdom: Organic compounds Superclass: Organic acids and derivatives Class: Keto acids and derivatives Subclass: Alpha-keto acids and derivatives	Qualitative Up	Qualitative Down
P137+P266	L-Tyrosine		C9 H11 N O3	181.074	0.822		C00082	map00130 Ubiquinone and other terpenoid-quinone biosynthesis map00261 Monobactam biosynthesis map00350 Tyrosine metabolism map00360 Phenylalanine metabolism map00400 Phenylalanine, tyrosine and tryptophan biosynthesis map00401 Novobiocin biosynthesis map00460 Cyanoamino acid metabolism map00680 Methane metabolism map00730 Thiamine metabolism map00940 Phenylpropanoid biosynthesis map00950 Isoquino…	6057	Kingdom: Organic compounds Superclass: Organic acids and derivatives Class: Carboxylic acids and derivatives Subclass: Amino acids, peptides, and analogues Level 5: Amino acids and derivatives Level 6: Alpha amino acids and derivatives Level 7: Tyrosine and derivatives	Qualitative Up	Qualitative Down
N65+N868+N923	Citric acid		C6 H8 O7	192.027	0.572		C00158	map00020 Citrate cycle (TCA cycle) map00250 Alanine, aspartate and glutamate metabolism map00630 Glyoxylate and dicarboxylate metabolism map00720 Carbon fixation pathways in prokaryotes map01053 Biosynthesis of siderophore group nonribosomal peptides map01060 Biosynthesis of plant secondary metabolites map01061 Biosynthesis of phenylpropanoids map01062 Biosynthesis of terpenoids and steroids map0…	311	Kingdom: Organic compounds Superclass: Organic acids and derivatives Class: Carboxylic acids and derivatives Subclass: Tricarboxylic acids and derivatives	Qualitative Up	NA
N271+N29+N307+N312+N4400	DL-Lactic Acid		C3 H6 O3	90.0316	0.639		C00186	map00010 Glycolysis / Gluconeogenesis map00051 Fructose and mannose metabolism map00620 Pyruvate metabolism map00640 Propanoate metabolism map00643 Styrene degradation map01100 Metabolic pathways map01110 Biosynthesis of secondary metabolites	612	Kingdom: Organic compounds Superclass: Organic acids and derivatives Class: Hydroxy acids and derivatives Subclass: Alpha hydroxy acids and derivatives	Quantitative Up	NA
P1453+P9981	D-Aspartate		C4 H7 N O4	133.037	0.474		C00402	map00250 Alanine, aspartate and glutamate metabolism map00470 D-Amino acid metabolism map01100 Metabolic pathways	83887	Kingdom: Organic compounds Superclass: Organic acids and derivatives Class: Carboxylic acids and derivatives Subclass: Amino acids, peptides, and analogues Level 5: Amino acids and derivatives Level 6: Alpha amino acids and derivatives Level 7: Aspartic acid and derivatives	Quantitative Up	NA
N10869+N7253	(R)-Pantolactone		C6 H10 O3	130.063	5.335		C01012	NA	439368	Kingdom: Organic compounds Superclass: Organoheterocyclic compounds Class: Lactones Subclass: Gamma butyrolactones	Qualitative Up	NA
P10116	Toluene		C7 H8	92.0624	5.597		C01455	map00623 Toluene degradation map01100 Metabolic pathways map01220 Degradation of aromatic compounds	1140	Kingdom: Organic compounds Superclass: Benzenoids Class: Benzene and substituted derivatives Subclass: Toluenes	Qualitative Up	NA
P1241	Citral	Geranial	C10 H16 O	152.12	6.166		C01499 (trans) C09847 (cis)	map00907 Pinene, camphor and geraniol degradation map01062 Biosynthesis of terpenoids and steroids map01110 Biosynthesis of secondary metabolites	638011	Kingdom: Organic compounds Superclass: Lipids and lipid-like molecules Class: Prenol lipids Subclass: Monoterpenoids Level 5: Acyclic monoterpenoids	Qualitative Up	Qualitative Down
P17450+P3734+P5248	7,8-Dihydroxycoumarin	Daphnetin	C9 H6 O4	178.026	4.134		C03093	NA	5280569	Kingdom: Organic compounds Superclass: Phenylpropanoids and polyketides Class: Coumarins and derivatives Subclass: Hydroxycoumarins Level 7,8-dihydroxycoumarins	Quantitative Up	NA
N1260+N2579	trans-resveratrol		C14 H12 O3	228.078	6.59		C03582	map00945 Stilbenoid, diarylheptanoid and gingerol biosynthesis map01061 Biosynthesis of phenylpropanoids map01110 Biosynthesis of secondary metabolites	445154	Kingdom: Organic compounds Superclass: Phenylpropanoids and polyketides Class: Stilbenes	Qualitative Up	NA
P16821+P1724+P4041+P809	(R)-3-((R)-3-Hydroxybutanoyloxy)butanoate		C8 H14 O5	190.084	4.808		C04546	map00650 Butanoate metabolism map01100 Metabolic pathways	5459971	Kingdom: Organic compounds Superclass: Organic acids and derivatives Class: Hydroxy acids and derivatives Subclass: Beta hydroxy acids and derivatives	Qualitative Up	NA
N6493	N-Acetyl-beta-D-galactosamine		C8 H15 N O6	221.09	0.55		C05021	NA	440552	Kingdom: Organic compounds Superclass: Organic oxygen compounds Class: Organooxygen compounds Subclass: Carbohydrates and carbohydrate conjugates Level 5: Aminosaccharides Level 6: N-acyl-alpha-hexosamines	Qualitative Up	NA
N12602+N7981	3-Methoxy-4-hydroxyphenylethyleneglycol	Vanylglycol	C9 H12 O4	184.073	3.636		C05594	map00350 Tyrosine metabolism map01100 Metabolic pathways	10805	Kingdom: Organic compounds Superclass: Benzenoids Class: Phenols Subclass: Methoxyphenols	Qualitative Up	NA
P4870	Coumarin		C9 H6 O2	146.036	4.478		C05851	map00999 Biosynthesis of various plant secondary metabolites map01110 Biosynthesis of secondary metabolites	323	Kingdom: Organic compounds Superclass: Phenylpropanoids and polyketides Class: Phenols Subclass: Coumarins and derivatives	Qualitative Up	NA
N36	Catechin-4beta-ol	Leucocianidol	C15 H14 O7	306.074	2.484		C05906	map00941 Flavonoid biosynthesis map01061 Biosynthesis of phenylpropanoids map01100 Metabolic pathways map01110 Biosynthesis of secondary metabolites	440833	Kingdom: Organic compounds Superclass: Phenylpropanoids and polyketides Class: Flavonoids Subclass: Flavans Level 5: Flavan-3-ols Level 6: Catechins	Qualitative Up	NA
N10516+N195+N9563	(S)-Abscisicacid		C15 H20 O4	264.136	6.658		C06082 (+) C11060 (-)	map00906 Carotenoid biosynthesis map01060 Biosynthesis of plant secondary metabolites map01062 Biosynthesis of terpenoids and steroids map01070 Biosynthesis of plant hormones map01100 Metabolic pathways map01110 Biosynthesis of secondary metabolites map04075 Plant hormone signal transduction	5280896	Kingdom: Organic compounds Superclass: Lipids and lipid-like molecules Class: Prenol lipids Subclass: Sesquiterpenoids Level 5: Abscisic acids and derivatives	Quantitative Up	NA
P5586	(+)-alpha-Pinene		C10 H16	136.125	6.669		C06306	NA	82227	Kingdom: Organic compounds Superclass: Lipids and lipid-like molecules Class: Prenol lipids Subclass: Monoterpenoids Level 5: Bicyclic monoterpenoids	Qualitative Up	NA
P7056	Alpha-Linolenic acid		C18 H30 O2	278.224	10.602		C06427	map00592 alpha-Linolenic acid metabolism map01040 Biosynthesis of unsaturated fatty acids map01060 Biosynthesis of plant secondary metabolites map01070 Biosynthesis of plant hormones map01100 Metabolic pathways	5280934	Kingdom: Organic compounds Superclass: Lipids and lipid-like molecules Class: Fatty Acyls Subclass: Lineolic acids and derivatives	Qualitative Up	NA
P3751	Acetophenone		C8 H8 O	120.057	3.54		C07113	map00642 Ethylbenzene degradation map01120 Microbial metabolism in diverse environments map01220 Degradation of aromatic compounds	7410	Kingdom: Organic compounds Superclass: Organic oxygen compounds Class:Organooxygen compounds Subclass: Carbonyl compounds Level 5: Ketones Level 6:Aryl ketones Level 7: Phenylketones Level 8: Alkyl-phenylketones	Qualitative Up	NA
P12048	Limonene-1,2-diol		C10 H18 O2	170.13	5.612		C07276	map00903 Limonene degradation	94217	Kingdom: Organic compounds Superclass: Lipids and lipid-like molecules Class: Prenol lipids Subclass: Monoterpenoids Level 5: Menthane monoterpenoids	Qualitative Up	NA
N154+N1547+N22+N37+N57	1,5-Anhydro-D-glucitol		C6 H12 O5	164.068	0.757		C07326	NA	64960	Kingdom: Organic compounds Superclass: Organic oxygen compounds Class: Organooxygen compounds Subclass: Carbohydrates and carbohydrate conjugates Level 5: Monosaccharides	Quantitative Up	NA
P2399+P5273	3-Methylbut-2-enal		C5 H8 O	84.0573	0.673		C07330	map00908 Zeatin biosynthesis	61020	Kingdom: Organic compounds Superclass: Organic oxygen compounds Class:Organooxygen compounds Subclass: Carbonyl compounds Level 5: Alpha,beta-unsaturated carbonyl compounds Level 6:Alpha,beta-unsaturated aldehydes Level 7: Enals	Qualitative Up	Qualitative Down
P1211+P15422+P17150	12-Hydroxy-9-octadecenoic acid	Ricinoleic acid	C18 H34 O3	298.25	10.034		C08365	NA	643684	Kingdom: Organic compounds Superclass: Lipids and lipid-like molecules Class: Fatty Acyls Subclass: Fatty acids and conjugates Level 5: Long-chain fatty acids	Quantitative Up	NA
P3948	4-methoxy-6-(prop-2-en-1-yl)-2H-1,3-benzodioxole	Myristicin	C11 H12 O3	192.078	4.884		C10480	NA	4276	Kingdom: Organic compounds Superclass: Organoheterocyclic compounds Class: Benzodioxoles	Qualitative Up	NA
P3359	Piceol	4'-Hydroxyacetophenone	C8 H8 O2	136.052	3.8		C10700	map00363 Bisphenol degradation map01100 Metabolic pathways	7469	Kingdom: Organic compounds Superclass: Organic oxygen compounds Class:Organooxygen compounds Subclass: Carbonyl compounds Level 5: Ketones Level 6: Aryl ketones Level 7: Phenylketones Level 8: Alkyl-phenylketones	Qualitative Up	NA
N170	Theogallin		C14 H16 O10	344.074	1.643		C10834	NA	442988	Kingdom: Organic compounds Superclass: Organic oxygen compounds Class:Organooxygen compounds Subclass: Alcohols and polyols Level 5: Cyclic alcohols and derivatives Level 6: Cyclitols and derivatives Level 7: Quinic acids and derivatives	Qualitative Up	NA
P15082	Albuterol	Salbutamol	C13 H21 N O3	239.152	5.345		C11770	NA	2083	Kingdom: Organic compounds Superclass: Benzenoids Class: Benzene and substituted derivatives Subclass: Benzyl alcohols	Qualitative Up	Qualitative Down
P6368	beta-Ionone		C13 H20 O	192.151	7.425		C12287	NA	638014	Kingdom: Organic compounds Superclass: Lipids and lipid-like molecules Class: Prenol lipidss Subclass: Sesquiterpenoids	Qualitative Up	NA
N10922+N1981+N3412+N687	2-Succinyl-5-enolpyruvyl-6-hydroxy-3-cyclohexene-1-carboxylate		C14 H16 O9	328.079	4.361		C16519	map00130 Ubiquinone and other terpenoid-quinone biosynthesis map01100 Metabolic pathways map01110 Biosynthesis of secondary metabolites map01240 Biosynthesis of cofactors		Kingdom: Organic compounds Superclass: Organic acids and derivatives Class: Carboxylic acids and derivatives Subclass: Tricarboxylic acids and derivatives	Qualitative Up	NA
P1359+P1858+P2306+P292	2(5H)-Furanone		C4 H4 O2	84.0209	0.535		C17601	NA	10341	Kingdom: Organic compounds Superclass: Organoheterocyclic compounds Class: Dihydrofurans Subclass: Furanones Level 5: Butenolides	Qualitative Up	NA
N10002+N12776	4-Coumaryl alcohol	4-Hydroxycinnamyl alcohol	C9 H6 O3	162.032	5.2		C02646	map00940 Phenylpropanoid biosynthesis map01061 Biosynthesis of phenylpropanoids map01100 Metabolic pathways map01110 Biosynthesis of secondary metabolites	5280535	Kingdom: Organic compounds Superclass: Phenylpropanoids and polyketides Class: Cinnamyl alcohols	Qualitative Up	NA

## Sheet: Up only in Huelva
Metabolite ID	Name	Synonyms	Formula	Calc. MW	RT	MS2	KEGG ID	Pathway associated	PubChem CID	ClassyFire	FoldChange Co	FoldChange HU
N361	Glutamic Acid		C5 H9 N O4	147.053	0.555		C00025	map00220 Arginine biosynthesis map00250 Alanine, aspartate and glutamate metabolism map00330 Arginine and proline metabolism map00340 Histidine metabolism map00430 Taurine and hypotaurine metabolism map00470 D-Amino acid metabolism map00480 Glutathione metabolism map00630 Glyoxylate and dicarboxylate metabolism map00650 Butanoate metabolism map00660 C5-Branched dibasic acid metabolism map00860 Po…	33032	Kingdom: Organic compounds Superclass: Organic acids and derivatives Class: Carboxylic acids and derivatives Subclass: Amino acids, peptides, and analogues Level 5: Amino acids and derivatives Level 6: Alpha amino acids and derivatives Level 7: Glutamic acid and derivatives	NA	Quantitative Up
P103+P1221+P196	DL-Arginine		C6 H14 N4 O2	157.085	0.467		C00062	map00220 Arginine biosynthesis map00330 Arginine and proline metabolism map00470 D-Amino acid metabolism map00970 Aminoacyl-tRNA biosynthesis map01060 Biosynthesis of plant secondary metabolites map01064 Biosynthesis of alkaloids derived from ornithine, lysine and nicotinic acid map01100 Metabolic pathways map01110 Biosynthesis of secondary metabolites map01230 Biosynthesis of amino acids map0201…	6322	Kingdom: Organic compounds Superclass: Organic acids and derivatives Class: Carboxylic acids and derivatives Subclass: Amino acids, peptides, and analogues Level 5: Amino acids and derivatives Level 6: Alpha amino acids and derivatives Level 7: Alpha amino acids Level 8: L-alpha-amino acids	NA	Qualitative Up
P55+P947	L-Phenylalanine		C9 H11 N O2	165.079	1.872		C00079	map00360 Phenylalanine metabolism map00400 Phenylalanine, tyrosine and tryptophan biosynthesis map00460 Cyanoamino acid metabolism map00470 D-Amino acid metabolism map00940 Phenylpropanoid biosynthesis map00960 Tropane, piperidine and pyridine alkaloid biosynthesis map00966 Glucosinolate biosynthesis map00970 Aminoacyl-tRNA biosynthesis map00996 Biosynthesis of various alkaloids map00997 Biosynth…	6140	Kingdom: Organic compounds Superclass: Organic acids and derivatives Class: Carboxylic acids and derivatives Subclass: Amino acids, peptides, and analogues Level 5: Amino acids and derivatives Level 6: Alpha amino acids and derivatives Level 7: Phenylalanine and derivatives	NA	Quantitative Up
P3949	L-Histidine		C6 H9 N3 O2	155.069	0.449		C00135	map00340 Histidine metabolism map00404 Staurosporine biosynthesis map00410 beta-Alanine metabolism map00470 D-Amino acid metabolism map00970 Aminoacyl-tRNA biosynthesis map01060 Biosynthesis of plant secondary metabolites map01065 Biosynthesis of alkaloids derived from histidine and purine map01100 Metabolic pathways map01110 Biosynthesis of secondary metabolites map01230 Biosynthesis of amino ac…	6274	Kingdom: Organic compounds Superclass: Organic acids and derivatives Class: Carboxylic acids and derivatives Subclass: Amino acids, peptides, and analogues Level 5: Amino acids and derivatives Level 6: Alpha amino acids and derivatives Level 7: Histidine and derivatives	NA	Qualitative Up
N41+N5	DL-Malic acid		C4 H6 O5	134.021	0.716		C00149	map00020 Citrate cycle (TCA cycle) map00620 Pyruvate metabolism map00630 Glyoxylate and dicarboxylate metabolism map00680 Methane metabolism map00710 Carbon fixation in photosynthetic organisms map00720 Carbon fixation pathways in prokaryotes map01060 Biosynthesis of plant secondary metabolites map01061 Biosynthesis of phenylpropanoids map01062 Biosynthesis of terpenoids and steroids map01063 Bio…	525	Kingdom: Organic compounds Superclass: Organic acids and derivatives Class: Hydroxy acids and derivatives Subclass: Beta hydroxy acids and derivatives	NA	Quantitative Up
P272+P371	Citric acid		C6 H8 O7	192.027	0.703		C00158	map00020 Citrate cycle (TCA cycle) map00250 Alanine, aspartate and glutamate metabolism map00630 Glyoxylate and dicarboxylate metabolism map00720 Carbon fixation pathways in prokaryotes map01053 Biosynthesis of siderophore group nonribosomal peptides map01060 Biosynthesis of plant secondary metabolites map01061 Biosynthesis of phenylpropanoids map01062 Biosynthesis of terpenoids and steroids map0…	311	Kingdom: Organic compounds Superclass: Organic acids and derivatives Class: Carboxylic acids and derivatives Subclass: Tricarboxylic acids and derivatives	Qualitative Down	Qualitative Up
N12+N371+N69	D-(+)-Mannose		C6 H12 O6	180.063	0.568		C00159	map00051 Fructose and mannose metabolism map00052 Galactose metabolism map00520 Amino sugar and nucleotide sugar metabolism map01100 Metabolic pathways map01250 Biosynthesis of nucleotide sugars map02010 ABC transporters map02060 Phosphotransferase system (PTS) map04142 Lysosome	18950	Kingdom: Organic compounds Superclass: Organic oxygen compounds Class: Organooxygen compounds Subclass: Carbohydrates and carbohydrate conjugates Level 5: Monosaccharides Level 6: Hexoses	Qualitative Down	Qualitative Up
P1320+P259+P5931	L-Valine		C5 H11 N O2	117.079	0.481		C00183	map00280 Valine, leucine and isoleucine degradation map00290 Valine, leucine and isoleucine biosynthesis map00460 Cyanoamino acid metabolism map00770 Pantothenate and CoA biosynthesis map00966 Glucosinolate biosynthesis map00970 Aminoacyl-tRNA biosynthesis map01060 Biosynthesis of plant secondary metabolites map01063 Biosynthesis of alkaloids derived from shikimate pathway map01100 Metabolic path…	6287	Kingdom: Organic compounds Superclass: Organic acids and derivatives Class: Carboxylic acids and derivatives Subclass: Amino acids, peptides, and analogues Level 5: Amino acids and derivatives Level 6: Alpha amino acids and derivatives Level 7: Valine and derivatives	NA	Quantitative Up
P2459+P795	Nicotinic acid		C6 H5 N O2	123.032	0.486		C00253	map00760 Nicotinate and nicotinamide metabolism map00960 Tropane, piperidine and pyridine alkaloid biosynthesis map01060 Biosynthesis of plant secondary metabolites map01064 Biosynthesis of alkaloids derived from ornithine, lysine and nicotinic acid map01100 Metabolic pathways map01110 Biosynthesis of secondary metabolites map01240 Biosynthesis of cofactors	938	Kingdom: Organic compounds Superclass: Organoheterocyclic compounds Class: Pyridines and derivatives Subclass: Pyridinecarboxylic acids and derivatives Level 5: Pyridinecarboxylic acids	NA	Quantitative Up
P5585+P6253+P6630	Benzaldehyde		C7 H6 O	106.042	3.276		C00261	map00623 Toluene degradation map00627 Aminobenzoate degradation map01100 Metabolic pathways map01220 Degradation of aromatic compounds	240	Kingdom: Organic compounds Superclass: Benzenoids Class: Benzene and substituted derivatives Subclass: Benzoyl derivatives	NA	Qualitative Up
P226	gamma-Aminobutyric Acid		C4 H9 N O2	103.063	0.475		C00334	map00250 Alanine, aspartate and glutamate metabolism map00330 Arginine and proline metabolism map00410 beta-Alanine metabolism map00650 Butanoate metabolism map00760 Nicotinate and nicotinamide metabolism map01100 Metabolic pathways map02024 Quorum sensing map04024 cAMP signaling pathway	119	Kingdom: Organic compounds Superclass: Organic acids and derivatives Class: Carboxylic acids and derivatives Subclass: Amino acids, peptides, and analogues Level 5: Amino acids and derivatives Level 6: Gamma amino acids and derivatives	NA	Quantitative Up
P1276+P1296+P4305+P846	Pipecolic acid		C6 H11 N O2	129.079	0.434		C00408	map00310 Lysine degradation map00960 Tropane, piperidine and pyridine alkaloid biosynthesis map01060 Biosynthesis of plant secondary metabolites map01064 Biosynthesis of alkaloids derived from ornithine, lysine and nicotinic acid map01100 Metabolic pathways map01110 Biosynthesis of secondary metabolites	849	Kingdom: Organic compounds Superclass: Organic acids and derivatives Class: Carboxylic acids and derivatives Subclass: Amino acids, peptides, and analogues Level 5: Amino acids and derivatives Level 6: Alpha amino acids and derivatives Level 7: Alpha amino acids	NA	Quantitative Up
N11218+N5071	3,5-Dimethoxy-4-hydroxycinnamicacid	Sinapic acid	C11 H12 O5	224.068	4.559		C00482	map00940 Phenylpropanoid biosynthesis map01061 Biosynthesis of phenylpropanoids map01100 Metabolic pathways map01110 Biosynthesis of secondary metabolites	637775	Kingdom: Organic compounds Superclass: Phenylpropanoids and polyketides Class: Cinnamic acids and derivatives Subclass: Hydroxycinnamic acids and derivatives Level 5: Hydroxycinnamic acids	NA	Qualitative Up
N6255+N6612	Norepinephrine		C8 H11 N O3	169.074	0.992		C00547	map00350 Tyrosine metabolism map01100 Metabolic pathways map02020 Two-component system map02024 Quorum sensing map04024 cAMP signaling pathway map04080 Neuroactive ligand-receptor interaction map04261 Adrenergic signaling in cardiomyocytes map04270 Vascular smooth muscle contraction map04540 Gap junction map04714 Thermogenesis map04721 Synaptic vesicle cycle map04742 Taste transduction map04923 R…	439260	Kingdom: Organic compounds Superclass: Benzenoids Class: Phenols Subclass: Benzenediols Level 5: Catechols	Qualitative Down	Qualitative Up
N13342+N4482	Phenylacetaldehyde		C8 H8 O	120.057	4.79		C00601	map00360 Phenylalanine metabolism map00643 Styrene degradation map01100 Metabolic pathways	998	Kingdom: Organic compounds Superclass: Benzenoids Class: Benzene and substituted derivatives Subclass: Benzenediols Level 5: Phenylacetaldehydes	NA	Quantitative Up
P11	D-(+)-Proline		C5 H9 N O2	115.063	0.498		C00763	map00330 Arginine and proline metabolism map00470 D-Amino acid metabolism map01100 Metabolic pathways	8988	Kingdom: Organic compounds Superclass: Organic acids and derivatives Class: Carboxylic acids and derivatives Subclass: Amino acids, peptides, and analogues Level 5: Amino acids and derivatives Level 6: Alpha amino acids and derivatives Level 7: Proline and derivatives	NA	Quantitative Up
N3167	Phloretin		C15 H14 O5	274.084	5.647		C00774	map00941 Flavonoid biosynthesis map00946 Degradation of flavonoids map01100 Metabolic pathways map01110 Biosynthesis of secondary metabolites	4788	Kingdom: Organic compounds Superclass: Phenylpropanoids and polyketides Class: Linear 1,3-diarylpropanoids Subclass: Chalcones and dihydrochalcones Level 5: 2'-Hydroxy-dihydrochalcones	NA	Quantitative Up
P5344	Epinephrine		C9 H13 N O3	183.089	4.111		C00788	map00350 Tyrosine metabolism map01100 Metabolic pathways map02020 Two-component system map02024 Quorum sensing map04024 cAMP signaling pathway	5816	Kingdom: Organic compounds Superclass: Benzenoids Class: Phenols Subclass: Benzenediols Level 5: Catechols	NA	Quantitative Up
N1167	D-Arginine		C6 H14 N4 O2	174.112	0.528		C00792	map00470 D-Amino acid metabolism map01100 Metabolic pathways	71070	Kingdom: Organic compounds Superclass: Organic acids and derivatives Class: Carboxylic acids and derivatives Subclass: Amino acids, peptides, and analogues Level 5: Amino acids and derivatives Level 6: Alpha amino acids and derivatives Level 7: Alpha amino acids Level 8: D-alpha-amino acids	NA	Qualitative Up
N242	D-Saccharic acid	Glucaric acid	C6 H10 O8	210.038	0.564		C00818	map00053 Ascorbate and aldarate metabolism map01100 Metabolic pathways	33037	Kingdom: Organic compounds Superclass: Organic oxygen compounds Class: Organooxygen compounds Subclass: Carbohydrates and carbohydrate conjugates Level 5: Sugar acids and derivatives Level 6: Glucuronic acid derivatives	NA	Qualitative Up
P11598+P14357	Indole-3-ethanol	Tryptophol	C10 H11 N O	161.084	5.483		C00955	map00380 Tryptophan metabolism	10685	Kingdom: Organic compounds Superclass: Organoheterocyclic compounds Class: Indoles and derivatives Subclass: Indoles Level 5: Sugar acids and derivatives Level 6: 3-alkylindoles	NA	Qualitative Up
P1676	4-Methylene-L-glutamine		C6 H10 N2 O3	158.069	0.477		C01109	map00660 C5-Branched dibasic acid metabolism	439401	Kingdom: Organic compounds Superclass: Organic acids and derivatives Class: Carboxylic acids and derivatives Subclass: Amino acids, peptides, and analogues Level 5: Amino acids and derivatives Level 6: Alpha amino acids and derivatives Level 7: Alpha amino acids Level 8: D-alpha-amino acids	NA	Qualitative Up
P4251	Methoxybenzene	Anisole	C7 H8 O	108.057	5.659		C01403	NA	7519	Kingdom: Organic compounds Superclass: Benzenoids Class: Phenol ethers Subclass: Benzenediols Level 5: Anisoles	NA	Qualitative Up
N628	2-Hydroxycinnamic acid	2-Coumaric acid	C9 H8 O3	164.047	5.16		C01772	map00360 Phenylalanine metabolism map00999 Biosynthesis of various plant secondary metabolites map01100 Metabolic pathways map01110 Biosynthesis of secondary metabolites	637540	Kingdom: Organic compounds Superclass: Phenylpropanoids and polyketides Class: Cinnamic acids and derivatives Subclass: Hydroxycinnamic acids and derivatives Level 5: Hydroxycinnamic acids	NA	Quantitative Up
P2078	Homoarginine		C7 H16 N4 O2	188.127	0.471		C01924	NA	9085	Kingdom: Organic compounds Superclass: Organic acids and derivatives Class: Carboxylic acids and derivatives Subclass: Amino acids, peptides, and analogues Level 5: Amino acids and derivatives Level 6: Alpha amino acids and derivatives Level 7: Alpha amino acids Level 8: D-alpha-amino acids	NA	Qualitative Up
P897	4-Guanidinobutanal		C5 H11 N3 O	129.09	0.503		C02647	map00330 Arginine and proline metabolism map01100 Metabolic pathways	559	Kingdom: Organic compounds Superclass: Organic oxygen compounds Class: Organooxygen compounds Subclass: Carbonyl compounds Level 5: Aldehydes Level 6: Alpha amino acids and derivatives Level 7: Alpha amino acids Level 8: Alpha-hydrogen aldehydes	NA	Quantitative Up
N3400	2,5-Dioxopiperazine		C4 H6 N2 O2	114.043	0.541		C02777	NA	7817	Kingdom: Organic compounds Superclass: Organic acids and derivatives Class: Carboxylic acids and derivatives Subclass: Amino acids, peptides, and analogues Level 5: Amino acids and derivatives Level 6: Alpha amino acids and derivatives	NA	Qualitative Up
P14005	N-Glucosylnicotinate		C12 H15 N O7	285.084	4.342		C03003	NA	439878	Kingdom: Organic compounds Superclass: Organic oxygen compounds Class: Organooxygen compounds Subclass: Carbohydrates and carbohydrate conjugates Level 5: Glycosyl compounds Level 6: Glycosylamines	NA	Qualitative Up
P6957	2,3,5-Trihydroxytoluene		C7 H8 O3	140.047	3.165		C03338	NA	13026	Kingdom: Organic compounds Superclass: Benzenoids Class: Phenols Subclass: Benzenetriols and derivatives Level 5: Hydroxyquinols and derivatives	NA	Qualitative Up
P2640	Argininosuccinic acid		C10 H18 N4 O6	290.122	0.502		C03406	map00220 Arginine biosynthesis map00250 Alanine, aspartate and glutamate metabolism map01100 Metabolic pathways map01110 Biosynthesis of secondary metabolites map01230 Biosynthesis of amino acids	16950	Kingdom: Organic compounds Superclass: Organic acids and derivatives Class: Carboxylic acids and derivatives Subclass: Amino acids, peptides, and analogues Level 5: Amino acids and derivatives Level 6: Alpha amino acids and derivatives Level 7: Aspartic acid and derivatives	NA	Qualitative Up
P1602+P3755+P583	(2R,3S)-2,3-Dimethylmalate		C6 H10 O5	162.052	0.801		C03652	map00760 Nicotinate and nicotinamide metabolism	440075	Kingdom: Organic compounds Superclass: Lipids and lipid-like molecules Class: Fatty Acyls Subclass: Fatty acids and conjugates Level 5: Hydroxy fatty acids	Qualitative Down	Qualitative Up
N1012	3-Ureidoisobutyrate		C5 H10 N2 O3	146.069	0.544		C05100	NA	160663	Kingdom: Organic compounds Superclass: Organic acids and derivatives Class: Organic carbonic acids and derivatives Subclass: Ureas	NA	Qualitative Up
P12593	2-Hydroxy-3-(4-hydroxyphenyl)propenoate		C9 H8 O4	180.042	4.711		C05350	map00350 Tyrosine metabolism map01100 Metabolic pathways	636708	Kingdom: Organic compounds Superclass: Benzenoids Class: Benzene and substituted derivatives Subclass: Phenylpyruvic acid derivatives	NA	Qualitative Up
N648	2-Hydroxyethylphosphonate		C2 H7 O4 P	126.008	0.633		C06451	map00440 Phosphonate and phosphinate metabolism map01100 Metabolic pathways map01110 Biosynthesis of secondary metabolites	89954	Kingdom: Organic compounds Superclass: Organic acids and derivatives Class: Organic phosphonic acids and derivatives Subclass: Organic phosphonic acids	NA	Qualitative Up
N536	Catechin	Cianidanol	C15 H14 O6	290.079	4.709		C06562	map00941 Flavonoid biosynthesis map01061 Biosynthesis of phenylpropanoids map01110 Biosynthesis of secondary metabolites	9064	Kingdom: Organic compounds Superclass: Phenylpropanoids and polyketides Class: Flavonoids Subclass: Flavans Level 5: Flavan-3-ols Level 6: Catechins	NA	Quantitative Up
P1297	p-cymene		C10 H14	134.109	6.14		C06575	map00622 Xylene degradation map01100 Metabolic pathways map01220 Degradation of aromatic compounds	7463	Kingdom: Organic compounds Superclass: Lipids and lipid-like molecules Class: Prenol lipids Subclass: Monoterpenoids Level 5: Aromatic monoterpenoids	NA	Qualitative Up
P3624	Acetophenone		C8 H8 O	120.057	5.575		C07113	map00642 Ethylbenzene degradation map01220 Degradation of aromatic compounds	7410	Kingdom: Organic compounds Superclass: Organic oxygen compounds Class: Organooxygen compounds Subclass: Carbonyl compounds Level 5: Ketones Level 6: Aryl ketones Level 7: Phenylketones Level 8: Alkyl-phenylketones	NA	Qualitative Up
N10333+N4191+N4477+N484+N602+N796	Rutinose		C12 H22 O10	326.121	0.649		C08247	NA	5460038	Kingdom: Organic compounds Superclass: Lipids and lipid-like molecules Class: Fatty Acyls Subclass: Fatty acyl glycosides Level 5: Fatty acyl glycosides of mono- and disaccharides	NA	Qualitative Up
P4307	Pulegone		C10 H16 O	152.12	4.735		C09893	map00902 Monoterpenoid biosynthesis map01110 Biosynthesis of secondary metabolites	442495	Kingdom: Organic compounds Superclass: Lipids and lipid-like molecules Class: Prenol lipids Subclass: Monoterpenoids Level 5: Menthane monoterpenoids	NA	Qualitative Up
N2412	Proanthocyanidin		C31 H28 O12	592.158	6.164		C10237	NA	108065	Kingdom: Organic compounds Superclass: Phenylpropanoids and polyketides Class: Flavonoids Subclass: Biflavonoids and polyflavonoids	NA	Qualitative Up
N6966	5-Hydroxyconiferyl alcohol		C10 H12 O4	196.073	7.338		C12205	map00940 Phenylpropanoid biosynthesis map01110 Biosynthesis of secondary metabolites	5282095	Kingdom: Organic compounds Superclass: Benzenoids Class: Phenols Subclass: Methoxyphenols	NA	Qualitative Up
P10792+P2234+P5714	cis,cis-Muconic acid		C6 H6 O4	142.026	0.534		C02480	map00362 Benzoate degradation map01100 Metabolic pathways map01220 Degradation of aromatic compounds	5280518	Kingdom: Organic compounds Superclass: Lipids and lipid-like molecules Class: Fatty Acyls Subclass: Fatty acids and conjugates Level 5: Medium-chain fatty acids	NA	Qualitative Up
N1500	Dimethyl adipate		C8 H14 O4	174.089	6.157		C14570	NA	12329	Kingdom: Organic compounds Superclass: Lipids and lipid-like molecules Class: Fatty Acyls Subclass: Fatty acid esters Level 5: Fatty acid methyl esters	Qualitative Down	Qualitative Up
P4249	5-Ketofructose		C6 H10 O6	178.047	0.5		C16848	map00400 Phenylalanine, tyrosine and tryptophan biosynthesis map01100 Metabolic pathways map01110 Biosynthesis of secondary metabolites	99513	Kingdom: Organic compounds Superclass: Organic oxygen compounds Class: Organooxygen compounds Subclass: Carbohydrates and carbohydrate conjugates Level 5: Monosaccharides	NA	Qualitative Up
P6789	Spenolimycin		C15 H26 N2 O7	346.173	3.465		C17970	NA	125257	Kingdom: Organic compounds Superclass: Organoheterocyclic compounds Class: Dioxanes Subclass: 1,4-dioxanes	Qualitative Down	Qualitative Up
N13086+N7681	3-O-Ethylascorbic acid		C8 H12 O6	204.063	3.464		C18342	NA	150736	Kingdom: Organic compounds Superclass: Organoheterocyclic compounds Class: Dihydrofurans Subclass: Furanones Level 5: Butenolides
