# Supplementary material for: Proteomic and Metabolomic Analysis of the Quercus ilex–Phytophthora cinnamomi Pathosystem Reveals a Population-Specific Response, Independent of Co-Occurrence of Drought
Source: Biomolecules. 2024 Jan 29;14(2):160. doi: 10.3390/biom14020160 (PMC10887186; doi:10.3390/biom14020160)
Supplement: Supplementary file 1 [file biomolecules-14-00160-s001.zip › 6. Supplem. Table S6.xlsx]

## Sheet: suppl
Table S6. List of pathways activated in Q. ilex leaves in response to P. cinnamomi inoculation
Pathway	Pathway ID	#Enzs in Pathway	Protein accesion (Q. ilex DB)	Enzyme description	Metabolite ID	Metabolite
Carbohydrate metabolism
Pyruvate metabolism	map00620	4.4.1.5	qilexprot_43884	Glyoxalase I	C00022	Pyruvate
		2.7.1.40	qilexprot_52600	Pyruvate kinase	C00186	L-Lactate
		4.1.1.49	qilexprot_46285	Phosphoenolpyruvate carboxykinase [ATP] 1	C00149	L-Malate
		1.2.4.1	qilexprot_19946 qilexprot_11680	Pyruvate dehydrogenase E1 component subunit beta, mitochondrial Pyruvate dehydrogenase E1 component subunit alpha, mitochondrial
		2.3.1.12	qilexprot_178	Acetyltransferase component of pyruvate dehydrogenase complex
		1.1.1.37	qilexprot_57046	Malate dehydrogenase
		1.1.1.38	qilexprot_54727	Malate dehydrogenase
		1.1.1.40	qilexprot_73875	Malic enzyme
		1.1.1.1	qilexprot_32875	Alcohol dehydrogenase 1
		1.2.1.3	qilexprot_29442	Aldehyde dehydrogenase
		6.2.1.1	qilexprot_10167	Acetate/butyrate--CoA ligase AAE7, peroxisomal
		2.3.3.13	qilexprot_55598	Alpha isopropylmalate synthase
		2.3.1.9	qilexprot_29429	Acetyl-CoA acetyltransferase
		1.3.5.1	qilexprot_38653	Succinate dehydrogenase [ubiquinone] flavoprotein subunit, mitochondrial
Amino sugar and nucleotide sugar metabolism	map00520	3.2.1.37	qilexprot_74362	Beta-xylosidase/alpha-L-arabinofuranosidase 2	C00159	D-Mannose
		3.2.1.55	qilexprot_74362	Beta-xylosidase/alpha-L-arabinofuranosidase 2
		3.13.1.1	qilexprot_20787 qilexprot_71234	Uridine 5'-diphosphate-sulfoquinovose synthase UDP-sulfoquinovose synthase
		1.1.1.-	qilexprot_27576 qilexprot_67058	Short-chain dehydrogenase/reductase SDR&Aldo/keto reductase
		1.6.2.2	qilexprot_56587	NADH-cytochrome b5 reductase-like protein
Citrate cycle (TCA cycle)	map00020	1.1.1.37	qilexprot_57046	Malate dehydrogenase	C00022	Pyruvate
		1.3.5.1	qilexprot_38653	Succinate dehydrogenase [ubiquinone] flavoprotein subunit, mitochondrial	C00149	L-Malate
		6.2.1.5	qilexprot_49147 qilexprot_46354	Succinyl-CoA ligase [ADP-forming] subunit alpha Succinyl-CoA ligase [ADP-forming] subunit alpha	C00158	Citrate
		4.1.1.49	qilexprot_46285	Phosphoenolpyruvate carboxykinase [ATP] 1
		1.2.4.1	qilexprot_19946 qilexprot_11680	Pyruvate dehydrogenase E1 component subunit beta, mitochondrial Pyruvate dehydrogenase E1 component subunit alpha, mitochondrial
		2.3.1.12	qilexprot_178	Acetyltransferase component of pyruvate dehydrogenase complex
		4.2.1.3	qilexprot_58277 qilexprot_16282	Aconitate hydratase&Aconitase
Fructose and mannose metabolism	map00051	2.7.1.11	qilexprot_38624	ATP-dependent 6-phosphofructokinase	C00159	D-Mannose
		2.7.1.90	qilexprot_7036	6-phosphofructokinase, pyrophosphate dependent	C00186	L-Lactate
		3.1.3.11	qilexprot_12453 qilexprot_70617	Fructose-1,6-bisphosphatase&Fructose-1,6-bisphosphatase, chloroplastic
		5.3.1.1	qilexprot_18792	Triosephosphate isomerase, cytosolic
Ascorbate and aldarate metabolism	map00053	1.2.1.3	qilexprot_29442	Aldehyde dehydrogenase	C01620	Threonate
					C00022	Pyruvate
					C00818	D-Glucarate
C5-Branched dibasic acid metabolism	map00660	6.2.1.5	qilexprot_49147 qilexprot_46354	Succinyl-CoA ligase [ADP-forming] subunit alpha Succinyl-CoA ligase [ADP-forming] subunit alpha	C00022	Pyruvate
					C00025	L-Glutamate
					C01109	4-Methylene-L-glutamine
Propanoate metabolism	map00640	1.3.3.6	qilexprot_36359 qilexprot_58843	Acyl-CoA oxidase 1&Acyl-coenzyme A oxidase	C00186	Lactate
		6.2.1.1	qilexprot_10167	Acetate/butyrate--CoA ligase AAE7, peroxisomal
		6.2.1.5	qilexprot_49147 qilexprot_46354	Succinyl-CoA ligase [ADP-forming] subunit alpha Succinyl-CoA ligase [ADP-forming] subunit alpha
Butanoate metabolism	map00650	1.3.5.1	qilexprot_38653	Succinate dehydrogenase [ubiquinone] flavoprotein subunit, mitochondrial	C00022	Pyruvate
		1.2.1.24	qilexprot_77543	Succinate-semialdehyde dehydrogenase	C00025	L-Glutamate
		4.1.1.15	qilexprot_6949	Glutamate decarboxylase	C00334	4-Aminobutanoate
		2.3.1.9	qilexprot_29429	Acetyl-CoA acetyltransferase	C04546	(R)-3-((R)-3-Hydroxybutanoyloxy)butanoate
Pentose and glucuronate interconversions	map00040	2.7.1.47	qilexprot_10831	FGGY carbohydrate kinase domain-containing protein	C00022	Pyruvate
					C01904	D-Arabitol
Glycolysis / Gluconeogenesis	map00010	3.1.3.11	qilexprot_12453 qilexprot_70617	Fructose-1,6-bisphosphatase Fructose-1,6-bisphosphatase, chloroplastic	C00022	Pyruvate
		2.7.1.11	qilexprot_38624	ATP-dependent 6-phosphofructokinase	C00186	L-Lactate
		2.7.1.90	qilexprot_7036	6-phosphofructokinase, pyrophosphate dependent
		5.3.1.1	qilexprot_18792	Triosephosphate isomerase, cytosolic
		1.2.1.12	qilexprot_55364 qilexprot_75569	Glyceraldehyde-3-phosphate dehydrogenase Glyceraldehyde-3-phosphate dehydrogenase
		2.7.2.3	qilexprot_65736 qilexprot_50083	Phosphoglycerate kinase Phosphoglycerate kinase
		5.4.2.12	qilexprot_67493	Phosphoglycerate mutase (2,3-diphosphoglycerate-independent)
		2.7.1.40	qilexprot_52600	Pyruvate kinase
		4.1.1.49	qilexprot_46285	Phosphoenolpyruvate carboxykinase [ATP] 1
		2.3.1.12	qilexprot_178	Acetyltransferase component of pyruvate dehydrogenase complex
		1.2.4.1	qilexprot_19946 qilexprot_11680	Pyruvate dehydrogenase E1 component subunit beta, mitochondrial Pyruvate dehydrogenase E1 component subunit alpha, mitochondrial
		4.1.1.1	qilexprot_48598	Pyruvate decarboxylase 1
		6.2.1.1	qilexprot_10167	Acetate/butyrate--CoA ligase AAE7, peroxisomal
		1.1.1.1	qilexprot_32875	Alcohol dehydrogenase 1
		1.2.1.3	qilexprot_29442	Aldehyde dehydrogenase
Glyoxylate and dicarboxylate metabolism	map00630	1.1.1.37	qilexprot_57046	Malate dehydrogenase	C00158	Citrate
		2.3.1.9	qilexprot_29429	Acetyl-CoA acetyltransferase	C00149	L-Malate
		6.2.1.1	qilexprot_10167	Acetate/butyrate--CoA ligase AAE7, peroxisomal	C00025	L-Glutamate
		4.2.1.3	qilexprot_58277 qilexprot_16282	Aconitate hydratase&Aconitase	C00022	Pyruvate
		1.4.7.1	qilexprot_968 qilexprot_41437 qilexprot_45599 qilexprot_26928	Ferredoxin-dependent glutamate synthase Glutamate synthase (Ferredoxin) Glutamate synthase (Ferredoxin) Glutamate synthase (Ferredoxin)
		6.3.1.2	qilexprot_7937	Glutamine synthetase
Galactose metabolism	map00052	2.4.1.82	qilexprot_4907	Probable galactinol--sucrose galactosyltransferase 2	C00159	D-Mannose
		2.7.1.11	qilexprot_38624	ATP-dependent 6-phosphofructokinase
		3.2.1.23	qilexprot_45099	Beta-galactosidase
		4.1.2.40	qilexprot_27855	D-tagatose-1,6-bisphosphate aldolase subunit gatY
Pentose phosphate pathway	map00030	1.1.1.44	qilexprot_49174	6-phosphogluconate dehydrogenase, decarboxylating	C00022	Pyruvate
		1.1.1.49	qilexprot_32059	Glucose-6-phosphate 1-dehydrogenase, cytoplasmic isoform 2
		2.7.1.15	qilexprot_19665	Ribokinase
		2.7.1.11	qilexprot_38624	ATP-dependent 6-phosphofructokinase
		2.7.1.90	qilexprot_7036	6-phosphofructokinase, pyrophosphate dependent
		3.1.3.11	qilexprot_12453 qilexprot_70617	Fructose-1,6-bisphosphatase Fructose-1,6-bisphosphatase, chloroplastic
Energy metabolism
Carbon fixation in photosynthetic organisms	map00710	1.1.1.37	qilexprot_57046	Malate dehydrogenase	C00022	Pyruvate
		1.1.1.40	qilexprot_73875	Malic enzyme	C00149	L-Malate
		2.6.1.1	qilexprot_49163	Aspartate aminotransferase 3, chloroplastic	C00049	L-Aspartate
		4.1.1.49	qilexprot_46285	Phosphoenolpyruvate carboxykinase [ATP] 1
		2.7.2.3	qilexprot_65736 qilexprot_50083	Phosphoglycerate kinase Phosphoglycerate kinase
		1.2.1.12	qilexprot_55364 qilexprot_75569	Glyceraldehyde-3-phosphate dehydrogenase Glyceraldehyde-3-phosphate dehydrogenase
		5.3.1.1	qilexprot_18792	Triosephosphate isomerase, cytosolic
		3.1.3.11	qilexprot_12453 qilexprot_70617	Fructose-1,6-bisphosphatase Fructose-1,6-bisphosphatase, chloroplastic
Nitrogen metabolism	map00910	1.4.7.1	qilexprot_968 qilexprot_41437 qilexprot_45599 qilexprot_26928	Ferredoxin-dependent glutamate synthase Glutamate synthase (Ferredoxin) Glutamate synthase (Ferredoxin) Glutamate synthase (Ferredoxin)	C00025	L-Glutamate
		6.3.1.2	qilexprot_7937	Glutamine synthetase
Methane metabolism	map00680	2.7.1.11	qilexprot_38624	ATP-dependent 6-phosphofructokinase	C00022	Pyruvate
		3.1.3.11	qilexprot_12453 qilexprot_70617	Fructose-1,6-bisphosphatase Fructose-1,6-bisphosphatase, chloroplastic	C00149	L-Malate
		1.1.1.95	qilexprot_74641	D-3-phosphoglycerate dehydrogenase 1, chloroplastic	C00082	L-Tyrosine
		2.6.1.52	qilexprot_19886	Phosphoserine aminotransferase 1, chloroplastic
		5.4.2.12	qilexprot_67493	Phosphoglycerate mutase (2,3-diphosphoglycerate-independent)
		1.1.1.37	qilexprot_57046	Malate dehydrogenase
		6.2.1.1	qilexprot_10167	Acetate/butyrate--CoA ligase AAE7, peroxisomal
Lipid metabolism
Biosynthesis of unsaturated fatty acids	map01040	1.3.3.6	qilexprot_36359 qilexprot_58843	Acyl-CoA oxidase 1 Acyl-coenzyme A oxidase	C16522	Icosatrienoic acid
					C06427	alpha-Linolenic acid
					C16525	Icosadienoic acid
alpha-Linolenic acid metabolism	map00592	1.1.1.1	qilexprot_32875	Alcohol dehydrogenase 1	C01226	12-Oxo-10,15(Z)-phytodienoic acid
		1.3.1.42	qilexprot_60909	12-oxophytodienoate reductase 1	C06427	alpha-Linolenic acid
		1.3.3.6	qilexprot_36359 qilexprot_58843	Acyl-CoA oxidase 1 Acyl-coenzyme A oxidase
Fatty acid degradation	map00071	1.3.3.6	qilexprot_36359 qilexprot_58843	Acyl-CoA oxidase 1 Acyl-coenzyme A oxidase	C00489	Glutarate
		2.3.1.9	qilexprot_29429	Acetyl-CoA acetyltransferase
		1.1.1.1	qilexprot_32875	Alcohol dehydrogenase 1
		1.2.1.3	qilexprot_29442	Aldehyde dehydrogenase
Amino acid metabolism
Arginine biosynthesis	map00220	2.6.1.1	qilexprot_49163	Aspartate aminotransferase 3, chloroplastic	C00025	L-Glutamate
		3.5.3.1	qilexprot_49389	Arginase 1, mitochondrial	C00049	L-Aspartate
		6.3.1.2	qilexprot_7937	Glutamine synthetase	C00062	L-Arginine
					C03406	L-Argininosuccinate
Alanine, aspartate and glutamate metabolism	map00250	2.6.1.1	qilexprot_49163	Aspartate aminotransferase 3, chloroplastic	C00022	Pyruvate
		6.3.4.4	qilexprot_29525	Adenylosuccinate synthetase, chloroplastic	C00158	Citrate
		1.2.1.24	qilexprot_77543	Succinate-semialdehyde dehydrogenase	C03406	L-Argininosuccinate
		4.1.1.15	qilexprot_6949	Glutamate decarboxylase	C00402	D-Aspartate
		6.3.1.2	qilexprot_7937	Glutamine synthetase	C00049	L-Aspartate
		6.3.5.5	qilexprot_73896	Carbamoyl-phosphate synthase large chain, chloroplastic	C00152	L-Asparagine
					C00025	L-Glutamate
					C00334	4-Aminobutanoate
Arginine and proline metabolism	map00330	2.6.1.13	qilexprot_16524	Ornithine aminotransferase	C00062	L-Arginine
		3.5.3.1	qilexprot_49389	Arginase 1, mitochondrial	C00025	L-Glutamate
		1.2.1.3	qilexprot_29442	Aldehyde dehydrogenase	C00763	D-Proline
		2.6.1.1	qilexprot_49163	Aspartate aminotransferase 3, chloroplastic	C00334	4-Aminobutanoate
					C00022	Pyruvate
					C02647	4-Guanidinobutanal
Tryptophan metabolism	map00380	1.2.1.3	qilexprot_29442	Aldehyde dehydrogenase	C00955	Indole-3-ethanol
		2.3.1.9	qilexprot_29429	Acetyl-CoA acetyltransferase
Phenylalanine, tyrosine and tryptophan biosynthesis	map00400	2.6.1.1	qilexprot_49163	Aspartate aminotransferase 3, chloroplastic	C16848	6-Deoxy-5-ketofructose 1-phosphate
					C00082	L-Tyrosine
					C00079	L-Phenylalanine
Glycine, serine and threonine metabolism	map00260	1.2.1.8	qilexprot_29588	Betaine aldehyde dehydrogenase	C00022	Pyruvate
		1.1.1.95	qilexprot_74641	D-3-phosphoglycerate dehydrogenase 1, chloroplastic	C00049	L-Aspartate
		2.6.1.52	qilexprot_19886	Phosphoserine aminotransferase 1, chloroplastic
		5.4.2.12	qilexprot_67493	Phosphoglycerate mutase (2,3-diphosphoglycerate-independent)
		1.1.1.1	qilexprot_32875	Alcohol dehydrogenase 1
Valine, leucine and isoleucine degradation	map00280	1.2.1.3	qilexprot_29442	Aldehyde dehydrogenase	C00183	L-Valine
		2.3.1.9	qilexprot_29429	Acetyl-CoA acetyltransferase
Lysine degradation	map00310	1.2.1.3	qilexprot_29442	Aldehyde dehydrogenase	C00408	L-Pipecolate
		2.3.1.9	qilexprot_29429	Acetyl-CoA acetyltransferase	C00489	Glutarate
Valine, leucine and isoleucine biosynthesis	map00290	2.3.3.13	qilexprot_55598	Alpha isopropylmalate synthase	C00183	L-Valine
					C00022	Pyruvate
Cysteine and methionine metabolism	map00270	1.1.1.37	qilexprot_57046	Malate dehydrogenase	C00022	Pyruvate
		1.1.1.95	qilexprot_74641	D-3-phosphoglycerate dehydrogenase 1, chloroplastic	C00049	L-Aspartate
		2.6.1.1	qilexprot_49163	Aspartate aminotransferase 3, chloroplastic
		2.6.1.52	qilexprot_19886	Phosphoserine aminotransferase 1, chloroplastic
Tyrosine metabolism	map00350	1.10.3.1	qilexprot_4209	Polyphenol oxidase	C05350	2-Hydroxy-3-(4-hydroxyphenyl)propenoate
		2.6.1.1	qilexprot_49163	Aspartate aminotransferase 3, chloroplastic	C00082	L-Tyrosine
					C00547	L-Noradrenaline
					C00788	L-Adrenaline
					C05594	3-Methoxy-4-hydroxyphenylethyleneglycol
					C00022	Pyruvate
Phenylalanine metabolism	map00360	2.6.1.1	qilexprot_49163	Aspartate aminotransferase 3, chloroplastic	C00082	L-Tyrosine
					C00079	L-Phenylalanine
					C00601	Phenylacetaldehyde
					C01772	trans-2-Hydroxycinnamate
					C00022	Pyruvate
Histidine metabolism	map00340	1.2.1.3	qilexprot_29442	Aldehyde dehydrogenase	C00135	L-Histidine
					C00049	L-Aspartate
					C00025	L-Glutamate
Metabolism of other amino acids
Glutathione metabolism	map00480	1.1.1.44	qilexprot_49174	6-phosphogluconate dehydrogenase, decarboxylating	C00025	L-Glutamate
		1.1.1.49	qilexprot_32059	Glucose-6-phosphate 1-dehydrogenase, cytoplasmic isoform 2
		1.8.1.7	qilexprot_38487	Glutathione reductase
beta-Alanine metabolism	map00410	1.2.1.3	qilexprot_29442	Aldehyde dehydrogenase	C00334	4-Aminobutanoate
		1.3.1.1	qilexprot_38489	Dihydropyrimidine dehydrogenase (NADP(+)), chloroplastic	C00049	L-Aspartate
		1.3.3.6	qilexprot_36359 qilexprot_58843	Acyl-CoA oxidase 1 Acyl-coenzyme A oxidase	C00135	L-Histidine
		4.1.1.15	qilexprot_6949	Glutamate decarboxylase
Metabolism of cofactors and vitamins
Lipoic acid metabolism	map00785	1.2.4.1	qilexprot_19946 qilexprot_11680	Pyruvate dehydrogenase E1 component subunit beta, mitochondrial Pyruvate dehydrogenase E1 component subunit alpha, mitochondrial	C00022	Pyruvate
		2.3.1.12	qilexprot_178	Acetyltransferase component of pyruvate dehydrogenase complex
Porphyrin metabolism	map00860	1.16.3.1	qilexprot_25532	Ferritin	C00025	L-Glutamate
Pantothenate and CoA biosynthesis	map00770	1.2.1.3	qilexprot_29442	Aldehyde dehydrogenase	C00022	Pyruvate
		1.3.1.1	qilexprot_38489	Dihydropyrimidine dehydrogenase (NADP(+)), chloroplastic	C00049	L-Aspartate
					C00183	L-Valine
Thiamine metabolism	map00730	2.8.1.7	qilexprot_75875	Cysteine desulfurase 1, chloroplastic	C00022	Pyruvate
					C00082	L-Tyrosine
Ubiquinone and other terpenoid-quinone biosynthesis	map00130	2.1.1.295	qilexprot_59288	MPBQ/MSBQ methyltransferase	C00082	L-Tyrosine
					C16519	2-Succinyl-5-enolpyruvyl-6-hydroxy-3-cyclohexene-1-carboxylate
Nicotinate and nicotinamide metabolism	map00760	1.2.1.24	qilexprot_77543	Succinate-semialdehyde dehydrogenase	C00253	Nicotinate
					C03652	(2R,3S)-2,3-Dimethylmalate
					C00022	Pyruvate
					C00049	L-Aspartate
					C00334	4-Aminobutanoate
Metabolism of terpenoids and polyketides
Terpenoid backbone biosynthesis	map00900	2.3.1.9	qilexprot_29429	Acetyl-CoA acetyltransferase	C00022	Pyruvate
Limonene degradation	map00903	1.2.1.3	qilexprot_29442	Aldehyde dehydrogenase	C07276	Limonene-1,2-diol
Biosynthesis of other secondary metabolites
Phenylpropanoid biosynthesis	map00940	1.2.1.44	qilexprot_7930	Cinnamoyl alcohol dehydrogenase	C12205	5-Hydroxyconiferyl alcohol
		1.1.1.195	qilexprot_67426	Cinnamyl alcohol dehydrogenase 1	C00482	Sinapic acid
					C00082	L-Tyrosine
					C00079	L-Phenylalanine
					C02646	4-Coumaryl alcohol
Tropane, piperidine and pyridine alkaloid biosynthesis	map00960	2.3.1.74	qilexprot_29542	Chalcone synthase	C00408	L-Pipecolate
		2.6.1.1	qilexprot_49163	Aspartate aminotransferase 3, chloroplastic	C00253	Nicotinate
					C00079	L-Phenylalanine
Isoquinoline alkaloid biosynthesis	map00950	1.1.1.-	qilexprot_27576 qilexprot_67058	Short-chain dehydrogenase/reductase SDR Aldo/keto reductase	C00082	L-Tyrosine
		1.10.3.1	qilexprot_4209	Polyphenol oxidase
		2.6.1.1	qilexprot_49163	Aspartate aminotransferase 3, chloroplastic
Flavonoid biosynthesis	map00941	2.3.1.74	qilexprot_29542	Chalcone synthase	C06562	(+)-Catechin
					C05906	Leucocyanidin
					C00774	Phloretin
Monobactam biosynthesis	map00261	2.7.7.4	qilexprot_31771	EF-Tu	C00049	L-Aspartate
					C00022	Pyruvate
					C00082	L-Tyrosine
					C00062	L-Arginine
Taurine and hypotaurine metabolism	map00430	4.1.1.15	qilexprot_6949	Glutamate decarboxylase	C00022	Pyruvate
					C00025	L-Glutamate
Novobiocin biosynthesis	map00401	2.6.1.1	qilexprot_49163	Aspartate aminotransferase 3, chloroplastic	C00082	L-Tyrosine
Xenobiotics biodegradation and metabolism
Benzoate degradation	map00362	2.3.1.9	qilexprot_29429	Acetyl-CoA acetyltransferase	C00022	Pyruvate
					C02480	cis,cis-Muconate
Bisphenol degradation	map00363	1.1.1.-	qilexprot_27576 qilexprot_67058	Short-chain dehydrogenase/reductase SDR Aldo/keto reductase	C10700	4'-Hydroxyacetophenone
Translation
Aminoacyl-tRNA biosynthesis	map00970	6.1.1.4	qilexprot_74256	Leucine--tRNA ligase, cytoplasmic	C00082	L-Tyrosine
		6.1.1.7	qilexprot_70773	Alanine--tRNA ligase	C00079	L-Phenylalanine
		6.1.1.10	qilexprot_46161	Methionyl-tRNA synthetase	C00135	L-Histidine
					C00062	L-Arginine
					C00152	L-Asparagine
					C00049	L-Aspartate
					C00025	L-Glutamate
					C00183	L-Valine
